# Supplementary material for: Discovery of genes affecting resistance of barley to adapted and non-adapted powdery mildew fungi
Source: Genome Biol. 2014 Dec 3;15(12):518. doi: 10.1186/s13059-014-0518-8 (PMC4302706; doi:10.1186/s13059-014-0518-8)
Supplement: Additional file 1: — List of TIGS target genes selected for repeated bombardments with their corresponding meta-dataset leading to the CE score. [file 13059_2014_518_MOESM1_ESM.xlsx]

## Sheet: Data
HarvEST U35 contig Nr.	Barley1 probeset ID	EST clone	Gene group	Selection criterium	Proposed function (BlastX)	Functional category	Linkage map	Chr	cM	Co-local. with Meta-QTL	OEx effect (ref.)	TIGS effect (p 1-sample t-test)	alpha adj. (FDR 0.1)	p-Value rank	TIGS sign. no type 1 error correction	TIGS sign. with FDR 0.1	Rel. SI (% of pIPKTA30)	Assoc SNP reseq.	Assoc HAPL reseq.	Assoc SNP GWAS	Regul EPI	Regul LEAF	TIGS_ Oex effect NEW	Transcr. Regul.	CNV	Colocal Meta- QTL	AM_SNP_hapl_ GWAS	CE score
2091	Contig5108_s_at	HV07E15	-	REGULATED	Chorismate Synthase (MIR6)	secondary metabolism	iSelect_WGScontigs_BxM	4H	55.3	1	YES	-			-	-	-	SNP	NS	-	UP	UP	2	2	0	1	1	6
17157	rbasd15h01_s_at	HO02M14	CSL	FAMILY	Hv-CslD2 (Rnr6)	secretion_cell-wall	iSelect_WGScontigs_BxM	7H	3.82436	1	-	0.000262788	0.00173611	5	YES	YES	216.258	NS	NS	NS	UP	UP	2	2	1	1	0	6
14954	Contig3155_s_at	HO09L22	GERMIN	REGULATED	Hv-Ger4d (SOD)	secretion_cell-wall	Barley OPA123-2008, consensus	4H	119.84	1	YES (1)	0.336382	0.0795139	229	NS	NS	149	NS	NS	-	UP	UP	2	2	1	1	0	6
19741	Contig14008_at	HO11O12	-	REGULATED	Unknown protein	unknown	Barley, integrated, Marcel 2009	7H	22.9864	1	-	0.000725301	0.00208333	6	YES	YES	51.7857	NS	NS	-	UP	UP	2	2	1	1	0	6
964	Contig3323_at	HY05J20	-	REGULATED	BAX-Inhibitor1	cell_death	Barley, integrated, Marcel 2009	6H	51.645	0	-	0.00974661	0.0104167	30	YES	YES	41.8828	NS	NS	-	UP	UP	2	2	1	0	0	5
3589	Contig10220_s_at	Genomic_cDNA_PCR	5H QTL	MAP POS	Hv-Lsd1a	cell_death	Barley OPA123-2008, consensus	5H	43.14	1	-	0.0101601	0.0118056	34	YES	YES	49.9413	NS	YES	NS	NS	NS	2	0	1	1	1	5
16561	Contig6351_at	Genomic_cDNA_PCR	-	REGULATED	Hv-Mlo	cell_death	Barley OPA123-2008, consensus	4H	103.11	1	-	1e-05	0.000347222	1	YES	YES	13.8	NS	NS	NS	UP	UP	2	2	0	1	0	5
43536	HVSMEa0001M23r2_at	Genomic_cDNA_PCR	WRKY	FAMILY	Hv-WRKY45	gene expression	iSelect_WGScontigs_BxM	3H	59.3	1	-	0.0128305	0.0135417	39	YES	YES	39.377	-	-	-	UP	UP	2	2	0	1	-	5
2987	Contig7798_at	HE01K23	-	REGULATED	Os-WRKY68-like	gene expression	iSelect_WGScontigs_BxM	2H	92.3057	0	-	0.00139439	0.00416667	12	YES	YES	35.6654	NS	YES	-	UP	NS	2	2	0	0	1	5
3071	Contig11953_at	HO14H18	-	REGULATED	ARM repeat protein (Rnr5)	protein	Barley OPA123-2008, consensus	3H	95.37	0	-	0.002608	0.00694444	20	YES	YES	49.0066	NS	NS	NS	UP	UP	2	2	1	0	0	5
19087	Contig15533_at	HO14K19	-	REGULATED	Subtilisin-like serine proteinase	protein	iSelect_WGScontigs_BxM	3H	47.1	1	-	0.0015088	0.00451389	13	YES	YES	137.443	-	-	-	UP	UP	2	2	0	1	-	5
13715	Contig1114_x_at	HO13K06	-	REGULATED	Ubiquitin	protein	iSelect_WGScontigs_BxM	7H	104.1	0	-	0.000121149	0.000694444	2	YES	YES	427.879	-	-	-	UP	NS	2	2	1	0	-	5
14693	Contig1903_at	HO12N14	-	REGULATED	Calreticulin 1 or 2	secretion_cell-wall	Barley OPA123-2008, consensus	2H	151.4	1	-	0.0433	0.0274306	79	YES	NS	101.9	SNP	NS	NS	UP	UP	1	2	0	1	1	5
6978	Contig15434_at	GCN001O11	CSL	FAMILY	Hv-CslA11	secretion_cell-wall	iSelect_WGScontigs_BxM	3H	142.952	1	-	0.00316452	0.00798611	23	YES	YES	145.883	-	-	-	DOWN	DOWN	2	2	0	1	-	5
14157	Contig7079_at	HO13D15	-	REGULATED	Hv-Prx40 (MIR1)	secretion_cell-wall	Barley, integrated, Marcel 2009	3H	81.246	0	YES (3)	0.000159298	0.00138889	4	YES	YES	184.051	NS	NS	-	UP	UP	2	2	1	0	0	5
4293	Contig12026_at	HO12F09	-	REGULATED	Hv-SNAP34 (Rnr3)	secretion_cell-wall	Barley, integrated, Marcel 2009	2H	63.6395	1	-	0.000121671	0.00104167	3	YES	YES	179.846	NS	NS	-	UP	UP	2	2	0	1	0	5
16316	Contig5427_at	HY09E20	-	REGULATED	Diacylglycerol kinase	signalling	Barley OPA123-2008, consensus	2H	140.27	0	-	0.00100853	0.00277778	8	YES	YES	40.2	-	-	NS	UP	UP	2	2	1	0	0	5
39894	-	HO09F12	-	REGULATED	Disease resistance protein Hcr2-0B	signalling	-	-	-	-	-	0.00836153	0.00972222	28	YES	YES	122.393	-	-	-	UP	-	2	2	1	-	-	5
20697	HV_CEb0017M09r2_s_at	HO23A22	RLK	FAMILY	Receptor-like kinase	signalling	iSelect_WGScontigs_BxM	7H	44.4051	0	-	0.00154654	0.00486111	14	YES	YES	45.4371	-	-	-	UP	UP	2	2	1	0	-	5
5850	Contig24190_at	HO05A19	-	REGULATED	Receptor-like kinase (lectin-like)	signalling	Barley OPA123-2008, consensus	5H	46.23	1	-	0.362459	0.0833333	240	NS	NS	78.2	NS	YES	-	UP	UP	0	2	1	1	1	5
1681	Contig4636_at	HO14P02	-	REGULATED	Unknown protein	unknown	Barley, integrated, Marcel 2009	2H	136.161	0	-	0.0416077	0.0267361	77	YES	NS	66.3501	YES	YES	-	UP	UP	1	2	1	0	1	5
16942	Contig14978_at	HW03O11	-	REGULATED	Stomatin-like protein (Rnr10)	cell_death	iSelect_WGScontigs_BxM	5H	44.2	1	-	0.0337	0.021875	63	YES	NS	62.5087	NS	NS	-	UP	UP	1	2	0	1	0	4
11820	-	HS03I05	-	REGULATED	AP2-EREBP transcription factor	gene expression	iSelect_WGScontigs_BxM	7H	120.4	0	-	0.0129482	0.0138889	40	YES	YES	39.0144	-	-	-	UP	-	2	2	0	0	-	4
15932	Contig4387_at	Genomic_cDNA_PCR	-	REGULATED	Hv-WRKY2	gene expression	iSelect_WGScontigs_BxM	7H	126.275	0	YES (2)	0.0403714	0.0263889	76	YES	NS	44.6	YES	YES	-	UP	UP	1	2	0	0	1	4
383	Contig6074_at	Genomic_cDNA_PCR	WRKY	FAMILY	Hv-WRKY21	gene expression	Barley OPA123-2008, consensus	3H	54.4	1	-	0.00254551	0.00625	18	YES	YES	41.5279	-	-	-	NS	DOWN	2	1	0	1	-	4
4162	Contig12005_at	HO10H08	WRKY	FAMILY	Hv-WRKY28	gene expression	iSelect_WGScontigs_BxM	5H	46.5278	0	-	0.00428591	0.00868056	25	YES	YES	56.7226	-	-	NS	UP	UP	2	2	0	0	0	4
16863	Contig6174_at	HO15N08	-	REGULATED	6-Phosphogluconolactonase 2	primary metabolism	Barley OPA123-2008, consensus	2H	56.28	1	-	0.0341871	0.0232639	67	YES	NS	142.908	-	-	-	DOWN	DOWN	1	2	0	1	-	4
604	Contig2169_at	HO40A01	-	REGULATED	Alpha/beta hydrolase	primary metabolism	Barley, integrated, Marcel 2009	4H	126.145	1	-	0.187276	0.0607639	175	NS	NS	72.2114	YES	YES	NS	UP	UP	0	2	0	1	1	4
5070	Contig12879_at	HX09L03	5H QTL	MAP POS	Short chain dehydrogenase/reductase family domain containing protein	primary metabolism	iSelect_WGScontigs_BxM	5H	41.5972	1	-	0.267658	0.0725694	209	NS	NS	173.872	-	-	-	DOWN	DOWN	0	2	1	1	-	4
15523	Contig3625_at	HU02E16	-	REGULATED	Stearoyl-ACP desaturase	primary metabolism	iSelect_WGScontigs_BxM	2H	58.0524	1	-	0.327356	0.0784722	226	NS	NS	78.5005	-	-	-	UP	UP	0	2	1	1	-	4
17055	Contig6380_at	HO09L21	-	REGULATED	Nucellin-like aspartic protease	protein	Barley OPA123-2008, consensus	4H	48.5	1	-	0.0344782	0.0239583	69	YES	NS	41.3984	-	-	NS	UP	UP	1	2	0	1	0	4
13712	Contig1094_s_at	HO06M21	5H QTL	MAP POS	Ubiquitin	protein	Barley OPA123-2008, consensus	5H	50.3	1	-	0.00259908	0.00659722	19	YES	YES	270.299	-	-	-	NS	NS	2	0	1	1	-	4
1746	Contig4676_at	HO07H15	-	REGULATED	4-Coumarate coenzyme A ligase	secondary metabolism	Barley, integrated, Marcel 2009	6H	59.7741	0	-	0.00212801	0.00520833	15	YES	YES	177.832	-	-	NS	UP	UP	2	2	0	0	0	4
14914	HY07P02u_at	HY07P02	-	REGULATED	Caffeic acid 3-O-methyltransferase	secondary metabolism	Barley, integrated, Marcel 2009	2H	89.9248	0	-	0.023126	0.0177083	51	YES	NS	42.5	NS	NS	-	UP	UP	1	2	1	0	0	4
14239	Contig1799_s_at	HO02F15	-	REGULATED	Phenylalanine ammonia-lyase	secondary metabolism	Barley, integrated, Marcel 2009	2H	77.1191	1	-	0.415636	0.0899306	259	NS	NS	95.4581	-	-	-	UP	UP	0	2	1	1	-	4
17745	baak20j05_s_at	HO01I09	-	REGULATED	Golgi Nucleotide sugar transporter GONST3	secretion_cell-wall	iSelect_WGScontigs_BxM	4H	65.7707	0	-	0.00273347	0.00763889	22	YES	YES	56.5476	-	-	-	UP	UP	2	2	0	0	-	4
8056	rbags19k14_at	HO34E11	CSL	FAMILY	Hv-CslA2	secretion_cell-wall	iSelect_WGScontigs_BxM	6H	48.9377	0	-	0.00762444	0.00902778	26	YES	YES	63.1567	-	-	-	DOWN	NS	2	2	0	0	-	4
16280	Contig9172_s_at	HW05P16	GERMIN	REGULATED	Hv-Ger5a (SOD)	secretion_cell-wall	Barley, integrated, Marcel 2009	5H	97.3853	0	YES (1)	0.0805404	0.0371528	107	NS	NS	61	-	-	-	UP	NS	2	2	0	0	-	4
14158	Contig7080_at	HO16C19	-	REGULATED	Hv-Prx64	secretion_cell-wall	Barley, integrated, Marcel 2009	3H	81.246	0	-	0.0180096	0.0159722	46	YES	NS	113.679	-	-	YES	UP	UP	1	2	0	0	1	4
1818	Contig5146_at	HO06F18	-	REGULATED	OPDA reductase	signalling	Barley OPA123-2008, consensus	2H	64.2	1	-	0.185594	0.0600694	173	NS	NS	68.79	YES	YES	-	UP	UP	0	2	0	1	1	4
10720	HV_CEb0021G08r2_at	HD12O02	RLK	FAMILY	Receptor-like kinase	signalling	-	-	-	-	-	0.00224123	0.00590278	17	YES	YES	23.2931	-	-	-	NS	UP	2	1	1	-	-	4
39885	HO09D01S_at	HO09D01	-	REGULATED	Receptor-like kinase	signalling	-	-	-	-	-	0.00262232	0.00729167	21	YES	YES	32.6328	-	-	-	NS	UP	2	1	1	-	-	4
16135	Contig4997_s_at	HO29B18	RLK	FAMILY	Receptor-like kinase	signalling	iSelect_WGScontigs_BxM	3H	6.8279	0	-	0.0149665	0.0152778	44	YES	YES	52.1446	-	-	-	NS	UP	2	1	1	0	-	4
18640	Contig20782_at	HO30G13	RLK	FAMILY	Receptor-like kinase	signalling	iSelect_WGScontigs_BxM	5H	167.569	0	-	0.0434285	0.0277778	80	YES	NS	48.1684	-	-	YES	UP	UP	1	2	0	0	1	4
20304	Contig13747_at	HO07I14	RLK	FAMILY	Receptor-like kinase (lectin-like)	signalling	ZIPPER_Relaxed	2H	59.2	1	-	0.0906028	0.0413194	119	NS	NS	60.5429	-	-	-	UP	UP	0	2	1	1	-	4
26360	contig24522_at	Genomic_cDNA_PCR	5H QTL	MAP POS	Receptor-like kinase (lectin-like)	signalling	CAPS BxM	5H	46.23	1	-	0.110437	0.0458333	132	NS	NS	66.7231	NS	NS	-	UP	NS	0	2	1	1	0	4
15506	Contig3636_at	HO14K22	-	REGULATED	Receptor-like kinase BRASSINOSTEROID INSENSITIVE 1-associated receptor kinase (BAK-1, MIR8)	signalling	Barley, integrated, Marcel 2009	3H	142.7	0	YES	-			-	-	-	NS	NS	-	UP	UP	2	2	0	0	0	4
16558	Contig6333_at	HO05O18	-	REGULATED	Glutathione S-transferase	stress	Barley OPA123-2008, consensus	4H	96.59	1	-	0.493285	0.0996528	287	NS	NS	101.233	-	-	NS	COMPLEX	UP	0	2	1	1	0	4
1285	Contig3612_at	HB04C04	SWEET	FAMILY	SWEET sugar transporter (OsSWEET2a-like)	transport	Barley OPA123-2008, consensus	1H	18.05	1	-	0.0341346	0.0229167	66	YES	NS	40.754	-	-	NS	COMPLEX	NS	1	2	0	1	0	4
2230	Contig7551_at	HO12L04	-	REGULATED	Charged multivesicular body protein 5	unknown	iSelect_WGScontigs_BxM	1H	0.212465	1	-	0.39147	0.0868056	250	NS	NS	86.675	-	-	-	UP	UP	0	2	1	1	-	4
14824	Contig2768_s_at	HK03D12	GERMIN	REGULATED	Hv-Ger2a	unknown	Barley, integrated, Marcel 2009	2H	44.6	0	YES (1)	0.42309	0.0909722	262	NS	NS	102.1	NS	NS	NS	DOWN	DOWN	2	2	0	0	0	4
18817	contig10497_at	Genomic_cDNA_PCR	5H QTL	MAP POS	L-Galactose dehydrogenase	cell_death	Barley OPA123-2008, consensus	5H	46.23	1	-	0.150068	0.0538194	155	NS	NS	65.2876	NS	NS	-	DOWN	DOWN	0	2	0	1	0	3
4602	Contig14075_at	HO06D23	-	REGULATED	P-type ATPase	cell_death	Barley, integrated, Marcel 2009	1H	79.8495	0	-	0.0390762	0.0256944	74	YES	NS	62.0486	NS	NS	NS	UP	UP	1	2	0	0	0	3
20057	Contig13590_at	HD01E02	5H QTL	MAP POS	HD-ZIP Transcription Factor	gene expression	iSelect_WGScontigs_BxM	5H	120.1	0	-	0.0102849	0.0125	36	YES	YES	49.748	NS	YES	NS	NS	NS	2	0	0	0	1	3
9124	-	Genomic_cDNA_PCR	WRKY	FAMILY	Hv-WRKY3	gene expression	-	-	-	-	-	0.043714	0.028125	81	YES	NS	59.3237	NS	NS	-	UP	-	1	2	0	-	0	3
30409	-	Genomic_cDNA_PCR	WRKY	FAMILY	Hv-WRKY49	gene expression	ZIPPER_Relaxed	5H	52.6	1	-	0.0444369	0.0284722	82	YES	NS	49.9769	-	-	-	NS	-	1	0	1	1	-	3
5915	Contig13658_at	HZ58M22	5H QTL	MAP POS	NAM protein	gene expression	iSelect_WGScontigs_BxM	2H	33.4986	1	-	0.115103	0.0479167	138	NS	NS	54.2176	-	-	-	UP	UP	0	2	0	1	-	3
2705	HD03I16u_s_at	HO12E03	-	REGULATED	Pre-mRNA splicing factor PRP38	gene expression	Barley, integrated, Marcel 2009	7H	33.0436	1	-	0.351408	0.0819444	236	(YES)	NS	79.4123	NS	NS	NS	UP	NS	0	2	0	1	0	3
19147	Contig10625_at	HD02P10	-	REGULATED	RNA recognition motif (RRM)-containing protein-like [	gene expression	iSelect_WGScontigs_BxM	6H	49.5042	0	-	0.153023	0.0548611	158	NS	NS	141.972	-	-	-	UP	NS	0	2	1	0	-	3
3506	Contig9430_at	HO08O05	-	REGULATED	Scarecrow-like protein	gene expression	iSelect_WGScontigs_BxM	5H	42.9167	1	-	0.474404	0.096875	279	NS	NS	86.775	-	-	YES	NS	UP	0	1	0	1	1	3
19710	Contig11241_at	HM02B12	-	REGULATED	Apoplastic invertase	primary metabolism	Barley, integrated, Marcel 2009	2H	69.0073	1	-	0.157491	0.0555556	160	NS	NS	67.5771	NS	NS	-	DOWN	COMPLEX	0	2	0	1	0	3
1428	Contig3815_at	Genomic_cDNA_PCR	5H QTL	MAP POS	ATP citrate-lyase	primary metabolism	iSelect_WGScontigs_BxM	5H	44.1	1	-	0.0393005	0.0260417	75	YES	NS	42.1291	YES	YES	-	NS	NS	1	0	0	1	1	3
14375	Contig1424_at	HY09B08	-	REGULATED	Methionine synthase 2 enzyme	primary metabolism	iSelect_WGScontigs_BxM	4H	3.5	0	-	0.0849798	0.0381944	110	NS	NS	59.6146	YES	YES	-	UP	UP	0	2	0	0	1	3
7738	Contig19569_at	HO02A01	-	REGULATED	Monoglyceride lipase-like	primary metabolism	iSelect_WGScontigs_BxM	3H	92.3964	0	-	0.126418	0.0503472	145	NS	NS	69.4025	-	-	-	UP	UP	0	2	1	0	-	3
19208	Contig12751_at	HO07K06	-	REGULATED	Poly(P)/ATP NAD kinase	primary metabolism	Barley, integrated, Marcel 2009	3H	149.002	1	-	0.345781	0.0805556	232	NS	NS	77.85	-	-	-	UP	UP	0	2	0	1	-	3
18048	Contig7919_at	Genomic_cDNA_PCR	5H QTL	MAP POS	Protoporphyrinogen IX oxidase	primary metabolism	Barley, integrated, Marcel 2009	5H	40.669	1	-	0.0981391	0.0434028	125	NS	NS	61.5692	NS	NS	NS	NS	DOWN	0	1	1	1	0	3
13840	Contig1072_s_at	HO12M17	-	REGULATED	Polyubiquitin	protein	iSelect_WGScontigs_BxM	6H	52.8	0	-	0.00979366	0.0107639	31	YES	YES	579.318	-	-	-	NS	NS	2	0	1	0	-	3
14243	Contig1803_at	HO14A06	-	REGULATED	Phenylalanine ammonia-lyase	secondary metabolism	iSelect_WGScontigs_BxM	6H	55.0283	0	-	0.0257552	0.0194444	56	YES	NS	142.045	-	-	-	UP	UP	1	2	0	0	-	3
1198	Contig5885_at	HS01K02	-	REGULATED	Taxadien-5-alpha-ol O-acetyltransferase	secondary metabolism	Barley OPA123-2008, consensus	3H	48.63	1	-	0.209442	0.0631944	182	NS	NS	70.0033	-	-	NS	UP	UP	0	2	0	1	0	3
1473	Contig4147_at	HY02N05	-	REGULATED	Endo-1,4-beta-glucanase Cel1 [Hordeum vulgare subsp. vulgare]	secretion_cell-wall	Barley OPA123-2008, consensus	4H	40.36	1	-	0.386103	0.0857639	247	NS	NS	84.9153	-	-	NS	DOWN	DOWN	0	2	0	1	0	3
15157	-	HDP12I23	CSL	FAMILY	Hv-CslC9	secretion_cell-wall	iSelect_WGScontigs_BxM	5H	130.694	0	-	0.01027	0.0121528	35	YES	YES	38.0986	-	-	NS	NS	NS	2	0	1	0	0	3
3097	Contig7068_at	HT08P06	CSL	FAMILY	Hv-CslH1	secretion_cell-wall	Barley, integrated, Marcel 2009	2H	67.4	1	-	0.03567	0.0246528	71	YES	NS	29.504	-	-	-	NS	DOWN	1	1	0	1	-	3
147	Contig1518_at	HD01A05	GERMIN	REGULATED	Hv-Ger1a (oxalate oxidase)	secretion_cell-wall	eQTL_SxM	3H	58.1059	1	-	0.172052	0.059375	171	NS	NS	69.4358	-	-	-	UP	UP	0	2	0	1	-	3
48	Contig1528_s_at	HK04J17	GERMIN	REGULATED	Hv-Ger3a	secretion_cell-wall	Barley, integrated, Marcel 2009	7H	93.9	0	NS (1)	0.0386756	0.0253472	73	YES	NS	51.6	NS	NS	-	UP	NS	1	2	0	0	0	3
1034	Contig3239_at	HO38N01	PRX	FAMILY	Hv-Prx15	secretion_cell-wall	iSelect_WGScontigs_BxM	6H	24.5	0	-	0.101923	0.0444444	128	NS	NS	69.9771	-	-	-	DOWN	UP	0	2	1	0	-	3
757	Contig4424_at	HY10I10V	PRX	FAMILY	Hv-Prx3	secretion_cell-wall	iSelect_WGScontigs_BxM	2H	147.45	1	-	0.253767	0.0711806	205	NS	NS	73.4305	-	-	-	DOWN	DOWN	0	2	0	1	-	3
761	-	HO28C06	PRX	FAMILY	Hv-Prx3-like	secretion_cell-wall	-	-	-	-	-	0.0315182	0.0201389	58	YES	NS	42.7524	-	-	-	UP	NS	1	2	0	-	-	3
31290	EBro08_SQ010_F19_at	Genomic_cDNA_PCR	PRX	FAMILY	Hv-Prx69	secretion_cell-wall	TDM_SxM	2H	151.153	1	-	0.0273216	0.0197917	57	YES	NS	42.035	-	-	YES	NS	NS	1	0	0	1	1	3
13856	Contig1859_at	HD08F05	PRX	FAMILY	Hv-Prx7-like	secretion_cell-wall	TDM_SxM	2H	151.153	1	-	0.477416	0.0979167	282	NS	NS	86.6723	-	-	-	UP	UP	0	2	0	1	-	3
14351	Contig2112_at	HW02B05	-	REGULATED	Peroxidase	secretion_cell-wall	iSelect_WGScontigs_BxM	2H	38.102	1	-	0.34667	0.0809028	233	NS	NS	108.749	-	-	-	UP	UP	0	2	0	1	-	3
3229	Contig19929_at	HO22F24	PRX	FAMILY	Peroxidase (TaPrx6-like)	secretion_cell-wall	iSelect_WGScontigs_BxM	1H	46.9168	0	-	0.0324069	0.0215278	62	YES	NS	53.404	-	-	-	UP	UP	1	2	0	0	-	3
3352	-	HB10J09	-	REGULATED	Putative callose synthase	secretion_cell-wall	TDM_SxM	4H	110.964	1	-	0.2991	0.0756944	218	NS	NS	96.7	-	-	-	UP	NS	0	2	0	1	-	3
5005	Contig12154_at	HF22J21	E3	FAMILY	Ankyrin-repeat containing protein	signalling	Barley OPA123-2008, consensus	1H	64.91	0	-	0.00986691	0.0111111	32	YES	YES	35.3631	-	-	NS	NS	NS	2	0	1	0	0	3
19004	Contig14915_at	HO12I10	-	REGULATED	Calmodulin-binding protein	signalling	Barley OPA123-2008, consensus	5H	51	1	-	0.389469	0.0864583	249	NS	NS	78.325	-	-	NS	UP	UP	0	2	0	1	0	3
1947	Contig5295_at	Genomic_cDNA_PCR	5H QTL	MAP POS	Kelch repeat-containing serine/threonine phosphoesterase	signalling	Barley OPA123-2008, consensus	5H	33.09	0	-	0.031548	0.0204861	59	YES	NS	46.247	NS	NS	NS	DOWN	NS	1	2	0	0	0	3
3742	Contig19979_at	HO16C09	-	REGULATED	NB-LRR type disease resistance protein	signalling	iSelect_WGScontigs_BxM	2H	70.8215	1	-	0.316969	0.0777778	224	NS	NS	79.08	-	-	NS	UP	UP	0	2	0	1	0	3
24354	-	HS01G05	-	REGULATED	Putative resistance protein [Triticum monococcum]	signalling	iSelect_WGScontigs_BxM	1H	8.49858	1	-	0.150315	0.0541667	156	NS	NS	72.917	-	-	-	UP	-	0	2	0	1	-	3
20570	Contig14061_at	HK03E03	RLK	FAMILY	Receptor-like kinase	signalling	iSelect_WGScontigs_BxM	7H	118.484	0	-	0.0100411	0.0114583	33	YES	YES	33.362	-	-	-	NS	UP	2	1	0	0	-	3
16132	-	Genomic_cDNA_PCR	RLK	FAMILY	Receptor-like kinase	signalling	ZIPPER_Relaxed	3H	7	0	-	0.0114797	0.0128472	37	YES	YES	100.671	-	-	-	NS	UP	2	1	0	0	-	3
5540	Contig14824_at	GCN004N14	WRKY	FAMILY	Receptor-like kinase	signalling	iSelect_WGScontigs_BxM	7H	126.3	0	-	0.180087	0.0597222	172	NS	NS	67.8588	-	-	-	UP	NS	0	2	1	0	-	3
3907	Contig10743_at	HO14G19	-	REGULATED	Receptor-like kinase	signalling	Barley OPA123-2008, consensus	3H	6.7	0	-	0.468059	0.0951389	274	NS	NS	107.011	-	-	NS	UP	COMPLEX	0	2	1	0	0	3
5280	Contig13692_x_at	HO15P02	-	REGULATED	Receptor-like kinase (TAK19-1 Triticum aestivum)	signalling	-	-	-	-	-	0.209782	0.0635417	183	NS	NS	114.007	-	-	-	UP	UP	0	2	1	-	-	3
603	Contig2163_at	HO06J21	-	REGULATED	Pathogen-induced protein WIR1h	stress	Barley, integrated, Marcel 2009	7H	83.065	0	-	0.0338984	0.0222222	64	YES	NS	109.303	NS	NS	-	UP	UP	1	2	0	0	0	3
15721	Contig4855_s_at	HO06D03	-	REGULATED	Thioredoxin-like protein CDSP32	stress	Barley OPA123-2008, consensus	6H	112.32	0	-	0.0010657	0.003125	9	YES	YES	111.075	-	-	NS	NS	DOWN	2	1	0	0	0	3
40515	-	HO20B20	ABC	FAMILY	ABC transporter (AtABCB9)	transport	-	-	-	-	-	0.0319898	0.0211806	61	YES	NS	141.723	-	-	-	UP	-	1	2	0	-	-	3
1363	Contig3660_at	HO22E10	ABC	FAMILY	ABC transporter (AtABCI8-like)	transport	Barley OPA123-2008, consensus	3H	114	0	-	0.443183	0.0927083	267	NS	NS	90.5471	-	-	NS	DOWN	NS	0	2	1	0	0	3
1664	-	HO15G24	-	REGULATED	Monosaccharide transporter	transport	iSelect_WGScontigs_BxM	2H	58.6402	1	-	0.0652942	0.0333333	96	NS	NS	183.1	-	-	-	UP	UP	0	2	0	1	-	3
17225	Contig6816_at	HO01B14	-	RANDOM	SWEET sugar transporter (OsSWEET2b-like)	transport	Barley OPA123-2008, consensus	3H	64.19	1	-	0.212332	0.0642361	185	NS	NS	107.222	-	-	-	UP	DOWN	0	2	0	1	-	3
5637	Contig12036_at	HV02H04	-	RANDOM	Vacuolar targeting receptor	transport	Barley, integrated, Marcel 2009	2H	46.1688	1	-	0.0339869	0.0225694	65	YES	NS	57.6047	YES	NS	-	NS	NS	1	0	0	1	1	3
2808	Contig6927_at	HA06I15	-	REGULATED	Brain protein 44-like	unknown	Barley OPA123-2008, consensus	2H	71.12	1	-	0.465078	0.0947917	273	NS	NS	86.6095	-	-	-	UP	NS	0	2	0	1	-	3
11740	Contig25599_at	HO10A14	-	REGULATED	Dihydropyrimidine amidohydrolase	unknown	iSelect_WGScontigs_BxM	3H	75.7	0	-	0.00796129	0.009375	27	YES	YES	40.49	-	-	-	NS	DOWN	2	1	0	0	-	3
39125	HM01F03w_at	HM01F03	-	RANDOM	No match	unknown	iSelect_WGScontigs_BxM	3H	51.6	1	-	0.256148	0.071875	207	NS	NS	72.7764	-	-	-	UP	NS	0	2	0	1	-	3
18917	Contig9283_at	HO01K17	-	REGULATED	Proline-rich polypeptide 6 isoform 1	unknown	Barley, integrated, Marcel 2009	5H	55.4828	0	-	0.475308	0.0972222	280	NS	NS	86.6667	-	-	-	UP	UP	0	2	1	0	-	3
16269	Contig6707_at	HW08L23	-	REGULATED	Sugar transporter	unknown	iSelect_WGScontigs_BxM	2H	55.5241	1	-	0.150441	0.0545139	157	NS	NS	64.5353	-	-	NS	UP	UP	0	2	0	1	0	3
15518	EBem04_SQ004_O17_s_at	HS01P05	-	REGULATED	Unknown protein	unknown	-	-	-	-	-	0.0182493	0.0163194	47	YES	NS	114.849	-	-	-	UP	-	1	2	0	-	-	3
16817	Contig5784_at	HB01P22	-	REGULATED	Unknown protein	unknown	Barley OPA123-2008, consensus	4H	113.17	1	-	0.162732	0.0572917	165	NS	NS	68.0741	-	-	NS	UP	UP	0	2	0	1	0	3
14098	Contig416_x_at	HO05G12	-	REGULATED	Hsp90-like protein	cell_death	iSelect_WGScontigs_BxM	7H	131.4	0	-	0.340787	0.0802083	231	NS	NS	79.65	-	-	NS	UP	UP	0	2	0	0	0	2
15249	Contig2853_at	Genomic_cDNA_PCR	5H-QTL	MAP POS	Peroxyredoxin	cell_death	ZIPPER_Stringent	2H	49.1	1	-	0.468646	0.0954861	275	NS	NS	81.8322	NS	NS	-	NS	NS	0	0	1	1	0	2
40557	-	HO08B23	-	REGULATED	Putative senescence-associated protein	cell_death	-	-	-	-	-	0.470008	0.0958333	276	NS	NS	86.9437	-	-	-	UP	-	0	2	0	-	-	2
15709	Contig3667_s_at	HT02F22	-	REGULATED	GAMyb protein	gene expression	Barley OPA123-2008, consensus	4H	8.25	0	-	0.144615	0.0527778	152	NS	NS	62.5085	-	-	NS	UP	UP	0	2	0	0	0	2
26556	Hv_Ceb0009B15r2_at	Genomic_cDNA_PCR	5H QTL	MAP POS	Helix-loop-helix DNA-binding protein	gene expression	QxSM (adjusted SxM)	5H	39.8799	1	-	0.162353	0.0569444	164	NS	NS	64.6753	NS	NS	NS	NS	UP	0	1	0	1	0	2
15934	Contig4386_at	HY05N04	WRKY	FAMILY	Hv-WRKY1	gene expression	Barley OPA123-2008, consensus	6H	52.75	0	-	0.127898	0.0513889	148	NS	NS	113.108	YES	NS	NS	NS	UP	0	1	0	0	1	2
4765	Contig15957_at	HO10D06	WRKY	FAMILY	Hv-WRKY32	gene expression	iSelect_WGScontigs_BxM	2H	118.4	0	-	0.0972115	0.0430556	124	NS	NS	66.2191	-	-	NS	UP	UP	0	2	0	0	0	2
5543	Contig15657_at	HT01H13	WRKY	FAMILY	Hv-WRKY42	gene expression	-	-	-	-	-	0.352937	0.0826389	238	NS	NS	79.594	-	-	NS	DOWN	NS	0	2	0	-	0	2
23554	-	Genomic_cDNA_PCR	WRKY	FAMILY	Hv-WRKY51	gene expression	iSelect_WGScontigs_BxM	3H	51.7705	1	-	0.245041	0.0697917	201	NS	NS	115.128	-	-	-	NS	-	0	0	1	1	-	2
11745	Contig21530_at	HM03N10	WRKY	FAMILY	Hv-WRKY7	gene expression	-	-	-	-	-	0.00343702	0.00833333	24	YES	YES	27.15	-	-	-	NS	NS	2	0	0	-	-	2
19646	Contig13183_s_at	Genomic_cDNA_PCR	5H QTL	MAP POS	mRNA Export protein	gene expression	iSelect_WGScontigs_BxM	1H	15.1	1	-	0.0177047	0.015625	45	YES	NS	139.791	NS	NS	-	NS	NS	1	0	0	1	0	2
518	Contig6235_s_at	HO05F03	-	REGULATED	NAC transcription factor	gene expression	iSelect_WGScontigs_BxM	3H	108.9	0	-	0.0604635	0.0326389	94	NS	NS	113.675	-	-	-	DOWN	NS	0	2	0	0	-	2
17246	Contig7157_at	HS03H01	-	REGULATED	Zinc finger protein-like	gene expression	Barley, integrated, Marcel 2009	7H	98.2551	0	-	0.401056	0.0878472	253	NS	NS	89.0553	-	-	-	UP	NS	0	2	0	0	-	2
15479	Contig3351_s_at	HO02P09	-	REGULATED	Aconitate hydratase	primary metabolism	Barley, integrated, Marcel 2009	4H	108.475	1	-	0.497864	0.1	288	NS	NS	87.82	NS	NS	NS	NS	UP	0	1	0	1	0	2
36806	HA28H16r_at	HA28H16	5H QTL	MAP POS	Flavonol synthase	primary metabolism	QxSM (adjusted SxM)	5H	38.4906	1	NS	0.372801	0.0840278	242	NS	NS	87.8333	YES	YES	-	NS	NS	0	0	0	1	1	2
3389	Contig12465_at	HO40A10	-	REGULATED	Homocysteine S-methyltransferase	primary metabolism	Barley OPA123-2008, consensus	4H	66	0	-	0.0858069	0.0388889	112	NS	NS	53.36	-	-	NS	UP	UP	0	2	0	0	0	2
16545	Contig5650_at	HR01E18	-	REGULATED	Inosine-uridine nucleoside N-ribohydrolase	primary metabolism	iSelect_WGScontigs_BxM	7H	70.5	0	-	0.298647	0.0753472	217	NS	NS	80.0393	-	-	-	UP	UP	0	2	0	0	-	2
4372	Contig10082_at	HO08C04	-	REGULATED	Lipase	primary metabolism	iSelect_WGScontigs_BxM	4H	50.9915	1	-	0.0523392	0.0315972	91	NS	NS	117.528	-	-	-	NS	UP	0	1	0	1	-	2
16083	Contig4658_at	HA12L21	-	REGULATED	Long chain acyl-CoA synthetase	primary metabolism	ZIPPER_Stringent	1H	45.1	0	-	0.363433	0.0836806	241	NS	NS	81.2087	-	-	-	UP	NS	0	2	0	0	-	2
960	Contig2888_at	HK03G04	-	REGULATED	NADP malic enzyme	primary metabolism	ZIPPER_Stringent	1H	50	0	-	0.417404	0.0902778	260	NS	NS	91.183	-	-	-	UP	UP	0	2	0	0	-	2
14408	Contig4084_at	HO09I06	-	REGULATED	Transaldolase	primary metabolism	Barley OPA123-2008, consensus	3H	136.66	0	-	0.38838	0.0861111	248	NS	NS	96.35	-	-	NS	UP	UP	0	2	0	0	0	2
n.a.08	-	62940730.r_i03_3	E3	FAMILY	E3 ubiquitin-protein ligase	protein	iSelect_WGScontigs_BxM	5H	44.1	1	-	0.0344005	0.0236111	68	YES	NS	122.6	-	-	-	-	-	1	-	0	1	-	2
28655	-	Genomic_cDNA_PCR	E3	FAMILY	E3 ubiquitin-protein ligase	protein	iSelect_WGScontigs_BxM	6H	1.84136	0	-	0.0483311	0.0302083	87	YES	NS	57.8332	-	-	-	NS	-	1	0	1	0	-	2
14987	Contig1657_at	HD08L01	Proteasome	FAMILY	Hv-RPT2b	protein	iSelect_WGScontigs_BxM	6H	92.3	0	-	0.0148677	0.0149306	43	YES	YES	98.756	-	-	-	NS	NS	2	0	0	0	-	2
19309	Contig24409_at	HO11H08	-	REGULATED	Nucellin-like aspartic protease	protein	iSelect_WGScontigs_BxM	7H	67.9178	0	-	0.440381	0.0923611	266	NS	NS	86.3095	-	-	-	UP	UP	0	2	0	0	-	2
13653	contig1035_at	HY07E20	5H QTL	MAP POS	Polyubiquitin	protein	Barley, integrated, Marcel 2009	5H	44.5014	1	-	0.38501	0.0854167	246	NS	NS	79.3267	NS	NS	-	NS	NS	0	0	1	1	0	2
16949	Contig1522_at	HD02G17	-	REGULATED	Cytochrome P450 monooxygenase	secondary metabolism	Barley OPA123-2008, consensus	2H	127.64	0	-	0.164151	0.0576389	166	NS	NS	66.5283	-	-	NS	UP	UP	0	2	0	0	0	2
3197	Contig7643_at	HZ42E12	5H QTL	MAP POS	Epoxide hydrolase-like protein	secondary metabolism	Barley OPA123-2008, consensus	5H	46.23	1	-	0.232284	0.0673611	194	NS	NS	73.0763	-	-	NS	NS	UP	0	1	0	1	0	2
5202	Contig17960_at	HO06K04		REGULATED	Pectin-lyase-like (MIR3)	secretion_cell wall	iSelect_WGScontigs_BxM	5H	160.7	0	NS	-			-	-	-	NS	NS		UP	NS	0	2	0	0	0	2
19118	Contig10604_at	HY05M20	-	REGULATED	Glucan endo-1,3-beta-glucosidase	secretion_cell-wall	iSelect_WGScontigs_BxM	5H	125.8	0	-	0.0937573	0.0416667	120	NS	NS	61.9089	-	-	-	UP	UP	0	2	0	0	-	2
1914	Contig5706_at	HC09K01	CSL	FAMILY	Hv-CslF6	secretion_cell-wall	TDM_SxM	7H	70.9743	0	-	0.45408	0.0944444	272	NS	NS	81.5134	-	-	-	DOWN	DOWN	0	2	0	0	-	2
4153	-	Genomic_cDNA_PCR	PRX	FAMILY	Hv-Prx53	secretion_cell-wall	ZIPPER_Stringent	1H	123.8	0	-	0.00933815	0.0100694	29	YES	YES	46.058	-	-	-	NS	-	2	0	0	0	-	2
13648	Contig1854_at	HY05D16	PRX	FAMILY	Hv-Prx6	secretion_cell-wall	iSelect_WGScontigs_BxM	3H	146	0	-	0.0013411	0.00381944	11	YES	YES	173.051	-	-	-	NS	NS	2	0	0	0	-	2
15018	Contig4414_at	HO15M05	-	REGULATED	Lipid transfer protein	secretion_cell-wall	iSelect_WGScontigs_BxM	1H	47.9462	0	-	0.285957	0.0736111	212	NS	NS	73.4722	-	-	-	UP	NS	0	2	0	0	-	2
91	Contig972_x_at	HV03E22	-	REGULATED	Non specific lipid transfer protein Cw-21	secretion_cell-wall	iSelect_WGScontigs_BxM	3H	20.6	0	-	0.243608	0.0690972	199	NS	NS	77.5541	-	-	-	COMPLEX	DOWN	0	2	0	0	-	2
n.a.03	-	62657038.r_h07_1	PRX	FAMILY	Peroxidase ( BdiPrx50-like)	secretion_cell-wall	-	-	-	-	-	0.00122628	0.00347222	10	YES	YES	22.4253	-	-	-	-	-	2	-	0	-	-	2
1757	Contig4986_at	HA05B16	-	REGULATED	Allene-oxide cyclase 2	signalling	iSelect_WGScontigs_BxM	6H	87.3	0	-	0.0254663	0.0190972	55	YES	NS	38.647	NS	NS	-	NS	UP	1	1	0	0	0	2
3619	Contig8147_at	HM09H24	5H QTL	MAP POS	Auxin response transcription factor(ARF6)	signalling	iSelect_WGScontigs_BxM	7H	108.782	0	-	0.0879529	0.0392361	113	NS	NS	65.4267	-	-	-	DOWN	DOWN	0	2	0	0	-	2
18978	Contig10407_at	HO15P19	-	REGULATED	EF-hand Ca-binding protein (Rnr7)	signalling	iSelect_WGScontigs_BxM	5H	63.3	0	-	0.0849076	0.0378472	109	NS	NS	98.7712	-	-	-	UP	UP	0	2	0	0	-	2
1790	Contig5202_at	HO20P07		FAMILY	Hv-RACB	signalling	ZIPPER_Relaxed	3H	51.7	1	YES (4)	-			-	-		NS	NS		NS	NS	1	0	0	1	0	2
15270	Contig4273_at	HW04K06	-	REGULATED	Iron/ascorbate-dependent oxidoreductase	signalling	iSelect_WGScontigs_BxM	6H	112.798	0	-	0.477102	0.0975694	281	NS	NS	80.3333	-	-	-	UP	UP	0	2	0	0	-	2
4771	Contig15156_at	HO09A14	-	REGULATED	Putative serine/threonine protein kinase	signalling	Barley, integrated, Marcel 2009	4H	95.393	0	-	0.114285	0.046875	135	NS	NS	148.262	-	-	-	UP	UP	0	2	0	0	-	2
1353	Contig3857_at	HY08F10	-	REGULATED	Putative signal peptidase 18K chain	signalling	iSelect_WGScontigs_BxM	1H	52.5142	0	-	0.114859	0.0472222	136	NS	NS	62.0854	-	-	-	UP	UP	0	2	0	0	-	2
5179	Contig13498_at	HO06G06	RLK	FAMILY	Receptor-like kinase (Cystein rich)	signalling	iSelect_WGScontigs_BxM	7H	97.3088	0	-	0.39449	0.0871528	251	NS	NS	93.4832	-	-	-	UP	UP	0	2	0	0	-	2
2893	Contig10292_at	HO27O23	-	REGULATED	Receptor-like kinase (LRR-Malectin Rnr8)	signalling	iSelect_WGScontigs_BxM	5H	48.3	0	-	0.412594	0.0892361	257	NS	NS	80.7545	-	-	-	UP	UP	0	2	0	0	-	2
26561	Contig25378_at	HO13F16	RLK	FAMILY	Receptor-like kinase (S-locus RLK14)	signalling	iSelect_WGScontigs_BxM	2H	135.34	0	-	0.0629906	0.0329861	95	NS	NS	56.1834	-	-	-	UP	UP	0	2	0	0	-	2
1716	Contig5560_at	HO36K15	RLK	FAMILY	Receptor-like kinase Feronia	signalling	iSelect_WGScontigs_BxM	4H	51.4041	1	-	0.0420706	0.0270833	78	YES	NS	62.3335	-	-	NS	NS	NS	1	0	0	1	0	2
20965	Contig14498_at	HO12M23	-	REGULATED	Class IV chitinase	stress	iSelect_WGScontigs_BxM	6H	53.6024	0	-	0.452065	0.09375	270	NS	NS	106.073	-	-	-	UP	UP	0	2	0	0	-	2
18546	Contig11789_at	HO03O03	-	REGULATED	Elicitor-responsive protein FIERG2	stress	iSelect_WGScontigs_BxM	3H	90.2	0	-	0.227527	0.0666667	192	NS	NS	70.125	-	-	-	UP	UP	0	2	0	0	-	2
2224	Contig6238_s_at	Genomic_cDNA_PCR	-	REGULATED	Glutathione S-transferase	stress	Barley OPA123-2008, consensus	5H	27.72	0	-	0.117926	0.0486111	140	NS	NS	80.7126	-	-	-	UP	UP	0	2	0	0	-	2
2396	Contig5974_s_at	HO09K14	-	REGULATED	Pathogen-induced protein WIR1	stress	Barley, integrated, Marcel 2009	5H	35.5248	1	-	0.121297	0.0493056	142	NS	NS	72.685	NS	NS	NS	NS	UP	0	1	0	1	0	2
5984	Contig16886_at	HO13M20	-	REGULATED	Pathogen-induced protein WIR1-like	stress	Barley, integrated, Marcel 2009	3H	11.773	0	-	0.319006	0.078125	225	NS	NS	131.409	-	-	-	UP	-	0	2	0	0	-	2
7260	Contig17047_at	HO08A08	-	REGULATED	Putative stripe rust resistance protein	stress	iSelect_WGScontigs_BxM	7H	120	0	-	0.252996	0.0704861	203	NS	NS	77.2456	-	-	NS	UP	UP	0	2	0	0	0	2
9034	-	HD11D09	ABC	FAMILY	ABC transporter	transport	iSelect_WGScontigs_BxM	3H	104.32	0	-	0.000884989	0.00243056	7	YES	YES	33.2782	-	-	-	NS	-	2	0	0	0	-	2
24290	-	HO03B17	ABC	FAMILY	ABC transporter	transport	-	-	-	-	-	0.0127017	0.0131944	38	YES	YES	31.744	-	-	-	NS	-	2	0	0	-	-	2
16396	baak19i22_s_at	HDP37J17	CSL	FAMILY	ABC transporter	transport	ZIPPER_Stringent	4H	42.45	1	-	0.088572	0.0395833	114	NS	NS	60.9729	-	-	-	NS	DOWN	0	1	0	1	-	2
9131	-	HI06P14	ABC	FAMILY	ABC transporter (AtABCF1-like)	transport	iSelect_WGScontigs_BxM	4H	0.779037	0	-	0.0354026	0.0243056	70	YES	NS	52.9882	-	-	NS	NS	-	1	0	1	0	0	2
23441	Contig20746_at	HQ02F06	ABC	FAMILY	ABC transporter (AtABCI10-like)	transport	iSelect_WGScontigs_BxM	3H	68.2	0	-	0.0982787	0.04375	126	NS	NS	161.982	-	-	-	DOWN	NS	0	2	0	0	-	2
2468	Contig17376_at	HO12I08	-	REGULATED	Protein transporter	transport	iSelect_WGScontigs_BxM	1H	76.8414	0	-	0.452847	0.0940972	271	NS	NS	93.1673	-	-	-	NS	UP	0	1	1	0	-	2
542	Contig2134_at	HO09I20	SWEET	FAMILY	SWEET sugar transporter (OsSWEET14-like)	transport	iSelect_WGScontigs_BxM	6H	117.6	0	-	0.139412	0.0520833	150	NS	NS	109.049	-	-	-	DOWN	NS	0	2	0	0	-	2
16445	-	HO34L08	SWEET	FAMILY	SWEET sugar transporter (OsSWEET1a-like)	transport	iSelect_WGScontigs_BxM	1H	62.8187	0	-	0.00219232	0.00555556	16	YES	YES	229.19	-	-	-	NS	-	2	0	0	0	-	2
1167	Contig3401_at	HO38L03	SWEET	FAMILY	SWEET sugar transporter (OsSWEET4-like)	transport	Barley OPA123-2008, consensus	6H	55.94	0	-	0.222422	0.0652778	188	NS	NS	74.2875	-	-	NS	DOWN	DOWN	0	2	0	0	0	2
19327	HZ49L13r_at	HO14D16	-	REGULATED	Flavohemoprotein b5/b5R-like	unknown	iSelect_WGScontigs_BxM	6H	103.8	0	-	0.304363	0.0774306	223	NS	NS	104.261	-	-	-	UP	NS	0	2	0	0	-	2
3237	Contig7671_at	Genomic_cDNA_PCR	5H QTL	MAP POS	GTPase of unknown function domain containing protein	unknown	iSelect_WGScontigs_BxM	5H	119.2	0	-	0.220602	0.0649306	187	NS	NS	77.496	-	-	-	NS	UP	0	1	1	0	-	2
17671	-	HO12P04	-	RANDOM	No match	unknown	-	-	-	-	-	0.0141218	0.0142361	41	YES	YES	142.652	-	-	-	NS	-	2	0	0	-	-	2
89	HVSMEb0007O01f_at	HVSMEb0007O01f	5H QTL	MAP POS	No match	unknown	iSelect_WGScontigs_BxM	6H	54.8	0	-	0.0376281	0.025	72	YES	NS	124.559	YES	YES	-	NS	-	1	0	0	0	1	2
4074	Contig9794_at	HU04L09	-	REGULATED	No match	unknown	iSelect_WGScontigs_BxM	6H	54.8159	0	-	0.076585	0.0364583	105	NS	NS	57.3631	NS	NS	-	UP	NS	0	2	0	0	0	2
39214	HM04I24r_at	HM04I24	-	REGULATED	No match	unknown	-	-	-	-	-	0.0903133	0.0409722	118	NS	NS	150.328	-	-	-	UP	NS	0	2	0	-	-	2
40172	-	HO14D22	-	REGULATED	No match	unknown	-	-	-	-	-	0.231002	0.0670139	193	NS	NS	91.2381	-	-	-	UP	-	0	2	0	-	-	2
21915	-	HO08J20	-	REGULATED	No match	unknown	-	-	-	-	-	0.349262	0.0815972	235	NS	NS	76.039	-	-	-	UP	-	0	2	0	-	-	2
14267	Contig1562_s_at	HO13M03	-	REGULATED	Ubiquitin carrier protein UBC7	unknown	Barley OPA123-2008, consensus	3H	111.42	0	-	0.425542	0.0913194	263	NS	NS	88.6804	-	-	NS	UP	UP	0	2	0	0	0	2
11791	-	HO14E16	-	RANDOM	Unknown protein	unknown	iSelect_WGScontigs_BxM	4H	51.4041	1	-	0.0675818	0.0354167	102	NS	NS	44.804	-	-	-	-	-	0	-	1	1	-	2
4346	Contig12207_at	HD01N12	-	REGULATED	Unknown protein	unknown	iSelect_WGScontigs_BxM	6H	55.5241	0	-	0.232617	0.0677083	195	NS	NS	71.0665	-	-	-	UP	NS	0	2	0	0	-	2
15097	Contig2586_at	HX11M22	5H QTL	MAP POS	Unknown protein	unknown	iSelect_WGScontigs_BxM	5H	44	1	-	0.297449	0.0746528	215	NS	NS	125.848	-	-	-	NS	NS	0	0	1	1	-	2
5952	HY03E10u_s_at	HM03K17	-	REGULATED	Vacuolar protein sorting protein 18	unknown	iSelect_WGScontigs_BxM	5H	122	0	-	0.472899	0.0965278	278	NS	NS	97.8458	-	-	-	UP	NS	0	2	0	0	-	2
20387	Contig17628_at	HO09D24	-	REGULATED	Cyclin-like protein	cell_death	iSelect_WGScontigs_BxM	3H	105.949	0	-	0.212138	0.0638889	184	NS	NS	69.2349	-	-	-	NS	UP	0	1	0	0	-	1
26789	-	HT01B13	-	RANDOM	Kinesin 4	cell_death	iSelect_WGScontigs_BxM	3H	52.03	1	-	0.48339	0.0986111	284	NS	NS	94.702	-	-	-	NS	-	0	0	0	1	-	1
2827	Contig7814_at	HO10B14	-	RANDOM	BAH domain protein (Rnr2)	gene expression	Barley OPA123-2008, consensus	3H	54.4	1	-	0.216891	0.0645833	186	NS	NS	94.3485	-	-	NS	NS	NS	0	0	0	1	0	1
21408	Contig20524_s_at	GCA005C18	WRKY	FAMILY	Hv-WRKY24	gene expression	-	-	-	-	-	0.244883	0.0694444	200	NS	NS	74.2686	-	-	-	NS	NS	0	0	1	-	-	1
11153	-	HC08L20	WRKY	FAMILY	Hv-WRKY36	gene expression	iSelect_WGScontigs_BxM	3H	93.8179	0	-	0.014587	0.0145833	42	YES	NS	37.554	-	-	-	NS	-	1	0	0	0	-	1
15601	Contig3489_at	HY08D12	5H QTL	MAP POS	Methyl-CpG binding domain containing protein	gene expression	QxSM (adjusted SxM)	5H	26	0	-	0.236218	0.06875	198	NS	NS	72.3394	YES	YES	NS	NS	NS	0	0	0	0	1	1
26350	-	HI11A22	WRKY	FAMILY	Os-WRKY1-like	gene expression	iSelect_WGScontigs_BxM	4H	51.4	1	-	0.24958	0.0701389	202	NS	NS	75.964	-	-	-	NS	-	0	0	0	1	-	1
23870	-	Genomic_cDNA_PCR	WRKY	FAMILY	Os-WRKY57-like	gene expression	iSelect_WGScontigs_BxM	5H	44.2	1	-	0.0656008	0.0336806	97	NS	NS	35.67	-	-	-	NS	-	0	0	0	1	-	1
15963	Contig583_at	Genomic_cDNA_PCR	5H QTL	MAP POS	3-Mercaptopyruvate sulfurtransferase-like	primary metabolism	QxSM (adjusted SxM)	5H	42.6	1	-	0.223066	0.065625	189	NS	NS	73.416	NS	NS	NS	NS	NS	0	0	0	1	0	1
12387	Contig23773_at	Genomic_cDNA_PCR	5H QTL	MAP POS	Glutaredoxin	primary metabolism	QxSM (adjusted SxM)	5H	35.7121	1	-	0.0668421	0.0347222	100	NS	NS	58.3981	NS	NS	-	NS	NS	0	0	0	1	0	1
13752	rbaal22m22_s_at	HA20O23	5H QTL	MAP POS	Methyltransferase domain containing protein	primary metabolism	Barley, integrated, Marcel 2009	5H	29.6091	0	-	0.351662	0.0822917	237	NS	NS	91.5252	NS	NS	-	NS	NS	0	0	1	0	0	1
14496	HW04M05u_x_at	HO14O07	-	RANDOM	Transketolase, chloroplastic-like	primary metabolism	ZIPPER_Stringent	7H	21.13	1	-	0.479851	0.0982639	283	NS	NS	83.4104	-	-	NS	NS	NS	0	0	0	1	0	1
369	-	HO06B11	-	REGULATED	Vacuolar invertase	primary metabolism	iSelect_WGScontigs_BxM	7H	0.9	1	-	0.0856018	0.0385417	111	NS	NS	59.0857	-	-	-	NS	NS	0	0	0	1	-	1
279	Contig2354_at	Genomic_cDNA_PCR	-	RANDOM	Aspartate protease gene	protein	Barley OPA123-2008, consensus	1H	128.14	0	-	0.447335	0.0934028	269	NS	NS	91.748	YES	YES	-	NS	NS	0	0	0	0	1	1
41256	-	HO34B24	E3	FAMILY	E3 ubiquitin-protein ligase	protein	-	-	-	-	-	0.0198206	0.0166667	48	YES	NS	48.7295	-	-	-	NS	-	1	0	0	-	-	1
1139	Contig3418_at	HM10M03	Proteasome	FAMILY	Hv-RPN11b	protein	iSelect_WGScontigs_BxM	3H	51.6289	1	-	0.300516	0.0760417	219	NS	NS	74.7125	-	-	-	NS	NS	0	0	0	1	-	1
16489	Contig6375_s_at	HA06K14	Proteasome	FAMILY	Hv-RPN5a	protein	ZIPPER_Stringent	5H	189.6	0	-	0.0319229	0.0208333	60	YES	NS	139.568	-	-	NS	NS	NS	1	0	0	0	0	1
16662	Contig6469_at	HD07C11	Proteasome	FAMILY	Hv-RPN6b	protein	iSelect_WGScontigs_BxM	2H	58.0524	1	-	0.0900565	0.040625	117	NS	NS	96.707	-	-	-	NS	NS	0	0	0	1	-	1
16976	Contig6947_at	HS03L14	Proteasome	FAMILY	Hv-RPN9d	protein	ZIPPER_Stringent	2H	113.5	0	-	0.0239837	0.0184028	53	YES	NS	87.1296	-	-	NS	NS	NS	1	0	0	0	0	1
922	Contig3021_at	HF14O23	Proteasome	FAMILY	Hv-RPT2a	protein	iSelect_WGScontigs_BxM	2H	24.6459	1	-	0.0656098	0.0340278	98	NS	NS	141.278	-	-	NS	NS	NS	0	0	0	1	0	1
1446	Contig4561_at	HW03E18	Proteasome	FAMILY	Hv-RPT3a	protein	ZIPPER_Relaxed	7H	46.2	0	-	0.406148	0.0885417	255	NS	NS	114.77	-	-	-	NS	NS	0	0	1	0	-	1
1847	Contig6385_at	HW02J08	-	REGULATED	Kelch repeat-containing F-box-like	protein	iSelect_WGScontigs_BxM	4H	81.5692	0	-	0.226987	0.0663194	191	NS	NS	71.7821	-	-	-	NS	UP	0	1	0	0	-	1
4270	contig17340_at	Genomic_cDNA_PCR	5H QTL	MAP POS	Protein kinase	protein	Barley, integrated, Marcel 2009	5H	43.2497	1	-	0.170042	0.0590278	170	NS	NS	70.4372	NS	NS	-	NS	NS	0	0	0	1	0	1
1750	Contig4653_at	HW04I24	-	RANDOM	NADPH-cytochrome P450 reductase	secondary metabolism	iSelect_WGScontigs_BxM	2H	123.938	0	-	0.0237768	0.0180556	52	YES	NS	51.4536	NS	NS	-	NS	NS	1	0	0	0	0	1
2647	-	HO06I02	-	RANDOM	Beta 1,3 glucan synthase [Oryza sativa Japonica Group]	secretion_cell-wall	Barley OPA123-2008, consensus	7H	3.34	1	-	0.208579	0.0628472	181	NS	NS	110.2	-	-	-	NS	NS	0	0	0	1	-	1
2326	Contig6671_at	HO14B18	-	RANDOM	Endo beta glucanase (Rnr4)	secretion_cell-wall	Barley OPA123-2008, consensus	2H	71.56	1	-	0.121793	0.0496528	143	NS	NS	125.734	-	-	NS	NS	NS	0	0	0	1	0	1
6707	contig16126_at	Genomic_cDNA_PCR	5H QTL	MAP POS	Galactosyltransferase family protein	secretion_cell-wall	Barley, integrated, Marcel 2009	5H	33.216	1	-	0.0950918	0.0423611	122	NS	NS	54.6148	NS	NS	-	NS	NS	0	0	0	1	0	1
15863	Contig7765_at	HM01A17	-	REGULATED	Gamma COP1 (Rnr1)	secretion_cell-wall	iSelect_WGScontigs_BxM	1H	47.9	0	-	0.0965632	0.0427083	123	NS	NS	92.2773	-	-	-	NS	UP	0	1	0	0	-	1
2649	-	HO07B19	-	RANDOM	Glucan synthase-like 4 [Hordeum vulgare]	secretion_cell-wall	iSelect_WGScontigs_BxM	7H	2.1	1	-	0.105836	0.0447917	129	NS	NS	106.7	-	-	NS	NS	NS	0	0	0	1	0	1
5565	Contig12560_at	HD06H16	CSL	FAMILY	Hv-CslA4	secretion_cell-wall	Barley OPA123-2008, consensus	2H	52.47	1	-	0.189761	0.0611111	176	NS	NS	69.1548	-	-	NS	NS	NS	0	0	0	1	0	1
2913	Contig8067_at	HT10H13	CSL	FAMILY	Hv-CslE1	secretion_cell-wall	Barley OPA123-2008, consensus	5H	91.56	0	-	0.412715	0.0895833	258	NS	NS	91.9998	-	-	NS	NS	UP	0	1	0	0	0	1
21134	-	HC12G09	CSL	FAMILY	Hv-CslF3	secretion_cell-wall	iSelect_WGScontigs_BxM	2H	58.0737	1	-	0.107076	0.0451389	130	NS	NS	110.024	-	-	-	NS	-	0	0	0	1	-	1
22777	-	Genomic_cDNA_PCR	CSL	FAMILY	Hv-CslF9	secretion_cell-wall	iSelect_WGScontigs_BxM	1H	48.1	0	-	0.291969	0.0743056	214	NS	NS	92.0574	-	-	-	NS	-	0	0	1	0	-	1
22346	-	HB30D24	PRX	FAMILY	Hv-Prx50	secretion_cell-wall	iSelect_WGScontigs_BxM	6H	13.5	0	-	0.0888649	0.0399306	115	NS	NS	57.564	-	-	-	NS	-	0	0	1	0	-	1
24592	-	Genomic_cDNA_PCR	PRX	FAMILY	Hv-Prx63	secretion_cell-wall	iSelect_WGScontigs_BxM	2H	50.0463	1	-	0.270079	0.0729167	210	NS	NS	73.376	-	-	-	NS	-	0	0	0	1	-	1
23353	-	HR01N23	PRX	FAMILY	Hv-Prx68	secretion_cell-wall	iSelect_WGScontigs_BxM	2H	58.0524	1	-	0.153243	0.0552083	159	NS	NS	65.362	-	-	-	NS	-	0	0	0	1	-	1
30267	EBpi5_SQ3_M6_at	Genomic_cDNA_PCR	PRX	FAMILY	Hv-Prx78	secretion_cell-wall	iSelect_WGScontigs_BxM	7H	106.374	0	-	0.443452	0.0930556	268	NS	NS	100.666	-	-	-	NS	NS	0	0	1	0	-	1
38337	-	HF14D21	PRX	FAMILY	Hv-Prx94	secretion_cell-wall	iSelect_WGScontigs_BxM	7H	76.5581	0	-	0.271193	0.0732639	211	NS	NS	73.9354	-	-	-	NS	-	0	0	1	0	-	1
19578	contig10757_at	Genomic_cDNA_PCR	5H QTL	MAP POS	Calmodulin-binding motif domain containing protein	signalling	Barley, integrated, Marcel 2009	5H	28.1049	0	-	0.0226055	0.0173611	50	YES	NS	35.0792	NS	NS	NS	NS	NS	1	0	0	0	0	1
16644	Contig6454_at	HT08E03	-	RANDOM	Hv-Lsd1b	signalling	iSelect_WGScontigs_BxM	5H	120.1	0	-	0.199726	0.0621528	179	NS	NS	71.6867	NS	NS	-	NS	NS	0	0	1	0	0	1
22490	Contig19639_at	HM04K15	-	REGULATED	Receptor-like kinase	signalling	iSelect_WGScontigs_BxM	7H	119.83	0	-	0.166417	0.0583333	168	NS	NS	130.637	-	-	NS	NS	UP	0	1	0	0	0	1
14548	Contig632_s_at	HO13M13	-	REGULATED	DnaJ like protein (MIR7)	stress	Barley OPA123-2008, consensus	5H	171.66	0	-	0.32742	0.0788194	227	NS	NS	83.9935	NS	NS	-	NS	UP	0	1	0	0	0	1
23246	-	HO07L01	ABC	FAMILY	ABC transporter	transport	iSelect_WGScontigs_BxM	4H	14.4315	0	-	0.0208407	0.0170139	49	YES	NS	48.7199	-	-	-	NS	-	1	0	0	0	-	1
41036	-	Genomic_cDNA_PCR	ABC	FAMILY	ABC Transporter	transport	-	-	-	-	-	0.0466183	0.0291667	84	YES	NS	52.6555	-	-	-	NS	-	1	0	0	-	-	1
36331	-	GPN004I02	ABC	FAMILY	ABC transporter	transport	iSelect_WGScontigs_BxM	3H	54.5	1	-	0.0592401	0.0322917	93	NS	NS	44.9641	-	-	-	NS	-	0	0	0	1	-	1
18735	Contig9510_at	HT11B15	ABC	FAMILY	ABC transporter	transport	Barley OPA123-2008, consensus	1H	8.77	1	-	0.125021	0.05	144	NS	NS	128.173	-	-	NS	NS	NS	0	0	0	1	0	1
7006	Contig15659_at	Genomic_cDNA_PCR	ABC	FAMILY	ABC transporter	transport	iSelect_WGScontigs_BxM	6H	49.1	0	-	0.167793	0.0586806	169	NS	NS	67.5204	-	-	-	NS	NS	0	0	1	0	-	1
11957	-	HC15M07	ABC	FAMILY	ABC transporter	transport	iSelect_WGScontigs_BxM	7H	14	1	-	0.223269	0.0659722	190	NS	NS	75.7207	-	-	-	NS	-	0	0	0	1	-	1
n.a.07	-	62671133.f_k14_2	ABC	FAMILY	ABC Transporter (AtABCG40-like)	transport	iSelect_WGScontigs_BxM	7H	77.3	0	-	0.0459599	0.0288194	83	YES	NS	43.5	-	-	-	-	-	1	-	0	0	-	1
5569	Contig15037_at	HC06O09	ABC	FAMILY	ABC transporter (AtABCI13-like)	transport	iSelect_WGScontigs_BxM	5H	119.375	0	-	0.115876	0.0482639	139	NS	NS	64.0072	-	-	YES	NS	NS	0	0	0	0	1	1
6372	-	HA20G21	SWEET	FAMILY	SWEET sugar transporter (OsSWEET11-like)	transport	iSelect_WGScontigs_BxM	7H	70.6091	0	-	0.0494308	0.0305556	88	YES	NS	160.194	-	-	-	NS	-	1	0	0	0	-	1
17687	Contig8208_at	HM09C13	SWEET	FAMILY	SWEET sugar transporter (OsSWEET1a-like)	transport	Barley OPA123-2008, consensus	3H	127.1	0	-	0.0245504	0.01875	54	YES	NS	135.451	-	-	NS	NS	NS	1	0	0	0	0	1
16370	Contig7377_s_at	HK06M12	-	RANDOM	Tonoplast membrane integral protein	transport	Barley OPA123-2008, consensus	4H	111.07	1	-	0.298284	0.075	216	NS	NS	119.613	-	-	NS	NS	NS	0	0	0	1	0	1
18643	Contig10070_at	HO05N22	-	REGULATED	Dephospho-CoA kinase	unknown	Barley, integrated, Marcel 2009	3H	15.3144	0	-	0.127695	0.0510417	147	NS	NS	131.125	-	-	-	NS	NS	0	0	1	0	-	1
22530	-	HO11P12	-	RANDOM	No match	unknown	-	-	-	-	-	0.048247	0.0298611	86	YES	NS	58.3194	-	-	-	NS	-	1	0	0	-	-	1
6266	Contig13286_at	HU04P12	-	REGULATED	No match	unknown	iSelect_WGScontigs_BxM	5H	129.8	0	-	0.256212	0.0722222	208	NS	NS	75.2711	-	-	-	NS	DOWN	0	1	0	0	-	1
2017	Contig5188_s_at	HU04D09	-	RANDOM	Ribosomal RNA assembly protein mis3	unknown	Barley OPA123-2008, consensus	3H	65.52	1	-	0.48706	0.0993056	286	NS	NS	122.481	-	-	-	NS	NS	0	0	0	1	-	1
19918	Contig13908_at	HD02B14	-	RANDOM	U-box protein 57	unknown	iSelect_WGScontigs_BxM	2H	81.7989	1	-	0.233235	0.0684028	197	NS	NS	74.3776	-	-	-	NS	NS	0	0	0	1	-	1
41036	-	Genomic_cDNA_PCR	ABC	FAMILY	Unknown protein	unknown	-	-	-	-	-	0.0466183	0.0295139	85	YES	NS	52.6555	-	-	-	NS	-	1	0	0	-	-	1
7739	Contig17434_at	HY03L15	5H QTL	MAP POS	Unknown protein	unknown	iSelect_WGScontigs_BxM	5H	43.8194	1	-	0.0516636	0.03125	90	NS	NS	52.1069	-	-	-	NS	NS	0	0	0	1	-	1
2799	Contig6966_at	HB01L18	-	REGULATED	Unknown protein	unknown	iSelect_WGScontigs_BxM	1H	47.8045	0	-	0.0824856	0.0375	108	NS	NS	141.626	-	-	-	NS	UP	0	1	0	0	-	1
11493	-	HO15A08	-	RANDOM	Integrase core domain containing protein	cell_death	iSelect_WGScontigs_BxM	6H	49.5	0	-	0.472309	0.0961806	277	NS	NS	118.375	-	-	-	NS	-	0	0	0	0	-	0
25461	-	HO07K05	-	RANDOM	Mitochondrial cyclophilin 1	cell_death	-	-	-	-	-	0.0791536	0.0368056	106	NS	NS	73.0056	-	-	-	NS	-	0	0	0	-	-	0
5371	-	GCN003P13	WRKY	FAMILY	Hv-WRKY12	gene expression	iSelect_WGScontigs_BxM	2H	2.19547	0	-	0.050207	0.0309028	89	NS	NS	50.0471	-	-	-	NS	-	0	0	0	0	-	0
27721	-	HS01K04	-	RANDOM	Alanine-aminotransferase	primary metabolism	iSelect_WGScontigs_BxM	1H	46.3	0	-	0.406358	0.0888889	256	NS	NS	90.8354	NS	NS	-	NS	-	0	0	0	0	0	0
14700	Contig1285_s_at	HA31K21	5H QTL	MAP POS	Cysteine synthase	primary metabolism	Barley OPA123-2008, consensus	5H	27	0	-	0.115091	0.0475694	137	NS	NS	59.8258	-	-	-	NS	NS	0	0	0	0	-	0
21762	Contig17036_at	HH04G03	E3	FAMILY	E3 ubiquitin-protein ligase	protein	iSelect_WGScontigs_BxM	7H	70.5	0	-	0.0584419	0.0319444	92	NS	NS	50.7171	-	-	-	NS	NS	0	0	0	0	-	0
2445	Contig6489_at	HO04K07	E3	FAMILY	E3 ubiquitin-protein ligase	protein	iSelect_WGScontigs_BxM	3H	154.2	0	-	0.0662056	0.034375	99	NS	NS	47.099	-	-	-	NS	NS	0	0	0	0	-	0
29161	-	Genomic_cDNA_PCR	E3	FAMILY	E3 ubiquitin-protein ligase BRE1-like	protein	iSelect_WGScontigs_BxM	6H	59.9	0	-	0.161345	0.05625	162	NS	NS	68.7262	-	-	-	NS	-	0	0	0	0	-	0
1138	Contig3417_at	HZ40O15	Proteasome	FAMILY	Hv-RPN11c	protein	iSelect_WGScontigs_BxM	1H	54.3909	0	-	0.165151	0.0579861	167	NS	NS	75.8715	-	-	-	NS	NS	0	0	0	0	-	0
15854	Contig4333_at	HT06M12	Proteasome	FAMILY	Hv-RPN12a	protein	iSelect_WGScontigs_BxM	4H	1.02052	0	-	0.289156	0.0739583	213	NS	NS	75.3505	-	-	NS	NS	NS	0	0	0	0	0	0
1350	Contig7852_at	HX02I23	Proteasome	FAMILY	Hv-RPN1a	protein	iSelect_WGScontigs_BxM	6H	49.7875	0	-	0.118736	0.0489583	141	NS	NS	90.2836	-	-	-	NS	NS	0	0	0	0	-	0
18799	Contig9627_at	HZ61F13	Proteasome	FAMILY	Hv-RPN2d	protein	iSelect_WGScontigs_BxM	2H	97.8045	0	-	0.135315	0.0517361	149	NS	NS	119.184	-	-	-	NS	NS	0	0	0	0	-	0
4676	Contig10661_at	HT01B14	Proteasome	FAMILY	Hv-RPN2e	protein	Barley OPA123-2008, consensus	5H	76.3	0	-	0.422463	0.090625	261	NS	NS	84.4858	-	-	NS	NS	NS	0	0	0	0	0	0
3678	Contig8943_at	HX05P15	Proteasome	FAMILY	Hv-RPN3c	protein	iSelect_WGScontigs_BxM	5H	99.9336	0	-	0.383439	0.0850694	245	NS	NS	89.4345	-	-	NS	NS	NS	0	0	0	0	0	0
16411	Contig5517_at	HH02K23	Proteasome	FAMILY	Hv-RPN9a	protein	iSelect_WGScontigs_BxM	1H	49.8584	0	-	0.334248	0.0791667	228	NS	NS	93.1476	-	-	NS	NS	NS	0	0	0	0	0	0
7300	-	HO12F06	Proteasome	FAMILY	Hv-RPT1a	protein	iSelect_WGScontigs_BxM	7H	52.9745	0	-	0.376575	0.084375	243	NS	NS	82.728	-	-	-	NS	-	0	0	0	0	-	0
9171	Contig20105_at	HI05K17	Proteasome	FAMILY	Hv-RPT4a	protein	iSelect_WGScontigs_BxM	7H	134.313	0	-	0.253445	0.0708333	204	NS	NS	72.2201	-	-	-	NS	NS	0	0	0	0	-	0
948	Contig3528_at	HD01P16	Proteasome	FAMILY	Hv-RPT6a	protein	iSelect_WGScontigs_BxM	7H	76.4164	0	-	0.233198	0.0680556	196	NS	NS	89.3679	-	-	-	NS	NS	0	0	0	0	-	0
42399	-	HU02G09	-	RANDOM	Membrane-bound transcription factor site-1 protease (Rnr9)	protein	CAPS VxSusPtrit	7H	50.562	0	-	0.255257	0.0715278	206	NS	NS	75.4444	NS	NS	-	NS	-	0	0	0	0	0	0
37062	-	HB16F02	-	RANDOM	Glucan synthase-like 7 [Hordeum vulgare]	secretion_cell-wall	iSelect_WGScontigs_BxM	3H	64.2	0	-	0.089128	0.0402778	116	NS	NS	115.2	-	-	-	NS	-	0	0	0	0	-	0
10017	-	HB23M06	CSL	FAMILY	Hv-CslA2	secretion_cell-wall	iSelect_WGScontigs_BxM	4H	0.8	0	-	0.202966	0.0625	180	NS	NS	85.5483	-	-	-	NS	-	0	0	0	0	-	0
18522	Contig10369_at	HZ44D07	CSL	FAMILY	Hv-CslA9	secretion_cell-wall	iSelect_WGScontigs_BxM	6H	54.9	0	-	0.304202	0.0770833	222	NS	NS	103.221	-	-	-	NS	NS	0	0	0	0	-	0
38464	HF22I06r_at	HF22I06	CSL	FAMILY	Hv-CslC3	secretion_cell-wall	-	-	-	-	-	0.360438	0.0829861	239	NS	NS	77.219	-	-	-	NS	NS	0	0	0	-	-	0
37339	-	HC01G08	CSL	FAMILY	Hv-CslE2	secretion_cell-wall	iSelect_WGScontigs_BxM	6H	67.9	0	-	0.0990091	0.0440972	127	NS	NS	86.73	-	-	-	NS	-	0	0	0	0	-	0
31822	-	HR01M21	PRX	FAMILY	Hv-Prx100	secretion_cell-wall	iSelect_WGScontigs_BxM	7H	65.1	0	-	0.186291	0.0604167	174	NS	NS	68.876	-	-	-	NS	-	0	0	0	0	-	0
13780	Contig1861_at	Genomic_cDNA_PCR	PRX	FAMILY	Hv-Prx23	secretion_cell-wall	Barley OPA123-2008, consensus	2H	130.01	0	-	0.0669008	0.0350694	101	NS	NS	51.2299	-	-	NS	NS	NS	0	0	0	0	0	0
17489	Contig8401_at	HO03B21	-	RANDOM	Casein protein kinase 2 alpha subunit	signalling	Barley OPA123-2008, consensus	5H	140.76	0	-	0.149204	0.0534722	154	NS	NS	65.3035	-	-	NS	NS	NS	0	0	0	0	0	0
844	Contig2730_s_at	HO05F21	-	RANDOM	Catalase 1	signalling	Barley OPA123-2008, consensus	7H	166.56	0	-	0.432124	0.0920139	265	NS	NS	86.0002	-	-	NS	NS	NS	0	0	0	0	0	0
6502	-	HY01A10	-	RANDOM	Receptor-like kinase (LRR)	signalling	-	-	-	-	-	0.142063	0.0524306	151	NS	NS	62.3995	-	-	-	NS	-	0	0	0	-	-	0
8976	-	Genomic_cDNA_PCR	ABC	FAMILY	ABC transporter	transport	-	-	-	-	-	0.0680646	0.0357639	103	NS	NS	53.4673	-	-	-	NS	-	0	0	0	-	-	0
18119	Contig10352_s_at	GCN001K15	ABC	FAMILY	ABC transporter	transport	TDM_SxM	4H	87.7527	0	-	0.109658	0.0454861	131	NS	NS	58.4322	-	-	-	NS	NS	0	0	0	0	-	0
29774	-	Genomic_cDNA_PCR	ABC	FAMILY	ABC transporter (AtABCA9-like)	transport	iSelect_WGScontigs_BxM	1H	90.4	0	-	0.303948	0.0763889	220	NS	NS	81.5461	-	-	-	NS	-	0	0	0	0	-	0
34133	-	Genomic_cDNA_PCR	ABC	FAMILY	Multidrug resistance-associated protein 2 (Fragment) OS=Aegilops tauschii GN=MRP2 PE=4 SV=1	transport	ZIPPER_Relaxed	3H	111.4	0	-	0.112288	0.0461806	133	NS	NS	54.0966	-	-	-	-	-	0	-	0	0	-	0
541	Contig2133_s_at	HO26B23	SWEET	FAMILY	SWEET sugar transporter (OsSWEET14-like)	transport	Barley OPA123-2008, consensus	6H	119.02	0	-	0.160153	0.0559028	161	NS	NS	67.014	-	-	NS	NS	NS	0	0	0	0	0	0
11929	-	HF16H13	SWEET	FAMILY	SWEET sugar transporter (OsSWEET14-like)	transport	iSelect_WGScontigs_BxM	6H	3.8	0	-	0.484636	0.0989583	285	NS	NS	94.468	-	-	NS	NS	-	0	0	0	0	0	0
18404	Contig8708_at	HA01B08	SWEET	FAMILY	SWEET sugar transporter (OsSWEET15-like)	transport	iSelect_WGScontigs_BxM	7H	48.9	0	-	0.114106	0.0465278	134	NS	NS	60.075	-	-	-	NS	NS	0	0	0	0	-	0
8484	-	HT11K02	SWEET	FAMILY	SWEET sugar transporter (OsSWEET15-like)	transport	iSelect_WGScontigs_BxM	7H	48.9	0	-	0.161635	0.0565972	163	NS	NS	66.244	-	-	NS	NS	-	0	0	0	0	0	0
16444	baal20h20_at	HO24N08	SWEET	FAMILY	SWEET sugar transporter (OsSWEET1a-like)	transport	iSelect_WGScontigs_BxM	1H	62.8187	0	-	0.347212	0.08125	234	NS	NS	84.364	-	-	-	NS	NS	0	0	0	0	-	0
539	Contig12986_at	HM06E24	SWEET	FAMILY	SWEET sugar transporter (OsSWEET6b-like)	transport	Barley OPA123-2008, consensus	1H	50	0	-	0.429067	0.0916667	264	NS	NS	82.1382	-	-	-	NS	NS	0	0	0	0	-	0
16650	HS06G05u_s_at	HD02G24	-	RANDOM	Late embryogenesis abundant protein	unknown	iSelect_WGScontigs_BxM	1H	105.9	0	-	0.304086	0.0767361	221	NS	NS	135.552	-	-	-	NS	NS	0	0	0	0	-	0
40284	-	HO16G03	-	REGULATED	No match	unknown	-	-	-	-	-	0.0711615	0.0361111	104	NS	NS	113.929	-	-	-	-	-	0	-	0	-	-	0
8700	-	HD02J12	-	RANDOM	No match	unknown	-	-	-	-	-	0.12756	0.0506944	146	NS	NS	128.644	-	-	-	-	-	0	-	0	-	-	0
39132	-	HM01K04	-	RANDOM	No match	unknown	-	-	-	-	-	0.196955	0.0618056	178	NS	NS	68.7447	-	-	-	-	-	0	-	0	-	-	0
n.a.10	-	HO08O06	-	REGULATED	No match	unknown	-	-	-	-	-	0.402433	0.0881944	254	NS	NS	78.7393	-	-	-	-	-	0	-	0	-	-	0
18396	Contig10018_at	HS04C05	-	RANDOM	selT-like protein	unknown	iSelect_WGScontigs_BxM	3H	94.7692	0	-	0.397402	0.0875	252	NS	NS	108.039	-	-	-	NS	NS	0	0	0	0	-	0
5712	Contig12104_at	HV04F07	-	RANDOM	UBA and UBX domain-containing protein	unknown	ZIPPER_Stringent	7H	84.9	0	-	0.196888	0.0614583	177	NS	NS	78.5674	-	-	-	NS	NS	0	0	0	0	-	0
3939	EBes01_SQ002_A24_s_at	EBes01_SQ002_A24	5H QTL	MAP POS	Unknown protein	unknown	Barley, integrated, Marcel 2009	5H	32.2894	0	-	0.094598	0.0420139	121	NS	NS	65.4267	NS	NS	-	NS	NS	0	0	0	0	0	0
3673	Contig9607_at	HU02E12	-	RANDOM	Unknown protein	unknown	Barley OPA123-2008, consensus	7H	99.67	0	-	0.146316	0.053125	153	NS	NS	64.67	-	-	NS	NS	NS	0	0	0	0	0	0
16110	Contig4450_at	HD03D02	-	RANDOM	Unknown protein	unknown	Barley, integrated, Marcel 2009	1H	72.0121	0	-	0.339113	0.0798611	230	NS	NS	78.0894	-	-	-	NS	NS	0	0	0	0	-	0
5068	contig11213_at	HW03F22	5H QTL	MAP POS	Unknown protein	unknown	Barley, integrated, Marcel 2009	5H	29.4743	0	-	0.378748	0.0847222	244	NS	NS	85.2396	NS	NS	-	NS	NS	0	0	0	0	0	0
			-
			-
			-
			-
			-
			-
			-
			-
			-
			-
			-
			-
			-
			-
			-
			-
			-
			-
			-
			-
			-
			-
			-
			-
			-
			-
			-
			-
			-
			-
			-
			-
			-
			-
			-
			-
			-
			-
			-
			-
			-
			-
			-
			-
			-
			-
			-
			-
			-
			-
			-
			-
			-
			-
			-
			-
			-
			-
			-
			-
			-
			-
			-
			-
			-
			-
			-
			-
			-
			-
			-
			-
			-
			-
			-
			-
			-
			-
			-
			-
			-
			-
			-
			-
			-

## Sheet: CE summary
CE score	Data sets for CE score
0	5		Score	Number of genes									Criterium	Score
0	5		CE 0	50									Transcript regulation leaf	1
0	5		CE 1	61									Transcript regulation epidermis	2
0	5		CE 2	75									TIGS effect (p <0.05)	1
0	5		CE 3	55									TIGS effect (p <0.05; FDR 0.1)	2
0	5		CE 4	30									CNV	1
0	5		CE 5	17									SNP_hapl/trait association	1
0	5		CE 6	4									QTL co-localization	1
0	5		CE 7	0									CE score range	0-7
0	5
0	5
0	5
0	5
0	5
0	5
0	4
0	4
0	4
0	4
0	4
0	4
0	4
0	4
0	4
0	4
0	4
0	4
0	4
0	4
0	4
0	4
0	4
0	4
0	4
0	4
0	4
0	4
0	4
0	4
0	4
0	4
0	3
0	3
0	3
0	3
0	3
1	5
1	5
1	5
1	5
1	5
1	5
1	5
1	5
1	5
1	5
1	5
1	5
1	5
1	5
1	5
1	5
1	5
1	5
1	5
1	5
1	5
1	4
1	4
1	4
1	4
1	4
1	4
1	4
1	4
1	4
1	4
1	4
1	4
1	4
1	4
1	4
1	4
1	4
1	4
1	4
1	4
1	4
1	4
1	4
1	4
1	4
1	4
1	4
1	4
1	3
1	3
1	3
1	3
1	3
2	5
2	5
2	5
2	5
2	5
2	5
2	5
2	5
2	5
2	5
2	5
2	5
2	5
2	5
2	5
2	5
2	5
2	5
2	5
2	5
2	5
2	5
2	5
2	5
2	5
2	5
2	5
2	5
2	4
2	4
2	4
2	4
2	4
2	4
2	4
2	4
2	4
2	4
2	4
2	4
2	4
2	4
2	4
2	4
2	4
2	4
2	4
2	4
2	4
2	4
2	4
2	4
2	4
2	4
2	4
2	4
2	4
2	4
2	4
2	4
2	4
2	4
2	4
2	4
2	4
2	4
2	4
2	4
2	4
2	4
2	3
2	3
2	3
2	3
2	3
2	3
2	3
2	3
2	3
2	3
3	5
3	5
3	5
3	5
3	5
3	5
3	5
3	5
3	5
3	5
3	5
3	5
3	5
3	5
3	5
3	5
3	5
3	5
3	5
3	5
3	5
3	5
3	5
3	5
3	5
3	4
3	4
3	4
3	4
3	4
3	4
3	4
3	4
3	4
3	4
3	4
3	4
3	4
3	4
3	4
3	4
3	4
3	4
3	4
3	4
3	4
3	4
3	4
3	4
3	4
3	4
3	4
3	3
3	3
3	3
4	5
4	5
4	5
4	5
4	5
4	5
4	5
4	5
4	5
4	5
4	5
4	5
4	5
4	5
4	4
4	4
4	4
4	4
4	4
4	4
4	4
4	4
4	4
4	4
4	4
4	4
4	3
4	3
4	3
5	5
5	5
5	5
5	5
5	5
5	5
5	5
5	5
5	5
5	5
5	5
5	5
5	5
5	4
5	4
5	4
5	4
5	4
5	3
6	5
6	5
6	5
6	5

## Sheet: Remarks
Column A: n.a. = no HarvEST unigene available
Column C: EST clone or other DNA template used for TIGS constructs
Column L: (YES) = significant without multiple testing correction
All columns: "-" = no data available
TIGS or OEX data: 292 genes (100%)
Regulation data: 283 genes (97%)
CNV data: 292 genes (100%)
Map position: 262 genes (90%)
AM OR GWAS data: 122 genes (42%)

## Sheet: References
Nr	Reference
1	Zimmermann G, Baumlein H, Mock HP, Himmelbach A, Schweizer P (2006) The multigene family encoding germin-like proteins of barley. Regulation and function in basal host resistance. Plant Physiology 142, 181-92.
2	Eckey C, Korell M, Leib K, et al. (2004) Identification of powdery mildew-induced barley genes by cDNA-AFLP: functional assessment of an early expressed MAP kinase. Plant Molecular Biology 55, 1-15.
3	Johrde A, Schweizer P (2008) A class III peroxidase specifically expressed in pathogen-attacked barley epidermis contributes to basal resistance. Molecular Plant Pathology 9, 687-96.
4	Schultheiss H, Dechert C, Kogel KH, Huckelhoven R (2002) A small GTP-binding host protein is required for entry of powdery mildew fungus into epidermal cells of barley. Plant Physiology 128, 1447-54.
