# Supplementary material for: Discovery of genes affecting resistance of barley to adapted and non-adapted powdery mildew fungi
Source: Genome Biol. 2014 Dec 3;15(12):518. doi: 10.1186/s13059-014-0518-8 (PMC4302706; doi:10.1186/s13059-014-0518-8)
Supplement: Additional file 2: — Off-target analysis of all TIGS constructs used in repeated bombardments. [file 13059_2014_518_MOESM2_ESM.xlsx]

## Sheet: Data
TIGS_DB ID	HarvEST U35 contig Nr.	EST clone for TIGS	Gene group	Selection criterium	Proposed function (BlastX from Table A1)	Longest cDNA Sequence	RNAi Target Sequence	RNAi Target Length	N si-Fi Target Genes	Best Target HC gene ID	Best Target BlastX	N Best Target siRNAs	Second Best Target HC gene ID	Second Best Target BLastX	N Second Best Target siRNAs	% Of Best Target	Paralog Off-Target	Third Best Target HC gene ID	Third Best Target BlastX	N Third Best Target siRNAs	% Of Best Target	Paralog Off-Target
TA000024	16083	HA12L21	-	REGULATED	Long chain acyl-CoA synthetase	CGGCACGAGGTGAAAGCAGGCTACACACAAAAAACTGCTTCACCTTTCGCTGACATGCTGGCTTTTCGCAAGGTCAAGGCAAGGCTTGGTGGTCGTCTTCGCCTACTAATATCCGGTGGTGCACCCTTAAGTACTGAAATTGAAGAATTCTTGAGAGTGACCAGCTGTGCATACTTTATCCAAGGCTATGGTTTAACGGAAACACTGGGACCTAGCACAGTCGGTTACCCTGATGACATGTCCCTGGTTGGAACTGCCGGTGTTGCCGCCACCTTTACTGAACTGCGACTGGAAGAAGTTCCCGAGATGGGTTATGATCCACTTGGCGTTCCTTCCCGTGGTGAAATCCTCATTAGAGGGACCACTGTTTTCACTGGGTACTACAAAAATCCTGAGCTC…	CGGCACGAGGTGAAAGCAGGCTACACACAAAAAACTGCTTCACCTTTCGCTGACATGCTGGCTTTTCGCAAGGTCAAGGCAAGGCTTGGTGGTCGTCTTCGCCTACTAATATCCGGTGGTGCACCCTTAAGTACTGAAATTGAAGAATTCTTGAGAGTGACCAGCTGTGCATACTTTATCCAAGGCTATGGTTTAACGGAAACACTGGGACCTAGCACAGTCGGTTACCCTGATGACATGTCCCTGGTTGGAACTGCCGGTGTTGCCGCCACCTTTACTGAACTGCGACTGGAAGAAGTTCCCGAGATGGGTTATGATCCACTTGGCGTTCCTTCCCGTGGTGAAATCCTCATTAGAGGGACCACTGTTTTCACTGGGTACTACAAAAATCCTGAGCTC…	423	1	AK249880.1	long chain acyl- synthetase 1-like	208			0					0
TA000026	16817	HB01P22	-	REGULATED	Unknown protein	TCTCCAACGGCACCGCCGAAACGGCAGCTCAGCCGTGGCCTCGCCCGCGCGCGGCGACGACGGAGACGGGGCGGGGGCGGGGGCGGTGGCGGTGGCGGTGGCGTTGGCGGTGGCGGGAGTGAAAAAAGGAGGGCGGGGAAGCTGCGCAGAGACTCTTCCTCTCACTTCTTAGTCCACACGCCAGTCAGTCGCCAATACAAGGAAGCGTTTTAAGGCCGCTGAGACGACTCGTAGCTATTAAGCAGTGGGCGTTCCGTTTCGTTCTCTTCCCCCCCTCTCCGGCCGACGACACATCCCTCTCCCCTCGGCGGCCATTAATTGGACGGGAGATTAATTCCCTCCTCCCTCCGCCGGCGATCTTGAGAGAGATAAGTGCTGTGTGTTTGCGTCGGGAGAGAG…	CGGCACGAGGCCTCGTGCCGAATTCGGCACGAGGATCATGTTCAAATCCACCAAGGTGTTGCCGGTGATGATAATGGGGGCATTTATCCCAGGATTAAGACGCAAGTACCCGTTCCACGAGTACGTATCGGCGGTGATGCTTGTCATTGGCCTCATACTATTCACGCTCGCAGACGCGCAAACATCGCCTAATTTCAGCATGATTGGCGTGGCCATGGTGTCCAGTGCACTCATCATGGATGCCTTCCTCGGCAACCTGCAGGAAGCCATCTTCAAGATGAACCCAGACACCACACAGATGGAGATGCTGTTCTGCTCAACTGTTGTTGGCCTGCCTTTTCTCGCTGTGCCGATGGTGTTAACCGGGGAGCTTACGACCGCATGGAGTGCGTGTTCTCA…	405	1	MLOC_72730.1	1666162 udp-galactose expressed	161			0					0
TA000038	19918	HD02B14	-	RANDOM	U-box protein 57	CAGAAGAGGAGAGTAAGGAAACTGAGATTTTATCAGCACCAAGCAACCCTTTTCAAGGGAATCGAGATGACAGACAGCGACGTGTTGAGGCGATCCCTGAAGTTATTCCAGATGTAGAAGAAGAGAATAAAGAAACTGAGATTGAATCAGCAGCAATGAATCCTTTTCAAGGGAATCGAGGTGTGACACAGACAGTAGCCGACCCTTTGGAAGTTGGTATAGATCAATCGCTAGAAGGTGCATCACTGCAACATGATGCTGCTTGTGAAGTTGCTTTTGAAGCTGCCGGCAAAGCCCTCTGTAATGGTGGCACTCCTGGTCCTGGATTGCACACTCCATCGAACACAGTTGCTGGAGTCATTGATATCGACAACGAGGAGTATGTAAATGGTCCTAGTC…	CGGCACGAGGAAGGAAACTGAGATTTTATCAGCACCAAGCAACCCTTTTCAAGGGAATCGAGATGACAGACAGCGACGTGTTGAGGCGATCCCTGAAGTTATTCCAGATGTAGAAGAAGAGAATAAAGAAACTGAGATTGAATCAGCAGCAATGAATCCTTTTCAAGGGAATCGAGGTGTGACACAGACAGTAGCCGACCCTTTGGAAGTTGGTATAGATCAATCGCTAGAAGGTGCATCACTGCAACATGATGCTGCTTGTGAAGTTGCTTTNGAAGCTGCCGGCAAAGCCCTCTGTAATGGTGGCACTCCTGGTCCTGGATTGCACACTCCATCGAACACAGTTGCTGGAGTCATTGATATCGACAACGAGGAGTATGTAAATGGTCCTAGTCATCA…	449	1	AK360532	zinc finger ccch domain-containing protein	175			0					0
TA000042	16949	HD02G17	-	REGULATED	Cytochrome P450 monooxygenase	GATGCGCAAGGTCAAGGAGGAGCTCACTACGGTTCTTGGCGAGAAGCCCCTCATGGAAGAATCCGACATTGGCCGGCTCCCATACCTCCAAGCCGTCGCCAAAGAGATCCTTCGTCTGCGAATGGTGGTGCCGCTAGTACCTCGCAAGGCGGAGGCTGACATTGAGGTGAATGGCTACAGGATCCCGAAAGGCACCAACGTGATCCTCAACGCGTGGGCGATCAACCGGAACGCCGACGCATGGTCGGATCCCGACAAGTTCGTCCCGGAGAGGTTCATCGGCGCCGGCGAGACCGCCGCCAGGAACTACCAGCTCGGGCAGGATTTCGAGATGATCCCGTTCGGTCTTGGCCGACGCATCTGCCCCGGGATGCCGCTTGCTCAGAAGCTGATACCCCT…	GATGCGCAAGGTCAAGGAGGAGCTCACTACGGTTCTTGGCGAGAAGCCCCTCATGGAAGAATCCGACATTGGCCGGCTCCCATACCTCCAAGCCGTCGCCAAAGAGATCCTTCGTCTGCGAATGGTGGTGCCGCTAGTACCTCGCAAGGCGGAGGCTGACATTGAGGTGAATGGCTACAGGATCCCGAAAGGCACCAACGTGATCCTCAACGCGTGGGCGATCAACCGGAACGCCGACGCATGGTCGGATCCCGACAAGTTCGTCCCGGAGAGGTTCATCGGCGCCGGCGAGACCGCCGCCAGGAACTACCAGCTCGGGCAGGATTTCGAGATGATCCCGTTCGGTCTTGGCCGACGCATCTGCCCCGGGATGCCGCTTGCTCAGAAGCTGATACCCCT…	443	1	MLOC_17984.1	cytochrome p450 family expressed	229			0					0
TA000046	16650	HD02G24	-	RANDOM	Late embryogenesis abundant protein	CGGCACGAGGGCGCAGCACACGAAGGGGATCGTCGCCGGCGAAGAGGAGCTCATCCCGGTGGAGCGGGAGGCGGCGAAGACCGCCGGAGCCGGTGAGCGCAGGGAGAAATCCCAGTGAGCAGATCGACGCGTCACGGCGAAAATGTTTACGAGCCTATGGGAGCTTGGTTATGCGGTCACTTTGATCAGACACGTTATTAAGACTTACGTTAAGTGTGTGTTGTATATATATGGTTGTAATAATAACTAGTGCACTATATGGAGTGAGTGAGTGCTCAGGTGAGTCGAATAATGGTTGTTTATAGGTAAGTGGGACTATGTCCTGATGTTCAAGGCTTGAAGCTGCCAGTAGTACGTTTGGAAGTGGTCAGCTAGCTAGTAGTCGCATGTGTCAAATCC…	CGGCACGAGGGCGCAGCACACGAAGGGGATCGTCGCCGGCGAAGAGGAGCTCATCCCGGTGGAGCGGGAGGCGGCGAAGACCGCCGGAGCCGGTGAGCGCAGGGAGAAATCCCAGTGAGCAGATCGACGCGTCACGGCGAAAATGTTTACGAGCCTATGGGAGCTTGGTTATGCGGTCACTTTGATCAGACACGTTATTAAGACTTACGTTAAGTGTGTGTTGTATATATATGGTTGTAATAATAACTAGTGCACTATATGGAGTGAGTGAGTGCTCAGGTGAGTCGAATAATGGTTGTTTATAGGTAAGTGGGACTATGTCCTGATGTTCAAGGCTTGAAGCTGCCAGTAGTACGTTTGGAAGTGGTCAGCTAGCTAGTAGTCGCATGTGTCAAATCC…	401	1	AK376810	late embryogenesis abundant protein	27			0					0
TA000055	19147	HD02P10	-	REGULATED	RNA recognition motif (RRM)-containing protein-like [	CGGCACGAGGCACAAATACAGTTTCAGAAATATTGAAGTCCCTTCCTACCCAATTCATTTCTGCGACTGTGAGGAGCACTGTGGACCTCCTGAGAAAGCCAATGAAGAATATGCTGCTGTGCTTAAACGTGTTGCATTTTATAAGGAGCGCAACATCATGAATTCTGTGATGAGTAAGCTCTTTGAGAAGGATACTGAACAAATCGATTCATCGGAAGTGCAGAAAGGAGATGCTGANACAGACCCCTCTGATGCTGAGGCAGAACCCTCTGATACCGAGACAGAACCCTCTGATTCCGACAATGATTTGCGAATGGAAGAAACAACANAAAGTCATNAANAANATNNNNATGATCTCCAAATGGAAGAAACAGATGATCCCTCCGAAGAAGAATTGGA…	CGGCACGAGGCACAAATACAGTTTCAGAAATATTGAAGTCCCTTCCTACCCAATTCATTTCTGCGACTGTGAGGAGCACTGTGGACCTCCTGAGAAAGCCAATGAAGAATATGCTGCTGTGCTTAAACGTGTTGCATTTTATAAGGAGCGCAACATCATGAATTCTGTGATGAGTAAGCTCTTTGAGAAGGATACTGAACAAATCGATTCATCGGAAGTGCAGAAAGGAGATGCTGANACAGACCCCTCTGATGCTGAGGCAGAACCCTCTGATACCGAGACAGAACCCTCTGATTCCGACAATGATTTGCGAATGGAAGAAACAACANAAAGTCATNAANAANATNNNNATGATCTCCAAATGGAAGAAACAGATGATCCCTCCGAAGAAGAATTGGA	399	1	AK369740	rna recognition motif-containing protein	126			0					0
TA000058	16110	HD03D02	-	RANDOM	Unknown protein	CGGCACGAGGATCTGTTACCCTCACTTGAGCTGGTTACTAAGATGATAGAGGATGTAGAACTTCTTGAAGAAAAAGCTAAAGTAGCCAAGCGTGAATCGTCTATTTCTGGTACGAGCATTCTCACCAAAGTTGAGGAGCTCAAAGAAATGTTGAATCATGCAAAAGAAGCAAATGATATGCATGCTGGTGAGGTTTTTGGCGAGAGATCTATTTTGACCACGGAGGCGCGGGAGCTCCAATCACGACTTCAGAGGCTGTCAGACGAGAGGAATAGTTATCTAGTTGTTATTGAAGAGGAATATGAAGCAGCCGTGAAGGAAAAAGTCGAGAAGGAAGCTTCTGCTCAGGCACTACTCAGTGAACAGGAAAGGGAGATGAATTCCATTGTTGAAGAATCA…	CGGCACGAGGATCTGTTACCCTCACTTGAGCTGGTTACTAAGATGATAGAGGATGTAGAACTTCTTGAAGAAAAAGCTAAAGTAGCCAAGCGTGAATCGTCTATTTCTGGTACGAGCATTCTCACCAAAGTTGAGGAGCTCAAAGAAATGTTGAATCATGCAAAAGAAGCAAATGATATGCATGCTGGTGAGGTTTTTGGCGAGAGATCTATTTTGACCACGGAGGCGCGGGAGCTCCAATCACGACTTCAGAGGCTGTCAGACGAGAGGAATAGTTATCTAGTTGTTATTGAAGAGGAATATGAAGCAGCCGTGAAGGAAAAAGTCGAGAAGGAAGCTTCTGCTCAGGCACTACTCAGTGAACAGGAAAGGGAGATGAATTCCATTGTTGAAGAATCA…	427	1	MLOC_53853.1	262217 cue domain containing expressed	177			0					0
TA000119	17225	HO01B14	-	RANDOM	SWEET sugar transporter (OsSWEET2b-like)	CTAGCACCTTTTAGGGGCTTTTTGCAGGAAAGACTAGCTCTAAAAGAATCTGGAGTTGAATTGGGCAGTTCAGTGCTCTTCTTTGGATGCAGGAACCGCGACATGGACTATATATACGAGGATGAGTTACAAAATTTCCTTCAGGAAGGGGCACTCTCCGAGCTAATTGTCGCGTACTCTCGTGAAGGACCAACCAAAGAATATGTGCAGCATAAGATGATTGACAAGGCCACCGAGATTTGGAACGTCATCTCTCAAGGTGGTTACATATATGTTTGTGGTGATGCCAAGGGCATGGCGAAGGATGTACACAGGGTTCTTCACACAATAGTTCAGAAGCAGGGATCTTTGGATAACTCGAAAACCGAGCTGTATGTAAAGAACCTACAGATGGAAGGC…	CTAGCACCTTTTAGGGGCTTTTTGCAGGAAAGACTAGCTCTAAAAGAATCTGGAGTTGAATTGGGCAGTTCAGTGCTCTTCTTTGGATGCAGGAACCGCGACATGGACTATATATACGAGGATGAGTTACAAAATTTCCTTCAGGAAGGGGCACTCTCCGAGCTAATTGTCGCGTACTCTCGTGAAGGACCAACCAAAGAATATGTGCAGCATAAGATGATTGACAAGGCCACCGAGATTTGGAACGTCATCTCTCAAGGTGGTTACATATATGTTTGTGGTGATGCCAAGGGCATGGCGAAGGATGTACACAGGGTTCTTCACACAATAGTTCAGAAGCAGGGATCTTTGGATAACTCGAAAACCGAGCTGTATGTAAAGAACCTACAGATGGAAGGC…	566	1	MLOC_37457.3	nadph--cytochrome p450 reductase-like	197			0					0
TA000168	1818	HO06F18	-	REGULATED	OPDA reductase	GCAGCTTTCATTTCATCAGCATAAAGGGTGGGGGGTGCCAAGGCCCACCCCCACCAACGGGCGGAGGAAGAGAGGAAGGGGGGCAAGGACAAGGAGCAGACCAAGGAAGAAGATGAGCAACACTGCACTCCTCACCCCCTACAAGATGGGAAGGCTTGATCTTTCCCACAGGGTGGTTCTCGCACCACTGACAAGGGAGCGATCCTTCGGAAATGTTCCTCAGCCTCATGCCGTACTGTATTATCAACAGAGAACAACCGAAGCAGGCCTTTTGATTGCTGAGGCCACTGGAGTTTCCGACACTGCTCAAGGGTACAAAGATACTCCTGGCATTTGGACAAAGGAGCAAGTAGAAGCATGGAAACCGATCGTCAATGGGGTTCATGCAAAAGGAGGAAT…	CGGCACGAGGCACCACTGACAAGGGAGCGATCCTTCGGAAATGTTCCTCAGCCTCATGCCGTACTGTATTATCAACAGAGAACAACCGAAGGAGGCCTTTTGATTGCTGAGGCCACTGGAGTTTCCGACACTGCTCAAGGGTACAAAGATACTCCTGGCATTTGGACAAAGGAGCAAGTAGAAGCATGGAAACCGATCGTCAATGGGGTTCATGCAAAAGGAGGAATATTTTTCTGTCAGATTTGGCATGTAGGAAGAGTCTCTAATCACACTTTTCAGCCTAATGGGCAGGCTCCAATTTCGAGCACTGATAAGCCACTCAAACCTGTAGTTAGAGCCAACGGCATAGATGTGGCTACAATCTCAACTCCTAGGCGGCTACAGACTAATGAGATTCCT…	439	1	AK250031.1	12-oxophytodienoate reductase 11-like	202			0					0
TA000189	7260	HO08A08	-	REGULATED	Putative stripe rust resistance protein	GCCGCATTTTCTCACACCGGTCGCACGCCTCGTCTGAATGAACTCAGTGTACTGCGGGTTCTTGACCTGGAAGGCTGTCAAGGTCCACTCTGCCTTGATGGTCTCTGCAGATTGCTGCTTCTGAGGTACTTGAGCCTCAAGGGAACAGATGTTTGCGAACTCCCTGCACAGATTGGGGAGCTAAGATGTCTGGAGACACTGGATGTGAGATCGACGAAGGTGAAAGAATTACCTCCTAGCATTCTCAGGCTGGAAAAGTTGATGCATTTGCTCGCAGGGAATGCCAAGTTGCCGAGTGGGATAAACAAAATGAAGTTATTGCTGACACTTTCATGCAGCAATATCGGGAAGAGCACTGATACGAACATCATCCAAGAGCTCAGTGAAATGGTAAGCTTG…	CGGCACGAGGCCGCATTTTCTCACACCGGTCGCACGCCTCGTCTGAATGAACTCAGTGTACTGCGGGTTCTTGACCTGGAAGGCTGTCAAGGTCCACTCTGCCTTGATGGTCTCTGCAGATTGCTGCTTCTGAGGTACTTGAGCCTCAAGGGAACAGATGTTTGCGAACTCCCTGCACAGATTGGGGAGCTAAGATGTCTGGAGACACTGGATGTGAGATCGACGAAGGTGAAAGAATTACCTCCTAGCATTCTCAGGCTGGAAAAGTTGATGCATTTGCTCGCAGGGAATGCCAAGTTGCCGAGTGGGATAAACAAAATGAAGTTATTGCTGACACTTTCATGCAGCAATATCGGGAAGAGCACTGATACGAACATCATCCAAGAGCTCA	391	1	MLOC_73623.1	disease resistance protein rpm1-like	185			0					0
TA000199	3506	HO08O05	-	REGULATED	Scarecrow-like protein	CGGCACGAGGAGGGTGGAGCGTCCTGAGACGTATAAGCAATGGCAGGTAAGGAATCAACGGGCAGGTTTGAAGCTGTTGCCATTGAATCCAGAAGTCATTGGGCTAGCAAGAGACAAGGTCAAGAACTGCTACCACAAGGACTTTGTGATTGATGTAGATCAGCAGTGGCTCTTGCAAGGATGGAAAGGGCGCATCCTCTATGCCATCTCGACATGGACGGCAAATGATGCTAGCTCATAAATTTTAGCTAGCATTTTCACTTGACAATGCTTATAGCTCTAGTTATGTCAATATAATGTCTGTGTGTTGTGTATGGACCATGGTCTAGTTAAGTAGCCTTGGATCAGTGGATGCAGTTTCTTGAGGTACGCCTTTCCTAAATTTGGTGCATATTTGCC…	CGGCACGAGGAGGGTGGAGCGTCCTGAGACGTATAAGCAATGGCAGGTAAGGAATCAACGGGCAGGTTTGAAGCTGTTGCCATTGAATCCAGAAGTCATTGGGCTAGCAAGAGACAAGGTCAAGAACTGCTACCACAAGGACTTTGTGATTGATGTAGATCAGCAGTGGCTCTTGCAAGGATGGAAAGGGCGCATCCTCTATGCCATCTCGACATGGACGGCAAATGATGCTAGCTCATAAATTTTAGCTAGCATTTTCACTTGACAATGCTTATAGCTCTAGTTATGTCAATATAATGTCTGTGTGTTGTGTATGGACCATGGTCTAGTTAAGTAGCCTTGGATCAGTGGATGCAGTTTCTTGAGGTACGCCTTTCCTAAATTTGGTGCATATTTGCC…	420	1	AK357996	scarecrow-like protein 9-like	117			0					0
TA000200	4771	HO09A14	-	REGULATED	Putative serine/threonine protein kinase	GGCATCCTCACCTGGTGAAACTGATCGGCTACTGCTACGAGGACGAGCACAGACTCCTGGTGTACGAGTTCATGACCAGGGGCAGCCTGGAGAAACTCCTCTTCAAAAAATACGCGGCGTCGTTGCAATGGTCAACACGGCTGAAGATCGCCCTCGGGCCGCCAAAGGGTTGGCCTTCCTCCACGAGGCCGAGAGCCCGGTCATCTACCGGGACTTCAAGACCTCCAACATCCTGCTAGACTCGGATTACAAAGCGAACGTATCGGATTTCGGGCTAGCCAAAGACGGGCCGGAGGAGGACGAGACGCACGTCTCCACCCGGGTCATGGGCACGCAGGGCTACGCCGCACCGGAGTACATCATGACAGGGCATCTGACGGCCAAGAGCGACGTGTACCG…	CGGCACGAGGCAGAAGGCCGCCGCGCTGGCCTACAAGTGCGTCAGCCTCAACCCCAAGTCCCGCCCGCACATGTCCGCCGTCGTCAGTGCGCTCGAGCCGCTCCTCGCGCTCGAAGAGGACAGCCTCGCCGGGCCGTTCGTGTACGTTGCGCCGCCCGATACTGGGAACAACGGCGGCGGCGGAAGCAGGGAGGGGCGCCACAGGAGGCGAGCGGGCCGGAGGAAGCCGGCAGACGCGGCCGAGTCGGTGGCCGTTGTTGTTGAGCGCGAGTGATGGTCTGAGCTTGACTAGCTGAGCGTGTTTTCTGAACTTGGACCGGTCGAACAGTGGGGAGGAGCGCGGGCGCATTCAGATTCGAATATTTGTGGAAGAAGGGTTGCCTGT	385	1	MLOC_7148.1	serine threonine-protein kinase at5g01020-like	129			0					0
TA000203	20387	HO09D24	-	REGULATED	Cyclin-like protein	CGGCACGAGGGTCAAAGCCGCAGTGCCAGAGGAAATGGTTGACCCTCATCTTTGCCTGATTGATGACTGCAGACTCACTGTTACTTCTGCACAATCTTCTAAGAGTGAAATGCTTTACGGTTCTGAGGAAGATGAAAGTGAGGCACAAGTTTTTCTTTCAGCTGTAAATAAGGATGATACACAGTTAAAAGACATTGTGATATCTCACTTCAAGAGAAAATTTGAAAATTTACCAGAGAAGTTTGATGGGATAGAAGAACAGCTTCTTCAAGAGTTCTCCCTAGATGATTCATTTCCTCTCGGTGCTCCACTATTCATGGAGACGCCACACTCTTGTTCAATGTACGCTGAAAAGGACGATCACTGTTTTGATGAGGATGTTATTCCTTGTGAGATGGA…	CGGCACGAGGGTCAAAGCCGCAGTGCCAGAGGAAATGGTTGACCCTCATCTTTGCCTGATTGATGACTGCAGACTCACTGTTACTTCTGCACAATCTTCTAAGAGTGAAATGCTTTACGGTTCTGAGGAAGATGAAAGTGAGGCACAAGTTTTTCTTTCAGCTGTAAATAAGGATGATACACAGTTAAAAGACATTGTGATATCTCACTTCAAGAGAAAATTTGAAAATTTACCAGAGAAGTTTGATGGGATAGAAGAACAGCTTCTTCAAGAGTTCTCCCTAGATGATTCATTTCCTCTCGGTGCTCCACTATTCATGGAGACGCCACACTCTTGTTCAATGTACGCTGAAAAGGACGATCACTGTTTTGATGAGGATGTTATTCCTTGTGAGATGGA…	450	1	MLOC_37882.2	1382140 cyclin-like	234			0					0
TA000208	14408	HO09I06	-	REGULATED	Transaldolase	CGGCACGAGGTGCTTACTGGGAACTCGTCATAAAGGACATCCAAGACGCGTGCAAACTGTTTGAGCCCATCTACGACGAGACTGATGGGGCTGATGGTTACGTTTCAGTGGAGGTGTCTCCTAGGCTCGCAAATGACACCCAAGGAACCGTTGAAGCTGCAAAGTGGTTACACAAGGTGGTCAACCGCCCCAATGTGTACATAAAGATCCCAGCTACTGCCGAATGCGTTCCTTCTATCAAGGAAGTCATTGCTAATGGCATCAGCGTCAATGTTACTCTTATCTTCTCCGTTGCAAGATATGAGGCTGTGATTGATGCTTACCTCGACGGGCTTGAGGCTTCTGGTTTGAGTGACTTATCCCGAGTGACCAGTGTAGCATCCTTCTTTGTCAGCCGAG…	CGGCACGAGGTGCTTACTGGGAACTCGTCATAAAGGACATCCAAGACGCGTGCAAACTGTTTGAGCCCATCTACGACGAGACTGATGGGGCTGATGGTTACGTTTCAGTGGAGGTGTCTCCTAGGCTCGCAAATGACACCCAAGGAACCGTTGAAGCTGCAAAGTGGTTACACAAGGTGGTCAACCGCCCCAATGTGTACATAAAGATCCCAGCTACTGCCGAATGCGTTCCTTCTATCAAGGAAGTCATTGCTAATGGCATCAGCGTCAATGTTACTCTTATCTTCTCCGTTGCAAGATATGAGGCTGTGATTGATGCTTACCTCGACGGGCTTGAGGCTTCTGGTTTGAGTGACTTATCCCGAGTGACCAGTGTAGC	379	1	AK364955	1906447 transaldolase 2	163			0					0
TA000213	17055	HO09L21	-	REGULATED	Nucellin-like aspartic protease	CGGCACGAGGCAAAGCTGCAACAAGGTGCCGCACCCATGGTACAAGCCAACAAAGAACAAGATTGTTCCCTGTGCAGCTTCGCTCTGCACTAGTTTGACCCCTAACAAGAAATGTGCCGTACCACAGCAATGCGATTACCAGATCAAGTACACGGACAAGGCATCTTCACTTGGCGTGCTCATCGCCGACAACTTCACTCTGTCCCTGAGGAATTCATCCACTGTCCGTGCCAACCTCACCTTTGGCTGTGGATATGATCAGCAAGTGGGAAAGAATGGCGCATTGCAGGCGGCGACGGACGGGCTGCTTGGGCTTGGGAAAGGAGCAGTTAGCCTGCTCTCGCAGCTCAAGCAGCAAGGGGTTACCAAGAATGTCCTTGGACATTGCTTCAGCACGAA…	CGGCACGAGGCAAAGCTGCAACAAGGTGCCGCACCCATGGTACAAGCCAACAAAGAACAAGATTGTTCCCTGTGCAGCTTCGCTCTGCACTAGTTTGACCCCTAACAAGAAATGTGCCGTACCACAGCAATGCGATTACCAGATCAAGTACACGGACAAGGCATCTTCACTTGGCGTGCTCATCGCCGACAACTTCACTCTGTCCCTGAGGAATTCATCCACTGTCCGTGCCAACCTCACCTTTGGCTGTGGATATGATCAGCAAGTGGGAAAGAATGGCGCATTGCAGGCGGCGACGGACGGGCTGCTTGGGCTTGGGAAAGGAGCAGTTAGCCTGCTCTCGCAGCTCAAGCAGCAAGGGGTTACCAAGAATGTCCTTGGACATTGCTTCAGCACGAA…	469	1	MLOC_13635.1	429766 nucellin-like protein	217			0					0
TA000247	2705	HO12E03	-	REGULATED	Pre-mRNA splicing factor PRP38	CTCCCTCCTCCCCCACCATATCCCCAATCCGTCACGGCTCCGCCGGCCCCCCGCCTCCCCCGCGCCGCCGCCGTCTCGGCCTCCCCGGCAAGCCCCTACCTTGCCCCCGGCCACAACCAAGCAGGTAACCCCCCGATTCCACCGCGGAAGTCCGGATCTCGACGCGACGGAGAGGGAAAAAACGAATCTTTCTTCCACCTCCTCCCCCGCCCATCGCCGCTGCCCCGCGGCAAACTCGGTGTCCGGAGGGTCCGGGACGATGGAGCTGCAGACGTCGGGGCGGCCCATCGAGGTGCTCATGGAGAAGGTGCTGTCGATGAACATCGTCTCCTCGGACTACTTCAAGGAGCTCTACAAGATCAAGACCTACCACGAGGTCATCGACGAGATCTACAACCA…	CGGCACGAGGGGCCTGCTCAAGCACCCGGACTCCCCCTACATCAGAGCTATTGGCTTCCTGTACCTGCGTTATGCTGCGGACCCAAAGACCTTATGGACCTGGTATGAGCCCTACATTCAAGATGATGAGGAGTTCTCCCCTGGATCCAATGGAAAAATGACAACTATGGGCGTTTATGTGCGTGATGTCATCCTTGGTCAGGTATATCTCTTAAACCATGGCCCCATTTCTTTCATTTGACATAACTTTACTATATAGCTGCTGTTACAGTTTCTATAGTTACCCAACCACATCCGAGGGCATACGTGATTAACATACTGTTTTCTGAGCCTAAGTGCAATTACTGTTTGTTGAATCTCACCTGTTGATTTGGCATACTGAGCGGAAATTTCAATTGT…	510	1	MLOC_76489.4	pre-mrna-splicing partial	113			0					0
TA000254	20965	HO12M23	-	REGULATED	Class IV chitinase	TTTTTTTTTTTTTTTTTGACCAAAATTATCATTTAGCAAAATCTATAATATCAAATCCGAAAGCAGTCATTTCCTGAATATGTTTGTCCGAATCAGATGCACGCACATATGCCACAACCAAGAAGAAGTCCACGCGATGTCCTGAATAATAGTGAGCTTAGCAGGTGAGGCTGGTCCCCGGGTCGACGCCGAACTGCTGGCAGAACTGCTTGTAGTAGGCGACGCGATCGTTGACGGCGGTGGGGTTCTTGCCGTTGCACTCGAGCGCGCCGTTGATGGCCCTGATGGTGGCGCCGAATCCCTGGCCGGAGACGATGACGTCGTGCACGCTGTTCATCCAGTACCAGAGCGCCGCTTGGAACGCCAAGACGGGGCTCCGCGCCACCGCGTCCGGGTCGT…	ACGACTGCGCCGCCAAGGGCTTCTACACCCGCGACGCCTTCCTCACGGCGCTCGGCGGGTACCCCGCCTTCGGACGCACTGGCTCCGACGACGACTCCAAGCGCGAGATCGCCGCCTTCTTCTTTTATTCAACCACGAGACCATAATGTTCTGCTACATCGACGAGATCAACGGGCCGAGCAAGAACTACTGCGACCCGACGAACACGGAGTGGCCGTGCGTCGCCGGGAAGGGCTACTACGGCCGCGGTCCGCTGCAAATCTCGTGGAACTACAACTACGGAGCTGCAGGGCAGAGCCTGGGATTCGACGGGCTCAACGACCCGGACGCGGTGGCGCGGAGCCCCGTCTTGGCGATCCAAGCGGCGCTCTGGTACTGGATGAACAGCGTGCA	393	1	MLOC_13056.2	class iv chitinase	168			0					0
TA000267	14243	HO14A06	-	REGULATED	Phenylalanine ammonia-lyase	CGGCACGAGGCTCATGTCCTCCACATACATGGTGGCGCTGTGCCAGGCCATCGACCTCCGCCACCTTGAGGAGAACATCAAGACCTCCGTGAAGAACTGCGTGACGCAGGTGTCGAAGAAGGTGCTGACCATGAACCCTACCGGCGACCTCTCCAGCGCGCGCTTCAGCGAGAAGAGCCTCATCACCGCCATCGACCGCGAGGCCGTGTTCAGCTACGCCGACGACGCATGCAGCGCCAACTACCCACTGATGCAGAAGCTGCGCGCCGTGCTCGTGGACCACGCCCTGACCGCCGGCCCCGGCGAGGCCGAGAGCGAGGCCACGGTGTTCTCCAAGATCAACAAGTTCGAGGAGGAGCTGCGGTCGGCCCTGCCGCGGGAGATCGAGGCCGCCCGCGT…	CGGCACGAGGCTCATGTCCTCCACATACATGGTGGCGCTGTGCCAGGCCATCGACCTCCGCCACCTTGAGGAGAACATCAAGACCTCCGTGAAGAACTGCGTGACGCAGGTGTCGAAGAAGGTGCTGACCATGAACCCTACCGGCGACCTCTCCAGCGCGCGCTTCAGCGAGAAGAGCCTCATCACCGCCATCGACCGCGAGGCCGTGTTCAGCTACGCCGACGACGCATGCAGCGCCAACTACCCACTGATGCAGAAGCTGCGCGCCGTGCTCGTGGACCACGCCCTGACCGCCGGCCCCGGCGAGGCCGAGAGCGAGGCCACGGTGTTCTCCAAGATCAACAAGTTCGAGGAGGAGCTGCGGTCGGCCCTGCCGCGGGAGATCGAGGCCGCCCGCGT…	583	1	MLOC_64900.1	phenylalanine ammonia-lyase	302			0					0
TA000268	2326	HO14B18	-	RANDOM	Endo beta glucanase (Rnr4)	CCACCCAGCCTCCCTCCGATCCGGGCTCCCCACCCCACCGCCAGCAAGCCACAGCACTCCCCCCCAGCAGCCGGGCGTACGCCTTCTCCATGCGCTGATCGACCGCCGGAGACCCCCCGCGCGCGCGAGCGAGCCAACCGAAAAAGGAGAGCCCCCGGCGGCGGACGTCGTCCGAGAGGGGAGCCGGCCACCATGCACTCCCAGAACCACTGGGGCGGGACTTTCGACATCGATGGCGCGGAGGACGACCAGAGCCGCAACATGGACATCGACCGCGGCGCGCTGCAGCACCAGCACCAGCTGGACGAGACGCAGCAGAGCTGGCTGCTCGGCCCGCCGGAGGCCAAGAAGAAGGACCGCTACGTCGACCTCGGCTGCGTCGTCGTCAAGCGCAAGCTG…	CGGCACGAGGCTTCTCCATGACGCTGCTGAGCTGGTCGGTGGTGGAGTACGCCGACAGGTACAAGGCGATCGGGGAGTACGACCACGTGAGGGAGCTCATCAAGTGGGGAACCGACTACCTGCTCCTCACCTTCAACTCCTCCGCCTCCACCATCAACAAACTCTACAGTCAGGTGGGCACTGCCAAGATCAACGGCAGCACGCCGGACGACCACTACTGCTGGAACCGGCCGGAGGACATGGCGTACCCGCGGCCCGTGCAGCAGGCGAGCGCGGCCCCGGACCTGGGAGGCGAGGTGGCGGCGGCGCTGGCGTCGGCGTCCATCGTGTTCCGCGACAACGCCGCCTACTCCAAGAAGCTGGTGAGAGGCGCGGCGACGGTGTACAAGTTCGCGCGCG…	450	1	MLOC_34376.1	glycoside six- subgroup	197			0					0
TA000270	19327	HO14D16	-	REGULATED	Flavohemoprotein b5/b5R-like	CGGCACGAGGCGAAATGGCAGATGGGGACTCGTCCGACTTCACCTTCTGCAAGGTTGATTATGCTGAAAATGATGGTCATTTGGACTCCCCTAATTCCATCCCTGTGGCAAGTATGACACTGGAGGATGTTGACAGTAATGGTGAGACTAAGAATGTTCCGGATGACAAGCAAACAGCCAATCCAGTTACTGTTCAAAAGTCTAGTTCCATATCTAGTCGTGCCAATAGTGTATTGCTTCAAGAAATCAAGATAGAAGAACCAGTTGTACCAAGCAGTAGTGGAGAGTCTGTGCAGCCAAATGTATCAGGTCAACCAAAACCTTCAAAGAAATCTGCTGTACGTGCAAAGGTTCCTTTTGAGAAGGGCTTTAGTCCAATGGACTGGCTTAAACTGACTC…	CGGCACGAGGCGAAATGGCAGATGGGGACTCGTCCGACTTCACCTTCTGCAAGGTTGATTATGCTGAAAATGATGGTCATTTGGACTCCCCTAATTCCATCCCTGTGGCAAGTATGACACTGGAGGATGTTGACAGTAATGGTGAGACTAAGAATGTTCCGGATGACAAGCAAACAGCCAATCCAGTTACTGTTCAAAAGTCTAGTTCCATATCTAGTCGTGCCAATAGTGTATTGCTTCAAGAAATCAAGATAGAAGAACCAGTTGTACCAAGCAGTAGTGGAGAGTCTGTGCAGCCAAATGTATCAGGTCAACCAAAACCTTCAAAGAAATCTGCTGTACGTGCAAAGGTTCCTTTTGAGAAGGGCTTTAGTCCAATGGACTGGCTTAAACTGACTC…	518	1	AK354593	cytochrome b5 reductase 4-like	241			0					0
TA000276	14496	HO14O07	-	RANDOM	Transketolase, chloroplastic-like	CGGCACGAGGGCGACTTCCAGAAGGATACCCCTGAGGAGCGCAATGTCCGCTTTGGAGTCAGGGAGCACGGCATGGGCGCCATCTGCAACGGCATTGCACTGCACACACCAGGGCTCATTCCATACTGTGCAACTTTCTTTGTTTTCACTGACTACATGAGAGGTGCCATGAGGATCTCAGCCTTGTCTGAAGCTGGAGTTATCTATGTCATGACCCATGACTCCATTGGTCTGGGTGAAGATGGTCCGACCCATCAACCCATTGAGCACTTGGTGAGCTTCCGCGCAATGCCTAACATGCTGATGTTCCGTCCTGCTGATGGCAAGGAGACTGCTGGGGCATACAAGGTGGCGGTCCTCAACAGGAAGAGGCCATCCATTCTGGCTCTCTCAAGGCAA…	CGGCACGAGGGCGACTTCCAGAAGGATACCCCTGAGGAGCGCAATGTCCGCTTTGGAGTCAGGGAGCACGGCATGGGCGCCATCTGCAACGGCATTGCACTGCACACACCAGGGCTCATTCCATACTGTGCAACTTTCTTTGTTTTCACTGACTACATGAGAGGTGCCATGAGGATCTCAGCCTTGTCTGAAGCTGGAGTTATCTATGTCATGACCCATGACTCCATTGGTCTGGGTGAAGATGGTCCGACCCATCAACCCATTGAGCACTTGGTGAGCTTCCGCGCAATGCCTAACATGCTGATGTTCCGTCCTGCTGATGGCAAGGAGACTGCTGGGGCATACAAGGTGGCGGTCCTCAACAGGAAGAGGCCATCCATTCTGGCTCTCTCAAGGCAA…	403	1	MLOC_20190.3	734820 chain maize transketolase in complex with tpp	192			0					0
TA000278	11493	HO15A08	-	RANDOM	Integrase core domain containing protein	TTTTTTTTTTTTTTTTTGGCATGAATCTTTTCTCACAGCTACATATCTCATAAATATTCGTCCCAGCAAAGTCATCAACTTTGAAAACCCCATCACACGTCTTTTTGGTGTTAAACCAGACTACAAATCTCTCAGAGTCTTCAGTTGTGCATGTTGGCCGAACCTAAGGCCATACAACACACGCAAACTTGCGTTTCGTTCAAAAAGATGTGTGTTCCTAGGCTATAGTCCTATGCGTAAAGGGGTCAAGTGCCTTGATGTGCCCACAGGCAGAGTCTATATATCTCGAGATGTCGTCTTTGACGAGTCGGTGTTTCCTTTTGAATCCCTACATCCAAATGACGGTGCCCTTCTTCGTCAAGAAATTCTTCTTCTTCCATCCACACTTCAAGATTTTGA…	CGGCACGAGGGCTTCTCCTGCTCGGTGCATGCGGTGGCGGGAGAGGCCAATAAGAGCAGCAGGAAAAGCTGCAGCACTACAGGAGGAACGGTGAATGAACGCACTGAAAAGAAGCATGTAGATGTCTCCATATGAGATACATATTCCTGGTAGCCAAATTTTTGGTTGAGGTTTTGCTTGTCAATGGATTGGTCAACAATGCCTAGAAAATGCATTAGAGTTGGTAAAGGAGCATTGCCTCATTGGCATGCCCAAAGGTTGAAGGCGCTATTGAACAGGAGGGTGAACCGATCTGTTTGTCGAAGAAGATCCTGGAGAGGTTTCAGACCTTGATGCAGAAGACTGAGTAGCCATCGGTGTGTCCACCTCGTCAGCTACAGCCGAGCCCTGACTAGCCGG…	549	1	MLOC_76457.1	leucine-rich repeat receptor-like kinase	14			0					0
TA000291	3742	HO16C09	-	REGULATED	NB-LRR type disease resistance protein	AGGCTTGCTTGTTGCAGGCCAGTGGCTCAATGTCAACAAAGGTAAAAATGCACCATGTAATTAGGCAACTGGGGCTTTGGTTGGTCAACAAGTCAGATGCAAAGTTTCTTGTTCAATCAGGGATGGCCTTGGATAATGCTCCATCAGCTGGAGAATGGAATGAAGCTACAAGGATCTCCATCATGTCTAATAACATCACAGAGCTTTCTTTCTCGCCAAAGTGCAAAAAGGTCACCACATTGTTGATGCAGAACAACCCAAATTTGAACAAGATGAGCTATGGATTTTTCAGAACTATGTCATCCTTGAAAGTGCTGGATCTTTCTTATACTGCAATTACATCACTTCCAGAATGTGATACATTGGTTGCATTGGAGCATCTGAATTTGTCTCACACAC…	AGGCTTGCTTGTTGCAGGCCAGTGGCTCAATGTCAACAAAGGTAAAAATGCACCATGTAATTAGGCAACTGGGGCTTTGGTTGGTCAACAAGTCAGATGCAAAGTTTCTTGTTCAATCAGGGATGGCCTTGGATAATGCTCCATCAGCTGGAGAATGGAATGAAGCTACAAGGATCTCCATCATGTCTAATAACATCACAGAGCTTTCTTTCTCGCCAAAGTGCAAAAAGGTCACCACATTGTTGATGCAGAACAACCCAAATTTGAACAAGATGAGCTATGGATTTTTCAGAACTATGTCATCCTTGAAAGTGCTGGATCTTTCTTATACTGCAATTACATCACTTCCAGAATGTGATACATTGGTTGCATTGGAGCATCT	382	1	MLOC_74471.1	1027640 rps2	188			0					0
TA000323	2893	HO27O23	-	REGULATED	Receptor-like kinase (LRR-Malectin Rnr8)	GCACGAGGCTGATGTTTACAGTTTTGGGGTTGTTGCTTTGGAAATTGTGAGTGGAAAAAGCAACACAAACTACAGGCCAAAGGAAGATTTTGTTTATCTTCTCGATTGGGCTTGTGTTTTACATGAGAGAGGAACTCTACTGGAGCTGGTAGATCCAGACTTAGGATCCAATTACTCAACGGAAGAGGCACTCCTGATGCTGAACGTGGCTCTCTTATGCACCAACGCAGCACCGACTCTTAGACCAAAGATGTCCAACGCTGTGAGCCTTCTTGAAGGCCATACCCCCCTGCAACCCTTCCTATCAGAACTCAGCCTTGCTGCAAACAGCCTGAGCTCAAGTGGTCTACGCAGAAACTTCTGGGAAAATCCAAGTGAGAGCCAGAGCATAACGGCACA…	GCACGAGGCTGATGTTTACAGTTTTGGGGTTGTTGCTTTGGAAATTGTGAGTGGAAAAAGCAACACAAACTACAGGCCAAAGGAAGATTTTGTTTATCTTCTCGATTGGGCTTGTGTTTTACATGAGAGAGGAACTCTACTGGAGCTGGTAGATCCAGACTTAGGATCCAATTACTCAACGGAAGAGGCACTCCTGATGCTGAACGTGGCTCTCTTATGCACCAACGCAGCACCGACTCTTAGACCAAAGATGTCCAACGCTGTGAGCCTTCTTGAAGGCCATACCCCCCTGCAACCCTTCCTATCAGAACTCAGCCTTGCTGCAAACAGCCTGAGCTCAAGTGGTCTACGCAGAAACTTCTGGGAAAATCCAAGTGAGAGCCAGAGCATAACGG	395	1	AK251773.1	probable leucine-rich repeat receptor-like serine threonine-protein kinase at3g14840-like	186			0					0
TA000367	16545	HR01E18	-	REGULATED	Inosine-uridine nucleoside N-ribohydrolase	CGGCACGAGGCCCGCTCATCCACTTGGCTCTGCTCGCATCTTCCTTGTCGATTCCATTTCGGTTCCCCTTGCCTTGCTAAGGGAAGGGAAGGGAAGGGAAGGGATCCGGACGGCGATGGGGCAGGACGGGCAGATCCGCCGCGACAGGGTCATCATCGACACGGATCCCGGCATCGATGACAGCATGACGATCCTAATGGCTTTTGGAGAACCAAGTGTGGAGATCATTGGGCTGACAACCATATTCGGCAATGTCACTACAGAGTATGCTACACGCAATGCGCTCTTGCTGTGTGAGAGAGCAGGGCATCCTGAGGTTCCAGTAGCAGAGGGCAGCCCTGAGCCTCTTAAGGGAGGAGAGCCACGCGTTGCTGACTTTGTTCATGGATCCGATGGTCT…	CGGCACGAGGCCCGCTCATCCACTTGGCTCTGCTCGCATCTTCCTTGTCGATTCCATTTCGGTTCCCCTTGCCTTGCTAAGGGAAGGGAAGGGAAGGGAAGGGATCCGGACGGCGATGGGGCAGGACGGGCAGATCCGCCGCGACAGGGTCATCATCGACACGGATCCCGGCATCGATGACAGCATGACGATCCTAATGGCTTTTGGAGAACCAAGTGTGGAGATCATTGGGCTGACAACCATATTCGGCAATGTCACTACAGAGTATGCTACACGCAATGCGCTCTTGCTGTGTGAGAGAGCAGGGCATCCTGAGGTTCCAGTAGCAGAGGGCAGCCCTGAGCCTCTTAAGGGAGGAGAGCCACGCGTTGCTGACTTTGTTCATGGATCCGATGGTCT…	463	1	MLOC_64562.1	944079 at2g36310	182			0					0
TA000372	1198	HS01K02	-	REGULATED	Taxadien-5-alpha-ol O-acetyltransferase	CGGCACGAGGGGAGCGCCCCCTGCTGCTCCCCAAGGAGGACCTCGTCCCCTACCCCGCCGCCGACCTCTGGGCCGTCGAGCCCCACAACACCATCATGATGATGCAGATCACGAAATTCACATGCGGCGGGTTCGTGATGGGCCTCCGGTTCAACCACGCGTCGGCGGACGGCATGGGCGCGGCGCAGTTCATCAAGGCGGTCGGCGACATGGCCCGGGGGCTCCCGGAGCCGACGGTGAAGCCGGTGTGGGACAGGGAGAAGTTCCCCAACCCGAGCATCAAGCCGGGCCCTCTCCCGGAGCTCCCGGTGCTGGCGCTGGACTACATCGTGCTCGACTTCCCCACGGGCTACATCGACGGGCTCAAGACGCAGTACAAGGCGCACAGCGGCAAGTTCT…	CGGCACGAGGGGAGCGCCCCCTGCTGCTCCCCAAGGAGGACCTCGTCCCCTACCCCGCCGCCGACCTCTGGGCCGTCGAGCCCCACAACACCATCATGATGATGCAGATCACGAAATTCACATGCGGCGGGTTCGTGATGGGCCTCCGGTTCAACCACGCGTCGGCGGACGGCATGGGCGCGGCGCAGTTCATCAAGGCGGTCGGCGACATGGCCCGGGGGCTCCCGGAGCCGACGGTGAAGCCGGTGTGGGACAGGGAGAAGTTCCCCAACCCGAGCATCAAGCCGGGCCCTCTCCCGGAGCTCCCGGTGCTGGCGCTGGACTACATCGTGCTCGACTTCCCCACGGGCTACATCGACGGGCTCAAGACGCAGTACAA	379	1	MLOC_6426.1	3-n-debenzoyl-2-deoxytaxol n-benzoyltransferase	182			0					0
TA000374	15518	HS01P05	-	REGULATED	Unknown protein	CGGCACGAGGCCCCCATCTCCCTCCCGAATCCCCTCCCCCAAGCAAAGCGATCTCCGGCGAATCGGAAGGCGAGAGGTCCGGCCGCGCGATGGCGCTGGAGTGGGTGGTGCTGGGGTACGCGGCGGGCGCGGAGGCCATCATGCTGCTGCTGCTGACGCTGCCGGGTCTGGACGCGCTCCGGCGCGGGATGATCTCCGTCGTGCGGAGCGCGCTCAAGCCCATGATGTCGGTGGTGCCCTTCTGCCTCTTCCTGCTCATGGACATCTACTGGAAGTACGAGATGCGGCCCACCTGCGACGACGAGCACGCCTGCACCCCCTCCGAGCACCTCCGCCACCAGAAGTCCATCATGAAGTCCCAGCGCAACGCCCTCCTCATCGCCGCCGCGCTGCTCCTCT…	CGGCACGAGGCCCCCATCTCCCTCCCGAATCCCCTCCCCCAAGCAAAGCGATCTCCGGCGAATCGGAAGGCGAGAGGTCCGGCCGCGCGATGGCGCTGGAGTGGGTGGTGCTGGGGTACGCGGCGGGCGCGGAGGCCATCATGCTGCTGCTGCTGACGCTGCCGGGTCTGGACGCGCTCCGGCGCGGGATGATCTCCGTCGTGCGGAGCGCGCTCAAGCCCATGATGTCGGTGGTGCCCTTCTGCCTCTTCCTGCTCATGGACATCTACTGGAAGTACGAGATGCGGCCCACCTGCGACGACGAGCACGCCTGCACCCCCTCCGAGCACCTCCGCCACCAGAAGTCCATCATGAAGTCCCAGCGCAACGCCCTCCTCATCGCCGCCGCGCTGCTCCTCT…	503	1	MLOC_69012.1	erwinia induced protein 2	199			0					0
TA000383	26789	HT01B13	-	RANDOM	Kinesin 4	GGCACAAAGCTCCACAGATCTGTAATACAGATGTCCCCAACATTATCTGAAGAGCCAGTCGGACATGAGAATGAGAAGATAGCTACAACAGATGATATGGTTCCCTTTTATCAACTACCCCCTGATGGTTATAATCAATACAAGCAGTCAGGTTTGGATACTCTCCAGAGAACACCATGCAGATCAAGGTATATGGGTGTGGAAGTGAGTCAGACGGAAGAACCTTCTGATGCCAAATTGGATAAAACAACCACAAGCAGCGTCGTGAAGAGAGGGTCACATTTAAGAAGATCCATTCAGAGCAGCATAGGGAAGTTGATTCATGGCTCGGAAAGAAGGAATATTCCACATTCAGCCCAACCAACTCCTGTCAAACTCACAACTAATGCAAACAATGAC…	CGGCACGAGGGCACAAAGCTCCACAGATCTGTAATACAGATGTCCCCAACATTATCTGAAGAGCCAGTCGGACATGAGAATGAGAAGATAGCTACAACAGATGATATGGTTCCCTTTTATCAACTACCCCCTGATGGTTATAATCAATACAAGCAGTCAGGTTTGGATACTCTCCAGAGAACACCATGCAGATCAAGGTATATGGGTGTGGAAGTGAGTCAGACGGAAGAACCTTCTGATGCCAAATTGGATAAAACAACCACAAGCAGCGTCGTGAAGAGAGGGTCACATTTAAGAAGATCCATTCAGAGCAGCATAGGGAAGTTGATTCATGGCTCGGAAAGAAGGAATATTCCACATTCAGCCCAACCAACTCCTGTCAAACTCACAACTAATGCA…	655	1	MLOC_48925.1	kinesin 4	301			0					0
TA000385	15709	HT02F22	-	REGULATED	GAMyb protein	CGGCACGAGGCCAGAAGCTGGACGCGGGGCAGACGTGGAGCATCAACGTGCCGGCCGGCACGACGAGCGGGCGCGTGTGGGCGCGCACGGGGTGCAGCTTCGACGGCGCCGGCAACGGGCGGTGCCAGACGGGTGACTGCGGCGGGAAGCTGCGGTGCACGCAGTACGGGCAGGCGCCCAACACGCTGGCGGAGTTCGGGCTCAACAAGTACATGGGGCAGGACTTCTTCGACATCTCCCTGATCGACGGGTACAACGTGCCCATGTCGTTCGTCCCGGCCCCCGGCTCCCCCGGGTGCCCCAAGGGCGGGCCGCGGTGCCCGAAGGTGATCACGCCGGCGTGCCCCAACGAGCTGCGGGCGGCGGGAGGGTGCAACAACGCGTGCACGGTGTTCAAGG…	CGGCACGAGGCCAGAAGCTGGACGCGGGGCAGACGTGGAGCATCAACGTGCCGGCCGGCACGACGAGCGGGCGCGTGTGGGCGCGCACGGGGTGCAGCTTCGACGGCGCCGGCAACGGGCGGTGCCAGACGGGTGACTGCGGCGGGAAGCTGCGGTGCACGCAGTACGGGCAGGCGCCCAACACGCTGGCGGAGTTCGGGCTCAACAAGTACATGGGGCAGGACTTCTTCGACATCTCCCTGATCGACGGGTACAACGTGCCCATGTCGTTCGTCCCGGCCCCCGGCTCCCCCGGGTGCCCCAAGGGCGGGCCGCGGTGCCCGAAGGTGATCACGCCGGCGTGCCCCAACGAGCTGCGGGCGGCGGGAGGGTGCAACAACGCGTGCACGGTGTTCAAGG…	478	1	MLOC_39318.1	2553379 zeamatin-like protein	232			0					0
TA000390	15523	HU02E16	-	REGULATED	Stearoyl-ACP desaturase	CGGCACGAGGCGGGGTGGTGGTCAGCTGAGCCGACTGGCCATGGCGTTCAGGGCGTGCCTCCCGTCCCACAAGGCCTCGCCGTCGCCTTCCGTCGCGCAGAGGAGGGCCGGTAATGGGCCGCCGCCGGTGGTCGCCATGGCCTCCACCATCAACGAGGTCAAAACTGCCAAAAAGCCCTATGCTCCCCCTCGCGAGGTGCATCTCCAAGTCATGCATTCACTACCAGCACAAAAGCAGGAGATCTTTGATTCACTTCAATCTTGGGCTAGGGACAACCTATTGAACCTTCTGAAGCCAGTTGAGAAGTCATGGCAGCCACAGGACTTCCTACCAGACCCTTCTTCCGAGGGATTTTATGATGAAGTAAAAGAACTGAGGGAGCGGGCAAAGGAAATCCC…	CGGCACGAGGCGGGGTGGTGGTCAGCTGAGCCGACTGGCCATGGCGTTCAGGGCGTGCCTCCCGTCCCACAAGGCCTCGCCGTCGCCTTCCGTCGCGCAGAGGAGGGCCGGTAATGGGCCGCCGCCGGTGGTCGCCATGGCCTCCACCATCAACGAGGTCAAAACTGCCAAAAAGCCCTATGCTCCCCCTCGCGAGGTGCATCTCCAAGTCATGCATTCACTACCAGCACAAAAGCAGGAGATCTTTGATTCACTTCAATCTTGGGCTAGGGACAACCTATTGAACCTTCTGAAGCCAGTTGAGAAGTCATGGCAGCCACAGGACTTCCTACCAGACCCTTCTTCCGAGGGATTTTATGATGAAGTAAAAGAACTGAGGGAGCGGGCAAAGGAAATCCC…	479	1	MLOC_72240.2	stearoyl-acyl-carrier protein desaturase	219			0					0
TA000397	2017	HU04D09	-	RANDOM	Ribosomal RNA assembly protein mis3	GAACTGTGATATTATCAAGATTGGTAGCATCATAAGAAACAAGGAAAGATTTGTCAAAAGGAGAGAGCGCCTTTTAGGCCCTAACCTGTCCACCCTTAAGGCTATTGAGATTTTAACTGGCTGCTACATCTTAGTTCAGGGAAATACTGTTGCTGCCATGGGTTCCTTTAAGGGACTGAAACAAGTCCGGAGGATTGTAGAGGATTGCATAAAGAACATAAAGCATCCAGTATACCACATTAAGGAACTCTTAATTAAACGTGAGCTGGCTAAAAATCCTGCCCTAGCCACTGAAAGTTGGGACAGGTTTCTCCCGAACTTTAAGAAAAAGAATGTCAAGCAAAAGAAGCCCAATACCAAGGAGAAGAAACAATACACACCCTTTCCGCCACCTCAGCA…	GAACTGTGATATTATCAAGATTGGTAGCATCATAAGAAACAAGGAAAGATTTGTCAAAAGGAGAGAGCGCCTTTTAGGCCCTAACCTGTCCACCCTTAAGGCTATTGAGATTTTAACTGGCTGCTACATCTTAGTTCAGGGAAATACTGTTGCTGCCATGGGTTCCTTTAAGGGACTGAAACAAGTCCGGAGGATTGTAGAGGATTGCATAAAGAACATAAAGCATCCAGTATACCACATTAAGGAACTCTTAATTAAACGTGAGCTGGCTAAAAATCCTGCCCTAGCCACTGAAAGTTGGGACAGGTTTCTCCCGAACTTTAAGAAAAAGAATGTCAAGCAAAAGAAGCCCAATACCAAGGAGAAGAAACAATACACACCCTTTCCGCCACCTCAGCA…	409	1	MLOC_67295.3	ribosomal rna assembly protein mis3-like	196			0					0
TA000400	6266	HU04P12	-	REGULATED	No match	GATCGCCCTTAGCTGCCTACTCACACTGAAGATCTCTCCGGCCGATCCTCCCATTCGCCTTGTCACTCTCTCGTAGCTCGGCTCGATTTTTGTGTTCCCTGCACGCCGCGACCGGCCCATGTCGAGCCTGATAGATATTTGGACGGTGGAGGTGGACAGGATCCGGGCCACGAGGAGAACGCGGGAGCCGTTCAGACCGGCAGCTTCGTCCGGCGCACAAGAAGGCGGCCACGCAGCCCACCCGTCCGGCGACGGACATGGAACGCCAGCACCACGTGATGGCGCCATGGCTTGGCCGGCCAAGGACCGGGCTGCCGGCGCTGGCTCGCCGTCGTCGCCGGTGCTCGTCCGAGAGGACGCGTTCCTGTCCATCCTGGTTGATTGTTTCGGTCAGTAGAT…	GGGGACGAGGCTACACTGAAGATCTCTCCGGCCGATCCTCCCATTCGCCTTGTCACTCTCTCGTAGCTCGGCTCGATTTTTGTGTTCCCTGCACGCCGCGACCGGCCCATGTCGAGCCTGATAGATATTTGGACGGTGGAGGTGGACAGGATCCGGGCCACGAGGAGAACGCGGGAGCCGTTCAGACCGGCAGTTTCGTCCGGCGCACAAGAAGGCGGCCACGCAGCCCACCCGTCCGGCGACGGACATGGAACGCCAGCACCACGTGATGGCGCCATGGCTTGGCCGGCCAAGGACCGGGCTGCCGGCGCTGGCTCGCCGTCGTCGCCGGTGCTCGTCCGAGAGGACGCGTTCCTGTCCATCCTGGTTGATTGTTTCGGTCAGTAGATTGCACCGAAC…	483	1	MLOC_67435.1	853117 os03g0766600	115			0					0
TA000413	5712	HV04F07	-	RANDOM	UBA and UBX domain-containing protein	CGGCACGAGGACTGTGAGGACCCTCTCCGATCTCGGAGGCGGCAAGGGGCGCGCGGGGTCGGACGAAGACGAGGACTCGGACGACGACGAGTGGGCGCCACCCCCTGAGTTGTACACCGGCGGCGAGAGGAGCGGAATGGCTGTTAGAGATCGATCCAAACGCAAAAATGTTGCGGATGAGGTTTTCAAGCAAGCTATGAGGAAGGGAGCTAAGCAAGGCCCAGCTCGCCGGCAACCTTCTAGTTCAAGGAGCTTTCCTGGGGCTAGCAGAATTCTAGCAGGTGAAACTGTACAACCTGACGCACCACAGCCACCAGAGGAAATTGTTCACGACATCTACTTCTGGAGCAATGGGTTCACAGTAGACGATGGTCCACTCAGAAGTTTCGACGACCCAGA…	CGGCACGAGGACTGTGAGGACCCTCTCCGATCTCGGAGGCGGCAAGGGGCGCGCGGGGTCGGACGAAGACGAGGACTCGGACGACGACGAGTGGGCGCCACCCCCTGAGTTGTACACCGGCGGCGAGAGGAGCGGAATGGCTGTTAGAGATCGATCCAAACGCAAAAATGTTGCGGATGAGGTTTTCAAGCAAGCTATGAGGAAGGGAGCTAAGCAAGGCCCAGCTCGCCGGCAACCTTCTAGTTCAAGGAGCTTTCCTGGGGCTAGCAGAATTCTAGCAGGTGAAACTGTACAACCTGACGCACCACAGCCACCAGAGGAAATTGTTCACGACATCTACTTCTGGAGCAATGGGTTCACAGTAGACGATGGTCCACTCAGAAGTTTCGACGACCCAGA…	401	1	AK375624	928958 membrane trafficking factor	189			0					0
TA000471	964	HY05J20	-	REGULATED	BAX-Inhibitor1	ATCGTCGCCGTCGTCATCACCTCGGTTCGAAACACGTCCGTCCACCCATCCATCCAAAGCAGCGGAGAAGGCGAAAAACAGAAGGAGAAAAATCCACCCCAAAACGCGAGCGCAGGACAAGCGAGGAACCTTGCGTGCGAGGAGAGGCCGCCCCGCTCCGATTCGATTCGACGCGCAGGCGCAGGCGCAGGGAATGGACGCCTTCTACTCGACCTCGTCGGCGGCGGCGAGCGGCTGGAGACACGACTCCCTCAAGAACTTCCGCCAGATCTCCCCCCGCCGTGCAGTCACACCTCAAGCTCGTTTAACTGACTCTATGCTTTGCACTGGCCTCATCTGCCGTGGGTGCTTACCTACACATTGCCCTGAACATCGGCGGGATGCTGACAATGCTCGCTT…	GGATCCAAAGCTCNCTCACTAAACAGCGAACCGTCCACCCATCCATCCAAAGCAGCGGAGAAGGCGAAAAACAGAAGGAGAAAAATCCACCCCAAAACGCGAGCGCAGGACAAGCGAGGAACCTTGCGTGCGAGGCGAGGCCGCCCCGCTCCGATTCGATTCGACGCGCAGGCGCAGGCGCAGGGATGGACGCCTTCTACTCGACCTCGTCGGCGGCGGCGAGCGGCTGGGGCCACGACTCCCTCAAGAACTTCCGCCAGATCTCCCCCGCCGTGCAGTCCCACCTCAAGCTCGTTTACCTGACTCTATGCTTTGCACTGGCCTCATCTGCCGTGGGTGCTTACCTACACATTGCCCTGAACATCGGCGGGATGCTGACAATGCTCGCTTGTGTCGGAA…	402	1	MLOC_66886.1	bax inhibitor 1	101			0					0
TA000475	14914	HY07P02	-	REGULATED	Caffeic acid 3-O-methyltransferase	CGGGAAGGGTCAACCTGGTGCCCGTGTGGGAGTGCATCGTGTCGGACCACCTCACCCCCGTGCTCGCCTACCGCTGCCTCGTCCCCGAGGACGACATGGACACCCCCAGCTTCCTCTTCGAGTCCGTCGAGCAGGGGCACGAGGGGACCACCAACGTGGGTCGTTACAGCATGGTGGGAGCGCACCCGGTGATGGAGGTCGTGGCCAAGGAGAACAAGGTCACCATCATGGACCACGAGAAGGCTGAGGTGACGGAGAAGATCATGGATGATCCCATGGAAGTTCCCAGGAGCATAATGGAGGGATGGCACCCGCAGGAGATCGACCAGCTCCCTGAAGCCTTCAGTGGTGGATGGGTTGGGTTCTTTTCCTATGATACAGTCCGCTATGTCGAAAAGA…	GACGGNAAGGGCAACCTGGTGCCCGTGTGGGAGTGCATCGTGTCGGACCACCTCACCCCCGTGCTCGCCTACCGCTGCCTCGTCCCCGAGGACGACATGGACACCCCCAGCTTCCTCTTCGAGTCCGTCGAGCAGGGGCACGAGGGGACCACCAACGTGGGTCGTTACAGCATGGTGGGAGCGCACCCGGTGATGGAGGTCGTGGCCAAGGAGAACAAGGTCACCATCATGGACCACGAGAAGGCTGAGGTGACGGAGAAGATCATGGATGATCCCATGGAAGTTCCCAGGAGCATAATGGAGGGATGGCACCCGCAGGAGATCGACCAGCTCCCTGAAGCCTTCAGTGGTGGATGGGTTGGGTTCTTTTCCTATGATACAGTCCGCTATGTCGAAAAG…	597	1	MLOC_36605.2	anthranilate synthase component i family expressed	277			0					0
TA000493	960	HK03G04	-	REGULATED	NADP malic enzyme	CAAACTATTACACTCGTTTAACTCAAAATCTGACAAAAGAATCGATCCTCGACACAGATAGACAGGCGCATGCCGTGCTCCCGTAAACAGTAGAGTAGAGTAGAGTAGAGTAGAGTAGAGTAAAGTAGAACACCACAAGAGTATACATACGCATAGACGGACACAGAAGAAAACAAGCCTATGTTTTAGGTTGCGTCGGTGAAGCTTGAGCTGGCATATGGGGAGGGGAATTTGATTTTATTGGTTGGCTCCGTCCTCGCCGCACCGCAAGGCTGCCGCCACGCTCACCTGTAGCTGCGGTAAAGCGGGGTGTACATGCAGCTCTCGGCGTACTTGACCAAGTCGTCGGGCCGCGGCAGCCGGCTCGCCAGGCCCAGGTCATAGGCCTTTGCGGCCACC…	CCGTGCTCCCGTAAACAGTAGAGTAGAGTAGAGTAGAGTAGAGTAGAGTAAAGTAGAACACCACAAGAGTATACATACGCATAGACGGACACAGAAGAAAACAAGCCTATGTTTTAGGTTGCGTCGGTGAAGCTTGAGCTGGCATATGGGGAGGGGAATTTGATTTTATTGGTTGGCTCCGTCCTCGCCGCACCGCAAGGCTGCCGCCACGCTCACCTGTAGCTGCGGTAAAGCGGGGTGTACATGCAGCTCTCGGCGTACTTGACCAAGTCGTCGGGCCGCGGCAGCCGGCTCGCCAGGCCCAGGTCATAGGCCTTTGCGGCCACCTTGGCGGCGATGTTGGCCGAGATCTTGCGGATGTTGGTGAAGGGCGGGAAGATTGAGCCCCTTGTCCAAAGT…	426	1	AK248526.1	nadp-dependent malic enzyme	63			0					0
TA000494	16370	HK06M12	-	RANDOM	Tonoplast membrane integral protein	CAGGCCCAAAAGATCCAGTGATTTCCAAACAAATATATTTACACAGCTGATTATTAGCCTTTTAATCAAAGCTTCTAACCCCATCCCTCTAAAAAAACATCTTTTGTAGTTGCTCCTTACAAACCATTTGAACACTATATATAGCTAGAAACAAATCTATCAGCAACATTGATTGTCTTATACACACCGGTATACATTGCAAAATGCAATTACAAGTATGCGAGCAATTTGCTTTCCTAAAAGTCCCAACCAAGCANAGGCTCGTGCGTCTTCTTCACCATGAAGACCATCTCATAGACAAAACCGGCCAACGGACCACCGACCAATGGGCCAACCCAATAGATCCAATGATTGGTCCACACCCCGGTAGCCAACGCAGGGTCGAGGATGGTGGCGTAC…	GGCCCAAAAGATCCAGTGATTTCCAAACAAATATATTTACACAGCTGATTATTAGCCTTTTAATCAAAGCTTCTAACCCCATCCCTCTAAAAAAACATCTTTTGTAGTTGCTCCTTACAAACCATTTGAACACTATATATAGCTAGAAACAAATCTATCAGCAACATTGATTGTCTTATACACACCGGTATACATTGCAAAATGCAATTACAAGTATGCGAGCAATTTGCTTTCCTAAAAGTCCCAACCAAGCANAGGCTCGTGCGTCTTCTTCACCATGAAGACCATCTCATAGACAAAACCGGCCAACGGACCACCGACCAATGGGCCAACCCAATAGATCCAATGATTGGTCCACACCCCGGTAGCCAACGCAGGGTCGAGGATGGTGGCGTACAC…	517	1	MLOC_71237.1	2604735 protein	93			0					0
TA000496	16269	HW08L23	-	REGULATED	Sugar transporter	CCTTGAACCACCCCCATTTTTTCTCTCTAATAACCAAAGCTCGCGTGCACTTGAGCCATGCAGCGCGAGTACGAGACAAACGCCACGGAAGTAGCTACGGTACACCTCTACAGTCTACTACAGTAGTATAGTCCGGCAGCGATTAGCCTTGGCATTGGCACTGCCGGATTGCTCACGACCTACCCGGACAAAACGAGCCAAAGCGCGAAATATTAAACTTAGCACATTAAGAAGCCATTAACGTCTCGATCGAGTTGGAGCTCGCCGTCGCCCTCCGGCAGCACCGGCCGGATCAGCGAATCTTCCCACGTTACTTCCTCTGGCAGTGTGGCAGCTAGCTAGCCGAGACGGATACAGCGCAAGTCTTCGCATCGCGATCTGCCAACTTGCGGTCAGTTG…	AGTACGAGACAAACGCCACGGAAGTAGCTACGGTACACCTCTACAGTCTACTACAGTAGTATAGTCCGGCAGCGATTAGCCTTGGCATTGGCACTGCCGGATTGCTCACGACCTACCCGGACAAAACGAGCCAAAGCGCGAAATATTAAACTTAGCACATTAAGAAGCCATTAACGTCTCGATCGAGTTGGAGCTCGCCGTCGCCCTCCGGCAGCACCGGCCGGATCAGCGAATCTTCCCACGTTACTTCCTCTGGCAGTGTGGCAGCTAGCTAGCCGAGACGGATACAGCGCAAGTCTTCGCATCGCGATCTGCCAACTTGCGGTCAGTTGGTGGCGGCCATTTCCACCTTCTTGTCCTTCCCGGCGTCGTCGTCGGCTTCCGTGGCGCCCTGCCTTG…	476	1	MLOC_38517.1	polyol transporter 5-like	32			0					0
TA000510	1757	HA05B16	-	REGULATED	Allene-oxide cyclase 2	CGGCACGAGGATGCCTCAACAACTTCACTGACTAGCTGTACCTGTGATCTACTCTACCTAGCTATGTTATGTACACCAACTGCTCGTGCAGTCGTGCAAGTTGAATGAATCTCCGTGTGTTGC	CGGCACGAGGATGCCTCAACAACTTCACTGACTAGCTGTACCTGTGATCTACTCTACCTAGCTATGTTATGTACACCAACTGCTCGTGCAGTCGTGCAAGTTGAATGAATCTCCGTG	117	1	MLOC_68391.4	allene oxide cyclase	1			0					0
TA000514	2799	HB01L18	-	REGULATED	Unknown protein	CGGCACGAGGGTGGGGTTCACCAAATGCAACAAAGATGCCAAGAAGAACATCCGAGCTTTTGCTGAAAATGCCGCTCAAAACGCCATCACATCCCGCATCACATCATCCCTGCAGTCAGCATTCGGCATCTGAAGTCCAGATTACACAGAGGCCCAAAATTACATACAACTGTGTTACCTTCTGTCAAAGATCAGCTTGTGATATCCTGTTTTCATGTGATTTTGGCTTATATACAAGTAGGTCGATTTTGATTGGAGTGACAATGATGGAAAACAGCGTACTAATTAGCCCTAGGTAAGTTTACACTTTCTCCTGTACTAAAGAGCATACTTTCTTCTTCTCTTGTACTCTGGTGTGGCCTAGAGGTCTGAAGCATGTCTTTCAATACAAAAGGCCTT…	CGGCACGAGGGTGGGGTTCACCAAATGCAACAAAGATGCCAAGAAGAACATCCGAGCTTTTGCTGAAAATGCCGCTCAAAACGCCATCACATCCCGCATCACATCATCCCTGCAGTCAGCATTCGGCATCTGAAGTCCAGATTACACAGAGGCCCAAAATTACATACAACTGTGTTACCTTCTGTCAAAGATCAGCTTGTGATATCCTGTTTTCATGTGATTTTGGCTTATATACAAGTAGGTCGATTTTGATTGGAGTGACAATGATGGAAAACAGCGTACTAATTAGCCCTAGGTAAGTTTACACTTTCTCCTGTACTAAAGAGCATACTTTCTTCTTCTCTTGTACTCTGGTGTGGCCTAGAGGTCTG	371	1	MLOC_50973.1	protein echidna-like	49			0					0
TA000516	4346	HD01N12	-	REGULATED	Unknown protein	GGCTCACTGATGCCGCCGATGGCCGTGGACAAGCAATGGCTGCTTGTCCTCTTCGTTCTCGCCTTCTTGACGCAGGCCTGCTTGGCGAGTGGCGGAGAGGAGCCGGCGAGGTTCCAGATCCCGCGAGACGGGAGCGTCGTGGAACTAGACGAGAGCAACTTCGAGGCGGCGCTGGCCGCCGTCGATTTCCTCTTCGTGGACTTCCACGCCCCCTGGTGCGGCCACTGCAAACGCCTCTCCCCGCAGTTGGATGAAGCTGCTCCGGTTCTTGCTGGGCTGAGCACCCCAATTGTAGTCGCGAAAGTAAATGCAGAGAAGTACAAAAAGCTTGGGTCCAAATATGGAGTAGATGGCTTCCCTACTCTTATGCTTTTTGACCATGGAGTCCCCACAGAGTAT…	ATGCAGAGAAGTACAAAAAGCTTGGGTCCAAATATGGAGTAGATGGCTTCCCTACTCTTATGCTTTTTGACCATGGAGTCCCCACAGAGTATACTGGTTCAAGGAAGGCCAGCCAGCTCGTTGAGAGCCTGAGGAAGCTTGTCGCACCTGATGTTTCTCTTCTCATGTCCGATGCAGCAATCAAAAGTTTTGTCCAGGAAGCTGGTGTGGGTTTTCCGTTATTTATCGGATTTGGGGTGGATGAATCCTCCATTGCCGAGTATGGAGCAAGGTACAAGAAGAAGGCATGGTTTTCTACAGCAAAGGATTTCTCTGAGGATATGATGGCCGTG	332	1	MLOC_17999.1	pdi-like protein	157			0					0
TA000533	39132	HM01K04	-	RANDOM	No match	GCCGCCGTCCATGACCCCCATGGCCGCCTCACCGTGAAGCTCGCGCTCTCCGTCGACACCGTGCCCGGAGACCATGTCCTGCGGCTCCGCCGGCCTCCTCTATGTTTCCTACGAGCACCATCTTAAGCTCTACGCCTCTGCATCGCCGGCATCGACGCGTTCTTCAACCTTTGGTCACCGGCGCATCCGCGATGATTGCCGTCGTTCTGCCACTCCTAAGCCACCACCGGTCCTTCTTGTGCCTCCTAGAAATAGAAGTTCCCGGAGTGGAACGAAACTTTGCGAGAATACTTTATACCAATAAAGAGAATTTCTGGAGCCAAGAGCCACCCGAGGGGGCA	CGGCACGAGGCCGCCGTCCATGACCCCCATGGCCGCCTCACCGTGAAGCTCGCGCTCTCCGTCGACACCGTGCCCGGAGACCATGTCCTGCGGCTCCGCCGGCCTCCTCTATGTTTCCTACGAGCACCATCTTAAGCTCTACGCCTCTGCATCGCCGGCATCGACGCGTTCTTCAACCTTTGGTCACCGGCGCATCCGCGATGATTGCCGTCGTTCTGCCACTCCTAA	228	1	MLOC_33053.1	1478803 pinus taeda anonymous locus 0_8672_01 genomic sequence	1			0					0
TA000538	5952	HM03K17	-	REGULATED	Vacuolar protein sorting protein 18	TGGGCACATGGCCCCCTTCTATGTGTTTCCCTGCGGACATGCCTTCCATGCGAATTGTTTGATCGCCCATGTAACTCGCTGCACCAGCCAAGTGCAAGCTGAGAGAATACTGAACCTTCAGAAGCAGCTAAGCTTGATGGACAGGAAAGCAGCAAAAGACAATGGCGGGACCGGGAACGGTGAACCTACTGTCAGTAGTACGCCATCAGTCGACAAGCTGAGGTCACAGCTGGACGACGCCGTGGCGAGCGAGTGCCCCTTCTGCGGCGACCTGATGATCAAGGAGATCTCGCTGCCTTTCGTTCTCCCCGGAGAGTCGGCCGAGAAGGCCTCGTGGGAGATCAAGCCGCAGCCGGCGTCCCAGAAGATCCTTCCCATGACCATGTCTATATGATCGAC…	CGTGGGAGATCAAGCCGCAGCCGGCGTCCCAGAAGATCCTTCCCATGACCATGTCTATATGATCGACAACCCGGTCCTAGATTTTTTTTTCCCGGGTGGATTTTGTTGTGACGGCTG	117	1	AK371182	vacuolar protein sorting-associated protein 18 homolog	11			0					0
TA000540	39214	HM04I24	-	REGULATED	No match	CAGAAGTGGAAACAAACCTGTTTTAACGGTCTCCTTGAAGAATTTCTAACGTCTTAATACTGGGAGCAAAAATGGACCAGCATGGTTCATCTACAATTTGCAAACATAACTAGTGTTACATATTACTGAAAGGGAAAAAAATAGCAAAAAAATCAAGCTCGTTACGCACTGCAAAAAACAAAAAAAAAAAAAAAAA	GAAGTGGAAACAAACCTGTTTTAACGGTCTCCTTGAAGAATTTCTAACGTCTTAATACTGGGAGCAAAAATGGACCAGCATGGTTCATCTACAATTTGCAAACATAACTAGTGTTACATATTACTGAAAGGGAAAAAAATAGCAAAAAAATCAAGCTCGTTACGCACTGCAA	172	1	MLOC_5547.4	dna ligase 4-like	13			0					0
TA000572	18978	HO15P19	-	REGULATED	EF-hand Ca-binding protein (Rnr7)	GACAACTCTCATCCCAGAGGCAAGCAAGAAGCACCAAGGCAGCAAGAGCAGAGGAGACAGGCATACCACAGACAGAGACCATGGACATGGAGATGGCGGCATCTTCCTCGGCGCCGGGAGCGTCCTACTTCAGCTTCAACTTCTCCGTGGCGCAGGCCGTCGTGACCATCTCCATCAACGTCGTCGTCGTCTGGCTCTCCGCCCTCGTCAAGTCTTCCTCCTCCTCCTCTTCGTCCTCCGCCAGCAGCCGCTCGCCCGCCCCCGCGCCGGAGCCGGAGCCAGCGCAGCCTGCCGCGGCAAGTGGCGCCTCGGAGGTCGACCTGGACGTGGTTCTCGGGGTGATGGGCGCGGCCGGCGCCGCCTCGGTCGGGTTCGAGGAGGCGGCGGCGCTGTTCGAGG…	CGGCACGAGGGTGGAGGAGGCAGCGGCGGCGTTCCGCGTCTTCGACTGCAACGGCGACGGCTTCGTCGACGCCGGAGAGCTCGGGAGCGTGCTCAGGTCGCTCGGGTTCACCGCCGGCGTCGCGGCCGCGGAATGCCAGCGCATGATCGATGCCTATGACGAGAACAAGGACGGCCGGATGGACTTCCAGGAGTT	195	1	MLOC_21464.1	probable calcium-binding protein cml45-like	94			0					0
TA000587	7738	HO02A01	-	REGULATED	Monoglyceride lipase-like	GGTGGACCGATCGCTTGCTGTTATCTTCAGAGATCGCTTGGGGACTCTGATCGTCTGACCTATCCGCAGGGCATTTCGAAAACCTCTCCCATGGCTCACTACAAAGATGACATCAAGTATGAAGAGGGCTTCACCTTGAATTCACGAGGCAGCAGGCTCTTCACCTGCAAATGGACGCCCAAGAAACAACAGCGCAAGGCTTTGATCTTCATCTGCCATGGCTATGCAGGAGAGTGCAGCATATCGATGGCAGACACTGCCGCGCGACTGGTGCACGCCGGCTACGCCGTCCACGGGATAGACCAAGAGGGCCATGGCAAGTCCTCCGGCTCCAAAGGCTACATATCGAGCTTCAGCGACATCGTCAAGGACTGCTCCGACTACTTCAAGAGCGTCTGC…	CCNGTTCTAGAGCGTTCGGCACGAGGCTTGCTGTTATCTTCAGAGATCGCTTGGGGACTCTGATCGTCTGACCTATCCGCAGGGCATTTCGAAAACCTCTCCCATGGCTCACTACAAAGATGACATCAAGTATGAAGAGGGCTTCACCTTGAATTCACGAGGCAGCAGGCTCTTCACCTGCAAATGGA	188	1	MLOC_44247.1	monoglyceride lipase-like	82			0					0
TA000596	5850	HO05A19	-	REGULATED	Receptor-like kinase (lectin-like)	GCACGAGGGAGCAGTTATCCATCTGTTGCAGTGGGTACGGGAGTCATACGGCAGGGGGGCCATCCTGGAGGCAGCCGACACCCGGCTGGATGGCAAGTTCGACGAGAAAGAGATGGAGCGTGTCATGGTGGTCGGGCTCTGGTGCGGGCATCCCGACCCCAGCCTGAGGCCGTCCATCAGGCAGGCTGTAAGCGTGCTGCGTTTGGAGGTGCCGCTGCCGAGCCTCCCAGCGGAGATGCCGGTAGCAACAAACATGATGCAGCCAGCAGCTGATGTATCTGTTGGTTCTTCGGTGGTCAGTGGCGGGGATGCCAGCACAACTCATTCGGTTCGCGGTAAAGTAGAGTAGATGACTGCTACATCCCTGATCTTGGCCTTTAGGATCGTTTCAGAAATTTC…	GCACGAGGGAGCAGTTATCCATCTGTTGCAGTGGGTACGGGAGTCATACGGCAGGGGGGCCATCCTGGAGGCAGCCGACACCCGGCTGGATGGCAAGTTCGACGAGAAAGAGATGGAGCGTGTCATGGTGGTCGGGCTCTGGTGCGGGCATCCCGACCCCAGCCTGAGGCCGTCCATCAGGCAGGCTGTAAG	192	1	MLOC_36607.1	l-type lectin-domain containing receptor kinase -like	80			0					0
TA000609	4602	HO06D23	-	REGULATED	P-type ATPase	CGGCGTGTGAAACGATGGGTTCAGTCAGCTGTATTTGCACTGATAAGACAGGAACTTTGACAACCAACCACATGATCGTCGATAAGGTTTGGATCAGCGACGTATCCAAGTCGGTCAATGGCGATGCAAAAATCACCGAGCTAAAATCTGTAATTTCAGAAAGAGCTATGGAAATACTTGTACAAGGCATATTTGTGAACACGGGATCCGAGGTGGTGAAGGGAGATGATGGCAAAAGGACCATCTTGGGCACACCAACCGAAGCAGCATTGTTGGAGTTCGGCTTGACCATAGAAGCGGATCGATACCTTGAATACAATAGTATCAGGAGAGTAAGAGTAGAGCCTTTTAATTCAGTCAAGAAAAAGATGTCAGTGATAATAGAGTTACCAAATGGAG…	CGGCACGAGGGGCACGAGGCAAAACTATCGTGAATGTTGCTAGATGGGGGCGTGCGGTTTACTTGAACATTCAAAAGTTTGTGCAGTTCCAGCTTACAGTTAATATAGTGGCTCTGATAGTGAATTTTGTCTCGGCATGTGTCATAGGGACTGCACCTCTTACTGCTGTCCAGTTGCTATGGGTTAATATGATCATGGATACATTGGGAGCCTTGGCCTTAGCAACGGAACCGCCAAATGATGAGATGATGAAGCGGTCCCCTGTAAGGCGCGGAGATAGTTTTATCACTAAGGTTATGTGGAGAAATATTCTTGGCCAGGCTCTGTATCAGCTCCTTGTATTGGGTACTCTCATGATAGTTGGAAAGAGACTCCTTAATATTGAAGGTCCAACTGCCG…	453	1	MLOC_57003.1	probable calcium-transporting atpase plasma membrane-type-like	177			0					0
TA000613	603	HO06J21	-	REGULATED	Pathogen-induced protein WIR1h	GGGGGTACACAGCTCGAAACCTGTGAGCTACTCACAGCTCGAAACCTCTGAGCTACTCACAGCTCACAAGGCAGTAAGCCCGAGCGCCTGACGGACGATGGCGTCCTTCGCTAGAGCTGCCCGTTTCATGGTGCTCTTCCAGATCGCGCTATTCATCGTTTCCGCCGTGTTCATGAGCAGTTCCGTCTGCCACGGTGCCCGCGAGCTCAAAGCGTCAATCGGTACCGGGACTCTGGACCCTAACCGTCCTGCTGTGTGCATCCGCGGACCGTGCCCACAGCCTGGCGGACCCTACACCCGTCCGTGCGGAGTACGTAACTGCCCACCGGCTGGCCAACCCTAACGCCCGCTCCCGAACAATGGAAGGATTATTATCAAAAAATAAAAAAGAACAATGGA…	CGGCACGAGGCTCGAAACCTCTGAGCTACTCACAGCTCACAAGGCAGTAAGCCCGAGCGCCTGACGGACGATGGCGTCCTTCGCTAGAGCTGCCCGTTTCATGGTGCTCTTCCAGATCGCGCTATTCATCGTTTCCGCCGTGTTCATGAGCAGTTCCGTCTGCCACGGTGCCCGCGAGCTCAAAGCGTCAATCGGTACCGGGACTCTGGACCCTAACCGTCCTGCTGTGTGCATCCGCGGACCGTGCCCACAGCCTGGCGGACCCTACACCCGTCCGTGCGGAGTACGTAACTGCCCACCGGCTGGCCAACCCTAACGCCCGCTCCCGAACAATGGAAGGATTATTATCAAAAAATAAAAAAGAACAATGGAAGGATTACACGGCCTTGATGCATATGC…	437	1	AK356049	1055212 double-stranded-rna-binding protein 4	16			0					0
TA000626	2827	HO10B14	-	RANDOM	BAH domain protein (Rnr2)	CGGCACGAGGGTGACACAAGAGAGCTATTTTATAGTTTTCATATAGATGATGTGCCAGCGGAGTCAGTTATGCACAAATGTGTGGTCCATTTCATTCCACTAAACAAGCAGATTCCCAGTCGAAAGGAACACCCTGGATTCATTGTCCAAAAAGTTTATGACACAGTTGCGAAGAAATTGTGGAACTTAACAGATAAGGATTATGAGGATAACAAGCAACACGAAATCGATCTCCTCGTGAAGAAAACAGTGGACCGTATTGGACAGCTTCCTGACCGTGAACCTATAGATGTACCTGCTGACAATACTGATCAGTTCTCAAATAAACGTGGTCTACGAAAGAGACCTCCGAACCCTTTAGACGTGTGGAGAGATACAACAGGCAAACCCGAGCAATTT…	CGGCACGAGGGTGACACAAGAGAGCTATTTTATAGTTTTCATATAGATGATGTGCCAGCGGAGTCAGTTATGCACAAATGTGTGGTCCATTTCATTCCACTAAACAAGCAGATTCCCAGTCGAAAGGAACACCCTGGATTCATTGTCCAAAAAGTTTATGACACAGTTGCGAAGAAATTGTGGAACTTAACAGATAAGGATTATGAGGATAACAAGCAACACGAAATCGATCTCCTCGTGAAGAAAACAGTGGACCGTATTGGACAGCTTCCTGACCGTGAACCTATAGATGTACCTGCTGACAATACTGATCAGTTCTCAAATAAACGTGGTCTACGAAAGAGACCTCCGAACCCTTTAGACGTGTGGAGAGATACAACAGGCAAACCCGAGCAATTT…	569	1	AK251924.1	transcription factor s-ii domain containing expressed	247			0					0
TA000635	4293	HO12F09	-	REGULATED	Hv-SNAP34 (Rnr3)	GGAACACCGCGTCAAAGACCCTGCTCCAGGTGCACCAGCATGGGCCAGCAGATCAGGCGCACCCACGCCATGGCCGTCGACATCGACCAGGATCTCTCCAGGGGGGAAAAGCTACTAGGTGATCTTGGTGGTTTGTTTTCCAAGAAGTGGAAGCCAAAGAAGAACGGCGCAATCAGGGGCCCTATGCTGACCAGAGACGATTCCTTCATACGCAAGGGCAGCCATATGGAGCAGAGGCATAAACTGGGGCTGTCAGATCGTCCGCATCGATCCAATGCACGCCAGTTCCTATCTGAACCCACATCAGGCCTTGAGAAAGTCGAGGTGGAGAAGGCAAAGCAGGATGATGGCCTGTCTGACCTTAGCGACATACTGACAGAGTTGAAAGGAATGGCCATT…	CGGCACGAGGCAGAGACGATTCCTTCATACGCAAGGGCAGCCATATGGAGCAGAGGCATAAACTGGGGCTGTCAGATCGTCCGCATCGATCCAATGCACGCCAGTTCCTATCTGAACCCACATCAGGCCTTGAGAAAGTCGAGGTGGAGAAGGCAAAGCAGGATGATGGCCTGTCTGACCTTAGCGACATACTGACAGAGTTGAAAGGAATGGCCATTGACATGGGAACTGAGATTGAGGGGCAAACAAAGGATCTTGGTCATGCGGAGAAGGACTTTGACGAACTTAACTACAGGGTCAAGGGGGCAAACGCTCGAACACGTCGCCTGCTTGGCAGATAGGCAAGAAGCATATGTTGTTCACCAGAGGATTCTGTGACACTCCTTATCTTCTGCATTT…	523	1	AK371731	snap25 homologous protein snap33-like	127			0					0
TA000637	19004	HO12I10	-	REGULATED	Calmodulin-binding protein	GAAAGAGCGTAGGGTGGAGGGATTTGAAAAGCACTATCCACCTAAGCTGAGCGATGAAGTTTGGCGTTTGGAAAAGATTGGTAGGAATGGGGCTTACCGCCAGGCCTTGTCAGACAGCGGAATTGATACCGTGCAGAAGTTATTACAGTCTTATGTAAAGGATGAACAGAAGCTACTGAAGACTTTCACCAAGATGTCACCAGCAGCTTGGAAAGCCATCATAGAACATGCCATGACGTGCAAAGTTGGCGATACTCTTTACATGCATGAAATTAAGGAAAGCAACATGGAATTTTTCTTTGATGCCATACTTCAGCTTGTTGGGGTGAAATTTGGTGATTGTTACAAGCCCTTAGTCGAGACTCTGAAGCAAAAGGCTTATGAGAATATGAAGGATGT…	CGGCACGAGGGTCAGCACAGTAGGTTTAAGGAGACTTCTTGACTAGTCAGGGACTTGAATCAAAGGAGAGATTCTGTGCTTTCCAACAAGCAACTGATGCTTCAGTGGATATGTCAAGATTTCTGCAGGGCCAGACTTCCAATGATGTTAGCCATCAAAGAGTCACCAACAAATTTACACCATATGATCCAAGCCAAGGAACTTTCTTAACTCGGCCAAGAATCACACGGCTACATATACCAAATATTGAAAGAACAGATTTTGGTCCAGATGCTGCAACTTCTCCTATTGTTCATGACAACATTCAGGCAGGGCAGGTTGTTATGCATGGTCAGCATGGACAGAACCACTCTCATTTCTCTGAAGAATCATACAATGTAAGATAACTTTTTCTTGTGC…	592	1	MLOC_65527.4	calmodulin binding protein	203			0					0
TA000653	15018	HO15M05	-	REGULATED	Lipid transfer protein	GGCGGCCGCTCTAGAACTAGTGGATCCCCCGGGCTGTTTGAGTTCGGCACGAGGCACTCCACCGCGGTACGTACTTTTGCGGTCAAAAGTAAGCCCGGCCATATGGCGAAAGCCGCAGCGATGTTCGTGCTGGTGGCGCTGGTGGCGGCGGCGATGGCAACGGGGGGAGCGGCTCAGTGCAACGCGGGGAGCCTCACGGTGTGCGCTGGCCCGATCATTAGCGGGACCATGCCGTTTTATGACGTGCTGCGCCAACCTAAAGAACCAGCGTGGGTGCTTCTGCCAGTTCGCGCGCAACCCGGCGTACTCCACCTACATCAACAGCCCCAACGCCCGCAAGACCCTCGCCTCGTGCGGCGTCGCCGTCCCGCGCTGCTAGGAGCCGGGCCCCC	GGCGGCCGCTCTAGAACTAGTGGATCCCCCGGGCTGTTTGAGTTCGGCACGAGGCACTCCACCGCGGTACGTACTTTTGCGGTCAAAAGTAAGCCCGGCCATATGGCGAAAGCCGCAGCGATGTTCGTGCTGGTGGCGCTGGTGGCGGCGGCGATGGCAACGGGGGGAGCGGCTCAGTGCAACGCGGGGAGCCTCACGGTGTGCGCTGGCCCGATCATTAGCGGGACCATGCCGTTTTATGACGTGCTGCGCCAACCTAAAGAACCAGCGTGGGTGCTTCTGCCAGTTCGCGCGCAACCCGGCGTACTCCACCTACATCAACAGCCCC	328	1	MLOC_79437.1	2246677 nonspecific lipid-transfer protein precursor	98			0					0
TA000654	16863	HO15N08	-	REGULATED	6-Phosphogluconolactonase 2	GTTTCGCCCTGCCCTGCTCCTCCTTTTATACCCCCTCGTCTGTTTCTTGCGGTTCTGGGAGGAGAAGACAGCAGCGGCAGCAGGAGGTGGAGGAGCAGCGGGGCCAAGCAAATGCGCGGCGCTGGATTATTTGGTGTAGCAATAGCTCGATAGAGTTCTAGGCTGAAGCAAACAATGGAGAGGGAAATGACTGCCTCATATGAGCCAAAACTGAATAGTGAAATACGGATTTTTGAGAGTTCAGATGAGATAGTAACAGATCTAGCTGAGTATATCTCCCAAGTTTCAGAAATCTCTGTTAAAGAAAGGGGATACTTCGCTATTGCACTGTCTGGAGGGCCCCTTGTCAGTTTTTTGGGGAAACTCTGTGAAGCGCCATACAACAAGACACTGGATTGG…	CGGCACGAGGCTCTGTGAAGCGCCATACAACAAGACACTGGATTGGTCTAAATGGTACATATTCTGGTCTGATGAACGTGCTGTAGCGAAGAACCATGCAGACAGTAACTATAAGTTAACAAAAGAAGGATTTCTATCGAAGGTACCTATTGTGAGTGGCCATGTCTACTCCATAAACGACAACGCCACGGTGGAGGACGCAGCGACGGACTACGAATTTGACATCAGGCAGCTGGTCAAGGTCCGCACCGTAGGAGTCTCGGAGAGCACCGACTGCCCCAAGTTTGATCTCATCCTCCTTGGCATGGGCTCCGACGGGCATGTGGCCTCATTGTTCCCCAACCACCAAGCCCTCGAACTGAAAGACGACTGGGTCACCTACATCACGGACTCCCCACA…	495	1	AK251036.1	2517167 probable 6-phosphogluconolactonase 2-like	240			0					0
TA000676	19208	HO07K06	-	REGULATED	Poly(P)/ATP NAD kinase	TTCTCCAGGATGAAGTTCCTGAACCTAACGCAAGACCTAGTCTCAGTATGGCGGGAAGAAAGGCATCATTTAGACTTTCATGGGGATGCAATGGCAACAAAAACGGCCAGCACAAGCATGACTTTGTTTCCTTTGAAAAAGGAGACATTACAACCGCAGAGCGCAGCAGTAAACAGATCTTGCTGAAGTGGGAATCCCGGCCACAAACAGTGCTTTTCATAACCAAACCTAACTCCAACTCTGTTCGTGTTCTCTGTGCTGAAATGGTCAGATGGCTTAAAGAGCACAAAAATATTAATGTCTTTGTGGAACCCTGGGTTAGCAAGGAACTTCTAACAGACGATTCTAACCACACAGTGCAAACATGGGATAATGATGACGACAAAAAGATGTTGCACA…	CGGCACGAGGCCAGTGTCATGTAATCCGGGACGCAGCCAAGGACGAGCTCGTGACTGAGGATCCAATCCTAGTACTGAACGAAGTTACAATCGACCGCGGAATATCATCCTACCTTACCTACCTTGAGTGCTACTGCGACAGTTCATTTGTCACATGTGTACAAGGGGATGGACTCATCATATCAACCACATCAGGAAGCACAGCATATTCGTTAGCGGCCGGAGGGTCCATGGTTCACCCACAGGTCCCCGGCATCCTGTTCACGCCGATCTGCCCCCACTCGCTGTCGTTCAGGCCGCTGATCCTGCCGGAGTACGTGACGCTGCGCATCCAAGTGCCGTATAACAGCCGGGGCCACGCGTGGGCGTCCTTCGACGGCAAGGACCGGAAGCAGCTGG…	619	1	AK367623	nad kinase 1	253			0					0
TA000690	19309	HO11H08	-	REGULATED	Nucellin-like aspartic protease	CGGCACGAGGCAGACGGCGAGAGGGAAAACATGGACCTTGTCTTCGGGTGTGCACATGATCAGCAAGGAAAGCTTCTGGGCTCACCAGCAAGTAGTGATGGGATCCTTGGCCTCAGCAACGGGGCAATGAGCCTCCCTACCCAGCTAGCCAAGCAAGGGATCATCTCCAACGTTTTCGGCCATTGCATCGCCACGGATCCCAGCGGTAGTGCCTACATGTTTCTCGGCGATGATTACGTTCCCAGATGGGGAATGACATGGGTTCCCGTCCGCAACGGTCCGGAGGACGTGTACAGCACGGTAGTACAGAAAGTAAACTACGGATGTCAGGAGCTTAATGTGCGAGAGCAGGCTGGGAAGCTGACTCAAGTGATCTTCGACAGTGGGAGCTCATACACT…	CGGCACGAGGCAGACGGCGAGAGGGAAAACATGGACCTTGTCTTCGGGTGTGCACATGATCAGCAAGGAAAGCTTCTGGGCTCACCAGCAAGTAGTGATGGGATCCTTGGCCTCAGCAACGGGGCAATGAGCCTCCCTACCCAGCTAGCCAAGCAAGGGATCATCTCCAACGTTTTCGGCCATTGCATCGCCACGGATCCCAGCGGTAGTGCCTACATGTTTCTCGGCGATGATTACGTTCCCAGATGGGGAATGACATGGGTTCCCGTCCGCAACGGTCCGGAGGACGTGTACAGCACGGTAGTACAGAAAGTAAACTACGGATGTCAGGAGCTTAATGTGCGAGAGCAGGCTGGGAAGCTGACTCAAGTGATCTTCGACAGTGGGAGCTCATACACT…	505	1	AK367502	aspartic proteinase asp1-like	265			0					0
TA000702	11791	HO14E16	-	RANDOM	Unknown protein	TTTTGCGGCCTCTGTCTTCTGCTTCTACATATACCGTTTACTACAGCTATTTCTTTTTGGTTCAAATGCCATCAGATATCTACATGTCAAAAAGAAAGATTGGCAAAATGCAGTGTGGTAAGTGCTCCAAGGTTATTGTATTGTCTGTTCCTGCTGTAAATTACGCCGGTGCAAATACCAGCAAGGAACTAACGGAAAAATCAAGCAAGGCTGACAACAGAAAAGTTGCTAGAACTGAGAGTGCTTCTTATCCTGTCAGTGTAAGTGAAGAATATGGAGCATCTTTCACAAGAAGCTTGTTTACTCGAGCTGGACCATCCCTTGCTGGCACACAAAGTAGCAAGAAGGTTTCAGACTCGGCACTTCATCTACTCATGGGGTATGATTCAGCAAGCCAGT…	GCTTCACTAAGAAAAAAGAAGAGATATCATGCAGGTACAGAGATAGTTTACTTCGTCAAGGACTTTCTCTTGATTCTGAAGACTTCAGGTCAATCCAAAACTTCATTGAATCACAAATGGATGGGACCTCCAGTTCTCTCTCAAGTGGGTCACCTAGTCAAGGGGATCTGATGATAAAAACATCAAGTAAGTTCAAGACTGTTGATCAACTTGAGCGCCTCAAGAAGATGGATGGTCTAAGAGATCAGCTAAATAGGCTTTCTAGCCACAAGGGCTTGGAGAAAAGGTATCAGAAGAAAGACCTGGAATACCAGCCACAACAGCTTAATACATATGATGTCGAGCAACAGTTTCGAAGTGTTGATACTGACTCCATCCCAAGTTCTTGTACTCTAGACT…	583	1	MLOC_64971.1	2879677 os02g0464500	298			0					0
TA000706	19087	HO14K19	-	REGULATED	Subtilisin-like serine proteinase	GGGTACTCTAAGGGAATTGAAGCCACGAACCTTAAGGGTGAGTACATGTCGCCTCGGGATTTTAACAGCCATGGCACTCATGTTGCCTCGACGATTGCCGGAGGAGAAGTGCAGGCTGTGAGCTATGGCGGCCTAGCCACCGGCATGGCACGTGGTGGAGCGCCACGTGCACGGCTAGCAATTTACAAGGTGTTATGGGGCCCGAAGACGGCAAGCAGTGACGCGAACATCCTGGCGGCCATCGACGATGCCATACACGATGGTNGTGGATGTCCTGTCGCTCTCACTTGGAGGGGGTGCAGGTTACGAGTTCCCTGGGACACTGCATGCTGTCTTGAGAGGGATCTCAGTTGTCTTTGCTGCCGGGAACGATGGCCCGGTGCCACAAACGGTGACAAA…	GGGTACTCTAAGGGAATTGAAGCCACGAACCTTAAGGGTGAGTACATGTCGCCTCGGGATTTTAACAGCCATGGCACTCATGTTGCCTCGACGATTGCCGGAGGAGAAGTGCAGGCTGTGAGCTATGGCGGCCTAGCCACCGGCATGGCACGTGGTGGAGCGCCACGTGCACGGCTAGCAATTTACAAGGTGTTATGGGGCCCGAAGACGGCAAGCAGTGACGCGAACATCCTGGCGGCCATCGACGATGCCATACACGATGGTNGTGGATGTCCTGTCGCTCTCACTTGGAGGGGGTGCAGGTTACGAGTTCCCTGGGACACTGCATGCTGTCTTGAGAGGGATCTCAGTTGTCTTTGCTGCCGGGAACGATGGCCCGGTGCCACAAACGGTGACAAA…	535	1	MLOC_36529.1	subtilisin-like protease sdd1-like	263			0					0
TA000722	16558	HO05O18	-	REGULATED	Glutathione S-transferase	GTTCAACCTTTTTGTCACACTCGATATCTCCTACTCCCACCTACCCTCCGTCTCCGAAGAAGCAGCGATGGCAGCGCCGTGACGGTCTACGGGCCGGCGATCTCGCCGCGGTGGCGCGCGTGGCGGCGTGCCTGCTGGAGAAGGACGTGCCGTTCCAGCTGGAGGCGGTGGACATGTCCAAGGGCGAGCACAAGTCCCCCTCCTTCCTCAAGCTCCAGCCCTTCGGCCAGGTCCCCGCCTTCAAAGACCAACTCACCACCGTCTTCGAGTCAAGGGCCATTTGCCGTTACATCTGTGACCAGTACTCGGACCGTGGCAACCGGACTCTCCTAGGCCGGCAAGAAGACGGCGCGGTAGGCCGTAGCCGCCATCGAGCAATGGATAGAGTCCGAAGGCCAG…	GCACGAGGCACCGTCTTCGAGTCAAGGGCCATTTGCCGTTACATCTGTGACCAGTACTCGGACCGTGGCAACCGGACTCTCCTAGGCCGGCAAGAAGACGGCGCGGTAGGCCGTGCCGCCATCGAGCAATGGATAGAGTCCGAAGGCCAGGCATTTAACCCGCCGAGCTTGGCCATTGCATTCCAGCTCACCTTCGCGCCGCTCATGGGCATGGCCACCGACATGGCCGTGGTCGAGCAGAATGAGGCGAAGCTCGCCAAGGTGCTTGACGTGTACGAGGGGCGGCTGGCGGAGAGCCAGTATTTCGCCGGCGACGAGTTCACCCTTGCCGACCTTGTGCACATGCCCAACACTGATCTCCTC	363	1	MLOC_39273.1	glutathione s-transferase	178			0					0
TA000723	15721	HO06D03	-	REGULATED	Thioredoxin-like protein CDSP32	CAGATCCTATTCTTCAAGCCTTCCTCCCCCTTCTCTCTAGCAGCAGCCAGTCAGCAGGAGTGCTCGCTCGCCGCCATCTTCTCTCGATTGCTGCTCGATTAAGCACGGCCGGTTAGTGCATCAATGGCGTCCACCCCACAGCTTCTTGGGCACCTCGCCGGCTCCACCGCCACAGCCAGCCTTAGCGTGACGCCTGTGAGCGGCGGCGGCAGCAGCAAGGTCAGGTTCCTGCCGGCGACGGCGCAGAGGCGGCGCGTGGTGGCGCGGCCGCGGGCGGCGGTGTCCGGTGCGGAGAAGGAGAAGGCCAAGTCGGGCGACAAGGACGAGCGCGTGGTGCAGGTGCACAGCGCGGAGGAGTTCGACGGCGCGCTTCAGAAGGCCAAGAACCGGCTGGTGGTG…	CGGCACGAGGAGTGCTCGCTCGCCGCCATCTTCTCTCGATTGCTGCTCGATTAAGCACGGCCGGTTAGTGCATCAATGGCGTCCACCCCACAGCTTCTTGGGCACCTCGCCGGCTCCACCGCCACAGCCAGCCTTAGCGTGACGCCTGTGAGCGGCGGCGGCAGCAGCAAGGTCAGGTTCCT	182	1	MLOC_74987.1	2609857 protein	36			0					0
TA000744	19741	HO11O12	-	REGULATED	Unknown protein	GGGGACAAAACAACAAGAACCTACCCGTTTGTTCGACGAGCAGCAGCAAGTAATCCTGTTTTGGTGCCAGGACAACCTGATCGAAGCACCAAGCATCCGTTAGAGGATCCATGGCCATGGAGAGGTTCTTCACGGGGCTCGTTTTCTGCGAGGCCCCGCTTGACGGCTACGGCACGTCCGTGCTCACCGCCGGCGTGGTCAAGACGCTGGTGCTCTCTGGAGGCACTGCGACGAAGCCGGCAGCGGTGGCTAGTAGGGCGGACGCGACAAGGACCAGGGATCTTCCAACGGCAAGCGGACGGCGCAAAGGAGCGCTGGGTTCGAGATCGCGTTCGATGGGCTCAACTGCTTCGACACCGTCGTCATGCACTGAGCAGCATCCCTTCGGTTTCTTGATTT…	CGGCACGAGGTTGACGGCTACGGCACGTCCGTGCTCACCGCCGGCGTGGTCAAGACGCTGGTGCTCTCTGGAGGCACTGCGACGAAGCCGGCAGCGGTGGCTAGTAGGGCGGACGCCGACAAGGACCAGGGATCTTCCAACGGCAAGCGGACGGCGCAAAGGAGCGCTGGGTTCGAGATCGCGTTCGATGGGCTCAACTGCTTCGACACCGTCGTCATGCACTGAGCAGCATCCCTTCGGTTTCTT	246	1	MLOC_13544.1	1634795 os06g0133300	101			0					0
TA001277	16644	HT08E03	-	RANDOM	Hv-Lsd1b	gagaaccgagagagaaccaccgcgtgaataatcggaagtattcctcgttttttcccattggctgcctgtcaggagagctgaaaccgacgacgacgctaccactctccttccttcaccggtctcctcccggacaaaatcccatccggaatcaacttctccccctccgatcctctttctcccccttccccgccgcctccgccggcgagaatcgccggcgcgcccgttgcaacgacccagagccctctgtcacgggcgggcctctccccggagccaccggagggcggggacgggcggcagtctcgtccagagccgcttcgattgcaggtatgcagagccagatcgtgtgccaccgttccggagggtgctggcctacccgtcaggggcgcccagcgtgtgctg…	TTGTCAGACCAGTCAATAATATAGCCCACGTGAATTGTGGTCGGTGCCGACAACTTTGATGTATCCACATGGAGCACCTTCTGTCAAATGTGCCATCTGCGATTTTACACGAATACTGGAATAAACACCATGTCACCTGCACCATGTCCAAGGCCTACATCAAATGATCTGCATATAATGCTTCATCAGCTTCTGTTCCCACATCTCAGCCCCAGAATGTAACCGTGTTGTTGAGAACCCTATGACTGTCGACGAAAAGGGTAAACTGGTCAGCAACGTCGTAGCGGAATTACACCTGGGAAAAATTGAATGATTGTTTCTCACCTGATGTATACCTGTTTTGGTTCTATATAAAAACCTGGAAAGACCATGTACTGGTATTTCCAGCCTTTGGTGATT…	494	1	AK354122	lsd1-like protein	93			0					0
TA001321	14098	HO05G12	-	REGULATED	Hsp90-like protein	caaggaacagctagagaaatctccattccttgagcagctaaccaagaaaaactacgaggtatctacttcaccgaccccgtggatgagtacctgatgcaatacctcatggactacgaggcaagaagttccagaacgtgtccaaggagggcctgaagctcggcaaggactcgaagctcaggacctcaaggagtcgttcaaggagctgaccgactggtggaagaaggccctggacacgggggcattgactctgtgaagatcagcaaccggctgcacaacaccccctgtgtggtggtcactccaagtatgggtggagctccaacatggagaagatcatgcaggcacagaccctgtcggcgcgagcaagcaggcgtacatgcgcggcaagagggtcctggagat…	caaggaacagctagagaaatctccattccttgagcagctaaccaagaaaaactacgaggtatctacttcaccgaccccgtggatgagtacctgatgcaatacctcatggactacgaggcaagaagttccagaacgtgtccaaggag	146	1	AK360584	endoplasmin homolog	50			0					0
TA001383	3389	HO40A10	-	REGULATED	Homocysteine S-methyltransferase	gctcctcgaggaggcagaagggttactgcgaaccagcgtccagctggcgctggaggcccagacgagttctggaagtcgacgctgaggaagtcgaagcccgtctacaaccgcgccctcgcgccgcgtccgtcgggagctacggagcgtacctcgccgatggatcagagtacagtgggtgtacggagacgacgtcacggcggagaagctcaaggacttccaccggcgccggctgcaggcctcgcaagcgctggccccgatctgatcgcgttcgaggccattcccaacaagatggaggtcaggctctggttgagcttctggaggaagaggacatccaggtgccttcttggatctgctcagctcggtggacggcaagcacctctgctcaggcgagagcttcgg…	gctcctcgaggaggcagaagggttactgcgaaccagcgtccagctggcgctggaggcccagacgagttctggaagtcgacgctgaggaagtcgaagcccgtctacaaccgcgccctcgcgccgcgtccgtcgggagctacggagcgtacctcgccgatggatcagagtacagtgggtgtacggagacgacgtcacggcggagaagctcaaggacttccaccggcgccggctgcaggcctcgcaagcgctggccccgatctgatcgcgttcgaggccattcccaacaagatggaggtcaggctctggttgagcttctggaggaagaggacatccaggtgccttcttggatctgctcagctcggtggacggcaagcacctctgctcaggcgagagcttcgg…	766	1	MLOC_37381.1	homocysteine s-methyltransferase 1	235			0					0
TA001446	2647	HO06I02	-	RANDOM	Beta 1,3 glucan synthase [Oryza sativa Japonica Group]	CGGCACGAGGACTGGACGAGGTTTTGTTGTTCGCCACATAAAATTTGCTGACAATTATAGGCTCTATTCTCGAAGCCACTTTGTGAAAGCGCTTGAGGTTGCTCTCCTGCTTATTGTCTACATTGCTTATGGCTACACGAAGGGCGGGTCATCGTCCTTTATTCTGTTGACTATCAGTAGTTGGTTCATGGTTATATCCTGGCTTTTTGCGCCATACATTTTCAACCCTTCTGGTTTCGAGTGGCAAAAAACTGTTGAGGACTTTGATGACTGGACAAATTGGTTATTTTATAAAGGTGGAGTTGGTGTAAAGGGCGAAAATAGTTGGGAATCTTGGTGGGATGAGGAGCAGGCTCATATCCAGACTTTTAGGGGACGAATCCTTGAGACTATCCTGAG…	CAATCCACGAGAAGCCATAAATTGCCAGAGATGTATTATGTGCAGTAATTTTAAGCTTGTACACAATGCCATACTGGAACAAGAGAAATCTGAGGCTCAGGATAGTCTCAAGGATTCGTCCCCTAAAAGTCTGGATATGAGCCTGCTCCTCATCCCACCAAGATTCCCAACTATTTTCGCCCTTTACACCAACTCCACCTTTATAAAATAACCAATTTGTCCAGTCATCAAAGTCCTCAACAGTTTTTTGCCACTCGAAACCAGAAGGGTTGAAAATGTATGGCGCAAAAAGCCAGGATATAACCATGAACCAACTACTGATAGTCAACAGAATAAAGGACGATGACCCGCCCTTCGTGTAGCCATAAGCAATGTAGACAATAAGCAGGAGAGCAACCT…	488	1	MLOC_54721.2	callose synthase 10-like	246			0					0
TA001448	2649	HO07B19	-	RANDOM	Glucan synthase-like 4 [Hordeum vulgare]	CGGCACGAGGACTGGACGAGGTTTTGTTGTTCGCCACATAAAATTTGCTGACAATTATAGGCTCTATTCTCGAAGCCACTTTGTGAAAGCGCTTGAGGTTGCTCTCCTGCTTATTGTCTACATTGCTTATGGCTACACGAAGGGCGGGTCATCGTCCTTTATTCTGTTGACTATCAGTAGTTGGTTCATGGTTATATCCTGGCTTTTTGCGCCATACATTTTCAACCCTTCTGGTTTCGAGTGGCAAAAAACTGTTGAGGACTTTGATGACTGGACAAATTGGTTATTTTATAAAGGTGGAGTTGGTGTAAAGGGCGAAAATAGTTGGGAATCTTGGTGGGATGAGGAGCAGGCTCATATCCAGACTTTTAGGGGACGAATCCTTGAGACTATCCTGAG…	CTTTGATGACTGGACAAATTGGTTATTTTATAAAGGTGGAGTTGGTGTAAAGGGCGAAAATAGTTGGGAATCTTGGTGGGATGAGGAGCAGGCTCATATCCAGACTTTTAGGGGACGAATCCTTGAGACTATCCTGAGCCTCAGATTTCTCTTGTTCCAGTATGGCATTGTGTACAAGCTTAAAATTACTGCACATAATACATCTCTGGCAATTTATGGCTTCTCGTGGATTGTACTTCTTGTTATGGTTCTGCTGTTCAAGCTTTTCACCGCAACTCCAAGGGAAGTCTACTGCCTTGCCGACATTTGTTCGGTTTCTACAGGGCCTCCTTGCAATTGGCATCATTGCAGCAATTGTATGCCTTATTGGATTTACAGACTTCACAATTGCTGATTTGT…	409	1	MLOC_54721.2	callose synthase 10-like	194			0					0
TA001322	18643	HO05N22	-	REGULATED	Dephospho-CoA kinase	GCACGAGGCTCTAGCAGCCTTGGAGCTTCAGATTGTTACTTGATTGCGCAATACAATCTAGCGCTAGCTTCCATCTCCCATCATACTTTCAATTTCTACCAGTTAGCTAGCTTGCCGATCCACATTTAATCCATGGAGACCAAAGCCCTTATCCTGATCACCGTGTCTATGGCCATGATTGGGACGGCGTTCGGCACCAGACACACGGTGGGTGCCCCGGGCGGTTCATGGGACCTGCAGACGAACTACTCTCAGTGGGCTTCGAGAATCAGGTTCACCACCGGTGATGAGCTCCAGTTCCTGTACCCCGCCACCGTGCACAACGTGGTGGAGGTGAGCAAGGCAGTGTACGACACTTGCAATGGCTCCAGACCCATCATAACGTTCCCAACCGGAGAT…	GCACGAGGCTCTAGCAGCCTTGGAGCTTCAGATTGTTACTTGATTGCGCAATACAATCTAGCGCTAGCTTCCATCTCCCATCATACTTTCAATTTCTACCAGTTAGCTAGCTTGCCGATCCACATTTAATCCATGGAGACCAAAGCCCTTATCCTGATCACCGTGTCTATGGCCATGATTGGGACGGCGTTCGGCACCAGACACACGGTGGGTGCCCCGGGCGGTTCATGGGACCTGCAGACGAACTACTCTCAGTGGGCTTCGAGAATCAGGTTCACCACCGGTGATGAGCTCCAGTTCCTGTACCCCGCCACCGTGCACAACGTGGTGGAGGTGAGCAAGGCAGTGTACGACACTTGCAATGGCTCCAGACCCATCATAACGTTCCCAACCGGAGA	398	1	MLOC_27203.1	blue copper	75			0					0
TA001374	15479	HO02P09	-	REGULATED	Aconitate hydratase	GAGAAAACAATGTGGACATTCCTTCAGCTGATTCCACTTAAGTGTTCATAGACCGTTACAATATGCAAAAGCATCTCATCAATTGTGAGGCATATTATTAACATGGTGCCTTGAAACGAAAACCAGGCCATGATCCTCTAGCGTGTTACGCGTTCAAAATTTCTGAGTTCTCTGCAGACATCTCAGATGTTATTTGAGGGGGTACTCCTCAAACGAGACTTACTAAAGAAACTGTTTACAACAATTACAATTTGCCTCATCGGAATCATCTAGAGAACACACCCTATTGCTCCGCAGCGATCTTTCTGATGACATATGGTAGGATACCACCATGGGTGTAGTATGCAATCTCCACCTCGGTGTCAAAGCGGAGTGTGCACGTGAACGACTTTCCGTTGT…	GAGAAAACAATGTGGACATTCCTTCAGCTGATTCCACTTAAGTGTTCATAGACCGTTACAATATGCAAAAGCATCTCATCAATTGTGAGGCATATTATTAACATGGTGCCTTGAAACGAAAACCAGGCCATGATCCTCTAGCGTGTTACGCGTTCAAAATTTCTGAGTTCTCTGCAGACATCTCAGATGTTATTTGAGGGGGTACTCCTCAAACGAGACTTACTAAAGAAACTGTTTACAACAATTACAATTTGCCTCATCGGAATCATCTAGAGAACACACCCTATTGCTCCGCAGCGATCTTTCTGATGACATATGGTAGGATACCACCATGGGTGTAGTATGCAATCTCCACCTCGGTGTCAAAGCGGAGTGTGCACGTGAACGACTTTCCGTTGT…	700	1	MLOC_36344.2	aconitate cytoplasmic-like	198			0					0
TA001240	16561	Genomic_cDNA_PCR	-	REGULATED	Hv-Mlo	ggcacgatggtctgctccccccgcaaaccagacacacagcagcgtacctgcgtacgtaggtgcgctttctttttttcctttcgcctctcttgcttgctccggccggccacgtcgatagcggccacggccaggcacctcgcggttgcgtcgcgtgcatctgcgtgtgcgtacctggtaaggcggccgtctgcttgctccgggcaaggaaggaggttgcggcggtcgaccgatgtcggcaaaaaaggggtgccggcgcgggagctgccggagacgccgtcgtgggcggtggcggtggcttcgccgccatggtgctcgtgtccgtcctcatggagcacggcctccacaagctcggccttggttccagcaccggcacaagaaggccctgtgggaggcgctgga…	TTTTTTTTTCTTTTTTTTGACTCAGTAAAAAATTGTATTTCTTATTGTACGAATCATCACATCCTATGTTGGCTATACATTGGACTAACATGAATACAGAAACTTGTCTCATCCCTGGCTGAAGGAAAAATCTGCACTGGGGATGTCGGCTTCGAGGGCCGACGACGAGGCGGACCTCCTCCTGTCGTTAGGATTTAGTCTGTGCACCGGGTGCGCCACCACAACCGGGTACATGTCCCTAGCCTCCTGCTGGGTCCTTGGCGAGGTGGGCGCGCTCTGGGGGTCGTCCGACCGCCCCATGCCCTTGTGAAGCAGGTGCACGGGTGATGAGCCCCGGCTCGGCATCGGCGACGAGCCTCGGCTCGGTGTTGCGTCGCCGATCATCTGAGCCATCAGCAT…	660	1	MLOC_70290.3	mlo protein	286			0	0				0
TA001415	2224	Genomic_cDNA_PCR	-	REGULATED	Glutathione S-transferase	AAGGAGGAGGAGGGATGGCGCCTATGAAGTTGTACGGGTGGGCGGTGTCGCCATGGATGGCGCGGGTCCTTGTCTGCCTGGAGGAGTCCGGCGCCGAGTACGAGCTCGTGCCCATGAGCCGCAACGGCGGCGACCACCGGCGGCCGGAGCACCTCGCCAGAAACGTACGTGTGCTCTGCCAGTGCCAAGCTTCTCCATATCTGATTCTGCTGCCCCTGCGTGCGTGCGTGCGTGCATGCATGCCTAGCTTGGGTACTTGACTTCTGTTGGAAGCAAGAAACAGAGCGATGATCAACTGCGTTTGCGTCGCCAAGGTCACCTGCTAACACTACCGTTCCCGTCCAACGATTCTGCAGCCCTTCGGTGAGATCCCGGTGCTGGAGGACGGCGATCTGACGC…	TCGATNGAAGGGATGGCGCCTATGAAGTTGTACGGCTGGGCGGTGTCGCCATGGATGGCGCGGGTCCTTGTCTGCCTGGAGGAGTCCGGCGCCGAGTACGAGCTCGTGCCCATGAGCCGCAACGGCGGCGACCACCGGCGGCCGGAGCACCTCGCCAGAAACCCCTTCGGTGAGATCCCGGTGCTGGAGGACGGCGATCTGACGCTCTACCAATCCCGCGCCATCGCAAGGCATGTTCTCCGCAAACACAAGCCCGAGCTTCTAGGAGCGGNGGGCAGCCTCGAGGAGTCGGCGATGGTGGACGTATGGGTCGACGTGGATGCCCACCAGCTCGAGCCCGTACTCCAGCCTATTGTGTGGAACTGCATCATCAACCCGTTTGTC	384	1	MLOC_70842.1	58600 glutathione transferase f4	11			0	0				0
TA000764	14700	HA31K21	5H QTL	MAP POS	Cysteine synthase	AACAAATTTCATGATCCATATATCAAAATTCCATAGCATCCATACATCCAAAATTCCATAGCATCCATATATACACATAGTTCCATAGCATCCATACATACATAGCTCCATAGAAAATATAATAGACAACGATACTTTGCGGGCATTAGTACGTAATATTTAGCACTAAAAGAAATGCCTTCGCGTCCATATCGTAGTCCAAAGAGCATGCGCGTGGCAACCTTGATATTAGGATTTTGCTCTTTGAGGGATTTTCCAGATCCAGTAATGGTACCACCTCTCCCAATGCCAGAAACAAGGGCATCGAGCTTTCCTCCTGAGCCTTTCCAGATTTCAGGTCCG	TCAAAATTCCATAGCATCCATACATCCAAAATTCCATAGCATCCATATATACACATAGTTCCATAGCATCCATACATACATAGCTCCATAGAAAATATAATAGACAACGATACTTTGCGGGCATTAGTACGTAATATTTAGCACTAAAAGAAATGCCTTCGCGTCCATATCGTAGTCCAAAGAGCATGCGCGTGGCAACCTTGATATTAGGATTTTGCTCTTTGAGGGATTTTCCAGATCCAGTAATGGTACCACCTCTCCCAATGCCAGAAACAAGGGCATCGAGCTTTCCTCCTGAGCCTTTC	305	1	AK248898.1	2624195 cysteine synthase	14			0					0
TA000812	5070	HX09L03	5H QTL	MAP POS	Short chain dehydrogenase/reductase family domain containing protein	CGGCACGAGGCGCCTGCATTTTGCTGCATCCAGGAACAGTCGACACCGATCTCTCACGGCCGTTCCAGAGAAATGTGGCCAAGGATAAGCTCTTCACGAGGGAGTTCTCTGTACAGAAGCTCCTGTCCATCATCGACAATGCCAAGAAGACTGACAACGGGAAGTTCTTCGCTTGGGATGGCCAAGAAATTCCTTGGTGACCACTGACCACTGTTTTCCAGTCAGTGATCATTTCTACCCTAATTTTCTTCTTCAGAACCACCTGTGTTTATTTTTAGCCTTAAACTCAATGCCTGAACCCACCTCTAGTAAGATCTCTGATATGAAAAGCATGTGAAGTATATTTCCCTTTTCTCCCAAACTACTTGAAAATTATGCATACATGATGTTT	ATCCAGGAACAGTCGACACCGATCTCTCACGGCCGTTCCAGAGAAATGTGGCCAAGGATAAGCTCTTCACGAGGGAGTTCTCTGTACAGAAGCTCCTGTCCATCATCGACAATGCCAAGAAGACTGACAACGGGAAGTTCTTCGCTTGGGATGGCCAAGAAATTCCTTGGTGACCACTGACCACTGTTTTCCAGTCAGTGATCATTTCTACCCTAATTTTCTTCTTCAGAACCACCTGTGTTTATTTTTAGCCTTAAACTCAATGCCTGAACCCACCTCTAGTAAGATCTCTGATATGAAAAGCATGTGAAGTATATTTCCCTTTTCTCCCAAACTACTTGAAAATTATGC	351	1	MLOC_65864.1	uncharacterized oxidoreductase -like	82			0					0
TA000819	7739	HY03L15	5H QTL	MAP POS	Unknown protein	GCAGGCCTCCTCCTCCCCTCCTCCGCCTCCCCGCCAGTCTCGACAGCAACCACCGGCCGCCTCGCTCCTGGCCACTCGCCGCGCCACTCCGCCGCCCTCTGCCCCCTGCCGTCCTCCTTCTGTCTGCTTATCAATTGAATTTTGGACCCCATTTCGAATTGGGAAGCCGAGCGCCCCCAAGGCCCCAACCCTAGGCAAGGGAACCCGCCGGCCGCGACGATGCCGAGCTTCCCTCCGCCGGGCGGCGTCACCGTCTGCGAGATCAACCGCGACCTCGTTGTGGCGGACTCCCTCTCGGAGGAACGCGCCAAGGAGGCCTACGGGGATGTCCTGGGGATGGTGTTCAGCCCAATTCCTTTCCAGCCGGATGATCTCCTAGCGAAGCACGAGGCTCCTGCT…	ATCAATTGAATTTTGGACCCCATTTCGAATTGGGAAGCCGAGCGCCCCCAAGGCCCCAACCCTAGGCAAGGGAACCCGCCGGCCGCGACGATGCCGAGCTTCCCTCCGCCGGGCGGCGTCACCGTCTGCGAGATCAACCGCGACCTCGTTGTGGCGGACTCCCTCTCGGAGGAACGCGCCAAGGAGGCCTACGGGGATGTCCTGGGGATGGTGTTCAGCCCAATTCCTTTCCAGCCGGATGATCTCCTAGCGAAGCACGAGGCTCCTGCTCCAGACGAAGCTGAGCCCACTGAGTGTATCCCCAGGACAAGTTTGGTGTCCACCATAGCCGAGTCCTTCAAGCAAATGCTCTTCCCTTCTTGCAATCCAAAACTGCTAGAAGAATTTGATACCAAGAAA…	504	1	AK373676	2620595 protein	180			0					0
TA000861	3939	EBes01_SQ002_A24	5H QTL	MAP POS	Unknown protein	GCTGACTCTGGGTATGGTGCGAAGGCACAGGAGATTCTTGGACAAGTTAGAGGAAGGGATTTTAGGCACGAGAAGACCAAGAAGAAGCGCGGAACCTACAAGGGTGGGTTCATTGATCTACAAACCCACTCGATTGAGTTTAACAATTCAGACGACGAGTGATCGTGTCATTTGTGCAAGTCTTGTGACATTTCCCCATTCTTACCGTCAGTCTTGCTGAAAGGAAGAAGTGAAGGCATGCCTGCTTTGCAGCAAAGAAGCAAAAGCATTGAATTGTTGTATCCTGCCCTTTCTGTTATGATGCATGCTCTGTTAAGTCATCAGAATTTTGTAATGGACTCAGTGAGACGTACCATTTTTTGGCTATGCCAATGCGAAATGAAATATTACTGCGTAAAA…	GAAGGCACAGGAGATTCTTGGACAAGTTAGAGGAAGGGATTTTAGGCACGAGAAGACCAAGAAGAAGCGCGGAACCTACAAGGGTGGGTTCATTGATCTACAAACCCACTCGATTGAGTTTAACAATTCAGACGACGAGTGATCGTGTCATTTGTGCAAGTCTTGTGACATTTCCCCATTCTTACCGTCAGTCTTGCTGAAAGGAAGAAGTGAAGGCATGCCTGCTTTGCAGCAAAGAAGCAAAAGCATTGAATTGTTGTATCCTGCCCTTTCTGTTATGATGCATGCTCTGTTAAGTCATCAGAATTTTGTAATGGACTCAGTGAGACGTACCATTTTTTGGCTATGCCAATGCGAAATGA	362	1	MLOC_70693.3	nucleolar and coiled-body phosphoprotein	54			0					0
TA001399	4270	Genomic_cDNA_PCR	5H QTL	MAP POS	Protein kinase	GAACTTGTCACTCAGAAGATACCGTGGGAAAATCTCAATTCAATGCAGGTCATTGGTGCAGTGGGTTTCATGAACCAAAGGTTGGAGATTCCCAGTGAAACAGATCCTTACTGGACATCACTTATACTTAGTTGTTGGGAAACTGACCCACAAAGCCGTCCATCATTCCAAGAACTTCTGGAGAAGCTCCGGGAGCTGCAAAGGAAGTACGCTGTCCAGAATCAAGTGCAGCGAAATGCATCAGCTGCTGCGAAGAACAGCATTATCGAGGAATGAAGATTCCAACAACTTGCTAAGGCGGGGTCAGTGTGCGAGTGAGGGGGGAACATCATCAGTGATGGAGCGACGCGTCAACCCAAGAAAAGATTCGTACCTCTGGTGTGATTGTTTTTGCGGAAC…	CACAAAGCCGTCCATCATTCCAAGAACTTCTGGAGAAGCTCCGGGAGCTGCAAAGGAAGTACGCTGTCCAGAATCAAGTGCAGCGAAATGCATCAGCTGCTGCGAAGAACAGCATTATCGAGGAATGAAGATTCCAACAACTTGCTAAGGCGGGGTCAGTGTGCGAGTGAGGGGGGAACATCATCAGTGATGGAGCGACGCGTCAACCCAAGAAAAGATTCGTACCTCTGGTGTGATTGTTTTTGCGGAACAGCCAATGCTGAAGATTGTGCGGATGAGGCGTCTTCCGAATTCGTGGGAGGATATGCCTGCACTTCCTCCAACCGCAACTTCTGGTACCAAAGATTAGAGTAGCGAGTGAGCCGAGGCTGGCGCTTTTGGGTTCTACATTCCGTGGCG…	516	1	AK370509	protein kinase family expressed	50			0	0				0
TA001400	18048	Genomic_cDNA_PCR	5H QTL	MAP POS	Protoporphyrinogen IX oxidase	GGGAAGCTGAGGCCGGTGCCGTCCAAGCCAGGCGACCTGCCGTTCTTCAGCCTCATGAGCATCCCCGGGAAGCTCAGGGCCGGCCTCGGCGCCCTCGGCATTCGCCCACCTCCTCCAGGGCGCGAGGAGTCGGTGGAGGAGTTTGTGCGCCGCAACCTCGGTGCCGAGGTCTTTGAGCGCCTTATCGAACCTTTCTGCTCAGGTGTGTATGCTGGTGATCCTTCGAAGCTCAGTATGAAGGCTGCATTTGGGAAGGTTTGGAGGTTGGAGGAGATTGGGGGTAGTATTATTGGTGGAACCATCAAGGCAATTCAGGATAAAGGGAAGAACCCCAAACCGCCAAGGGATCCCCGACTTCCGGCACCAAAGGGACAGACGGTGGCATCTTTCAGGAAGGGT…	CAGACGGTGGCATCTTTCAGGAAGGGTCTGGCCATGCTCCCGAATGCCATCGCATCTAGGTTGGGTAGTAAAGTCAAGCTGTCATGGAAGCTTACGAGCATTACAAAGGCGGACAACCAAGGATATGTATTAGGTTATGAAACACCAGAAGGACTTGTTTCAGTGCAGGCTAAAAGTGTTATCATGACCATCCCGTCATATGTTGCTAGTGATATCTTACGCCCACTTTCAATTGATGCAGCAGATGCACTCTCAAAATTCTATTATCCGCCAGTTGCTGCTGTAACTGTTTCATATCCAAAAGAAGCTATTAGAAAAGAATGCTTAATTGATGGGGAGCTCCAGGGTTTCGGCCAGCTGCATCCACGTAGCCAAGGAGTCGAGACTTTAGGGACAATA…	505	1	AK370908	protoporphyrinogen oxidase	256			0	0				0
TA001404	18817	Genomic_cDNA_PCR	5H QTL	MAP POS	L-Galactose dehydrogenase	CGCAGCAGATCACTGTAGAAAGAAGGGGAAACATATTACAAAGCTAGCCATGAAGTATAGCTTGATGAACAATGAAATTTCTACAGTTCTTGTTGGAATGAACTCTCCAGAACAGGTGGAGGAGAATGTTGCTGCTGCTGTTGAGTTGTCGACTTCAGGCATAGATGAAGAACTTTTGCATGAAGTCGAAGCAATTTTAGAACCTGTTAAAAACTTGACCTGGCCCAGTGGTATTCAGCAAGCATAATATCCGAGTACGACATTAGCAGCCTTGCCTGCCTGCCTGGTGATTGAAATATAAATATCCAACTTTCCAAGGCAACCAAATGGACGACCTTTGTTTGGAATTTGTGGGCAATGTTGTTGTCTCGAGTAATTTATATATGCCTGGGAGCCGAC…	CGCAGCAGATCACTGTAGAAAGAAGGGGAAACATATTACAAAGCTAGCCATGAAGTATAGCTTGATGAACAATGAAATTTCTACAGTTCTTGTTGGAATGAACTCTCCAGAACAGGTGGAGGAGAATGTTGCTGCTGCTGTTGAGTTGTCGACTTCAGGCATAGATGAAGAACTTTTGCATGAAGTCGAAGCAATTTTAGAACCTGTTAAAAACTTGACCTGGCCCAGTGGTATTCAGCAAGCATAATATCCGAGTACGACATTAGCAGCCTTGCCTGCCTGCCTGGTGATTGAAATATAAATATCCAACTTTCCAAGGCAACCAAATGGACGACCTTTGTTTGGAATTTGTGGGCAATGTTGTTGTCTCGAGTAATTTATATATGCCTGGGAGCCGAC…	461	1	AK356629	l-galactose dehydrogenase	114			0	0				0
TA001413	6707	Genomic_cDNA_PCR	5H QTL	MAP POS	Galactosyltransferase family protein	CGGCACGAAGGCCAATGGGGCCCGGCTACGTAATTTCGATTGATATTGCCAGAGACATCGCATCCCGTCACGCAAATCAGTCACTAAGGCTGTTCAAGATGGAGGATGTGAGCATGGGCATGTGGGTTGAAGACTACAACACTACCACCATTGCCGCCCCGGTGCAGTACATCCACAGCTGGAAGTTCTGCCAGTACGGCTGCGTGGACAACTACTTCACGGCGCACTACCAGTCCCCCAGGCAGATGCTGTGCCTCTGGGACAAACTGTCGTTAGGCCGCGCGCAATGCTGCAACTACAGATGACACGGCGCTCATCCATGACCGCTTCACGAGGGCAACCGACGACTTAACTAGGCGGCATCCGCCAGTCCCACTGCCGTAGTGTCATTTTAGAAGA…	TCCACAGCTGGAAGTTCTGCCAGTACGGCTGCGTGGACAACTACTTCACGGCGCACTACCAGTCCCCCAGGCAGATGCTGTGCCTCTGGGACAAACTGTCGTTAGGCCGCGCGCAATGCTGCAACTACAGATGACACGGCGCTCATCCATGACCGCTTCACGAGGGCAACCGACGACTTAACTAGGCGGCATCCGCCAGTCCCACTGCCGTAGTGTCATTTTAGAAGAACACCAGGGACCAGGCCAGCATGACAACCACCAGACCGCCCGGGTGTCCATCATCCTTAACTCACAGTTCCCTACATCTGCTCCATCGGCTGACGGCGGCGGAGACCATGGACCTCACCATTGTCTGCTCCTCAGTTGTACACAAACAAGATACGCCATCAATGGTGCTTC…	510	1	MLOC_61925.4	probable beta- -galactosyltransferase 19-like	1			0	0				0
TA001414	1947	Genomic_cDNA_PCR	5H QTL	MAP POS	Kelch repeat-containing serine/threonine phosphoesterase	gctagatgaccttcttgctgcagaagatcttgctgctgctgaaacaacaagtgcagctaccatgcagctgcagctgccgctaacatgcaagctggaggaacacctggcagatttgcttcaatgatgagcaaacagggcaaacgactacagaaacaactgctgatggagctgtggttctggaaccccagttgcacctcctgttaatggggatgtgtatactgatatcagccctgagatgcagtgatccagggacagaggagatcgagcaaaggtgttgattatttggtcgaagcattgctgcagaggctgaggcaatcagtgctactttggctgctgtaaaggccaggcaagttatggtgagatggagcattcacctgactctccagacgccacacaaag…	TCCGGATAGAGTGCAAGAGCGAATGGGTGAGCGAGATGGAATTTGGACCTGGCATCGCGTGAATAGGTTATTTATTGGCTTCCTTTGGCTGCCCTAATAGAGAAGAAAATAATATGCATGCATGGTGGGATTGACGTTCCATCAACCACATAGAGCAAATTGAAAATCTTCAAAGACCGATTACCATGGAAGAGGCTCAGTTGTTCTAATGGATCTTCTATGGTCAGATCCAACTGAGAATGACAGTGTTGAGGACTCAGACCAAATGCTCGGGGCCCAGGTCTTGTCACCTTCGGGCCTGACCGTGTTAGGAGTTCTGCAACAACAATGACCTGCAGTTAATTGTGCGAGCACATGAGTGTGTGATGGTGGCTTTGAGCGTTTTGCCCAAGGTCACTT…	513	1	MLOC_37399.1	serine threonine-protein phosphatase bsl2 homolog	1			0	0				0
TA001440	26556	Genomic_cDNA_PCR	5H QTL	MAP POS	Helix-loop-helix DNA-binding protein	ggcgccagcaagcggaagcagtgtgatggcgccgagagccccggtgaggttatgcagcagacgttgagtcggagtccgcaaacgtgacgtgcgagacggcgcagaagccagcgacagcaaacggcggcgcgccgcccaagtgcacaacctctcggagaggaggaggagggacaggataacgagaagatgagggccctgcaagaactcgtaccccactgcaacaaaacggacaaggctcgatgctggacgaggccatcgagtacctcaaatcgctgcagctgcagctgcaggtgattgggctatgggcggccgcatggcgccggcgccggtgatgttcccggcgggcgcccaccatacatgcagcggatggccaccattagttccaagatgccgccattc…	AAGCGGAAGCAGTGTGATGGCGCCGAGAGCCCCGGTGAGGTTATGCAGCAGACGTTGAGTCGGAGTCCGCAAACGTGACGTGCGAGACGGCGCAGAAGCCAGCGACAGCAAACGGCGGCGCGCCGCCCAAGTGCACAACCTCTCGGAGAGGAGGAGGAGGGACAGGATAACGAGAAGATGAGGGCCCTGCAAGAACTCGTACCCCACTGCAACAAAACGGACAAGGCTCGATGCTGGACGAGGCCATCGAGTACCTCAAATCGCTGCAGCTGCAGCTGCAGGTGATTGGGCTATGGGCGGCCGCATGGCGCCGGCGCCGGTGATGTTCCCGGCGGGCGCCCACCATACATGCAGCGGATGGCCACCATTAGTTCCAAGATGCCGCCATTCAGGACTTGC…	497	1	MLOC_71592.3	helix-loop-helix dna-binding domain containing expressed	147			0	0				0
TA001438	15963	Genomic_cDNA_PCR	5H QTL	MAP POS	3-Mercaptopyruvate sulfurtransferase-like	GACCAAAACACAACCACACAAATTTCACGATTACCATTACAAAGCAAATCCCATGATTATCACAAAGTTTTCAAGATACTCAACATCTGATAGTTACTGACACANGCATTGGAGAGTCGACTGACAACCATAGAGCAGAGCAAAAATACTGACGACCACATAGATATTAGCATACAGTGCGATTAGCACTTGACCTCTTTCAGCCCATGAGCGAAATAGAGGAAAGTTGGATCAGCAGCTCCCTCCCTGTAGTAGGCAAACACCACGCTGCCATCATCATGCATGCTCTCGCCCACAAAGAACTGAAGGTCCTTGAGCTTGCTAAGAAGATACTTCGTGGCAGACTCAACGTTCTTCTTGAAAGCATCTAGCTCCTCACCTTCAAGCTTGGCAGTGAGG…	ACCATTACAAAGCAAATCCCATGATTATCACAAAGTTTTCAAGATACTCAACATCTGATAGTTACTGACACANGCATTGGAGAGTCGACTGACAACCATAGAGCAGAGCAAAAATACTGACGACCACATAGATATTAGCATACAGTGCGATTAGCACTTGACCTCTTTCAGCCCATGAGCGAAATAGAGGAAAGTTGGATCAGCAGCTCCCTCCCTGTAGTAGGCAAACACCACGCTGCCATCATCATGCATGCTCTCGCCCACAAAGAACTGAAGGTCCTTGAGCTTGCTAAGAAGATACTTCGTGGCAGACTCAACGTTCTTCTTGAAAGCATCTAGCTCCTCACCTTCAAGCTTGGCAGTGAGGTTCTTGATGTAGCGCTTGATGTAAGCAATAAA…	553	1	MLOC_77840.1	translationally-controlled tumor protein	140
TA001443	15249	Genomic_cDNA_PCR	5H-QTL	MAP POS	Peroxyredoxin	gagagaggttcgcagcagcaaagagcacgcagcaactagctttcagttgtttcaaccatccggggctcaccattggcgacaccgtccccaacctggagctggactccacccatggcaaatccgcatccacgactacgtcggcaacggctacgtcatcctcttctcgcaccccggtgattcaccccggtgtgcacgacggagctggcggccatggccaactacgccaaggagttcgaaagcggggcgtgaagctgctcggcatctcctgcgacgacgtgcagtcccacaaggagtgaccaaggacatcgaggcctacaagcctgggagcaaggtgacgtacccgatcatggcggaccggaccggtcggcgatcaagcagctcaacatggtggacccggac…	GATCAAGCAGCTCAACATGGTGGACCCGGACGAGAAGGACGCGCAGGGCAGCTGCCGTCCCGCACCCTGCACATCGTGGGGCCGGACAAGGTGGTGAAGCTGAGTTCCTGTACCCGTCGTGCACGGGGCGGAACATGGACGAGGTGGTGCGCGCCGTGGACTCCTGCTGACGGCGGCAAAGCACAAGGTGGCAACCCCGGCCAACTGGAAGCCCGGCGAGTGGTGGTGATCGCGCCCGGCGTCTCCGACGAGGAGGCCAAGAAGATGTTCCCGCAGGGGTTGAGACCGCCGACCTGCCCTCCAAGAAGGGCTACCTCCGCTTCACCAAGGTCTAGGCGTCGTCCGTGCTAGCTCGTCGGCGCTTGCTCGGTTACTTATGGTGGTGGTATGTGTCGTTGT…	445	1	MLOC_65694.1	813663 peroxiredoxin	112			0	0				0
TA001001	5569	HC06O09	ABC	FAMILY	ABC transporter (AtABCI13-like)	TTTTCCTCCTCCACCCGCCGACGAGCGCCACCATGGCGTCGCCGCCGACCGCCGCCGCAATCCGGCACCCGGGCGTCCACGCAGGCCGCGCCCCCCTGCCGCGCCACGCCGGCGTCCCCTACCCCTGCTCCGCCCTCCCGTTCAGGTTAGGCGTGCTGTCGTCGAGGAAGTCCCGTGTGGCCGTGTCGGCCACTAGGAGCCCCGGTTTGGGCAATGCAGGGAACCTGCGCGAGGGTTCGAACTTGTCTAAGAACTGGGATTTGGGCAGACAGATTGGTGATGAGCACGGTGTTCTTATAGAATGCAGGGATGTGCACAAGTCCTTTGGGGACAAGCATGTCCTGCAAGGCGTCAGCTTCAAGATTAGACACGGTGAAGCTGTTGGAATAATCGGTCCTT…	AATGAGGGATCAAGGAGCTGCTCTGCGTCAGAATGACATTTACATCGACCCCAAACTCGACAACAGAGCATCTAAATCAATAAGCTGGTTTTGCTGTTTATTCACCTAAGGCCCAATAAATAGAGTTACAATTCTTGCGTGTCTGAACGCATCTATTAGTTGCTGAATAACACCATCTATCGCCAGATGGGCCCAAAGGCACCGCTCATATATCTTGGCTGAAGTATTGTAGATGCCTCTCTGCATTGTGGAGGCTGGCATAGGAATGCGTCAAATATTCGACAGAGCAGTTGGATAAATCATCAGAAGTATCGAATTGGACCATCCAGGCTGCCAGAGGCAAACTGCTGTACAATGGGATTCGTCGATGTCGTGAATTCCTCCGTCATCCCTTCCCAA…	503	1	MLOC_67953.3	protein trigalactosyldiacylglycerol chloroplastic-like	95			0					0
TA001002	11957	HC15M07	ABC	FAMILY	ABC transporter	CCACGCGTCCGGGTGTACAAGGTGAAGGTCGGGCAGGCGACGGACGGTTGGTGCACGAGGGTCTCGGCGGCGTGCCGCGGCGGCGGCGGGGCGGGGGGCAAGAAGAACAAGGCGGCGGCGGCGGCGGTGTCGCCGCCGAGGGAGAAGACGATCATCAGCGGGATGTCCGGGGTGGTGCGGCCGGGGGAGATGCTGGCGATGCTGGGCCCGTCCGGGAGCGGCAAGACGACGCTGCTGACGGCGCTGGGAGGCCGGCACCGGCACGCGCTGCTGTCCGGGAAGATCACCTACAACGGGAAGCCCTTCTCCGGCGCCGTGAAGCGGCGCACGGGGTTCGTGACGCAGCACGACGTGCTGTACCCGCACCTCACCGTGTCCGAGACGCTGTGGTACACGGCG…	CGGGTGTACAAGGTGAAGGTCGGGCAGGCGACGGACGGTTGGTGCACGAGGGTCTCGGCGGCGTGCCGCGGCGGCGGCGGGGCGGGGGGCAAGAAGAACAAGGCGGCGGCGGCGGCGGTGTCGCCGCCGAGGGAGAAGACGATCATCAGCGGGATGTCCGGGGTGGTGCGGCCGGGGGAGATGCTGGCGATGCTGGGCCCGTCCGGGAGCGGCAAGACGACGCTGCTGACGGCGCTGGGAGGCCGGCACCGGCACGCGCTGCTGTCCGGGAAGATCACCTACAACGGGAAGCCCTTCTCCGGCGCCGTGAAGCGGCGCACGGGGTTCGTGACGCAGCACGACGTGCTGTACCCGCACCTCACCGTGTCCGAGACGCTGTGGTACACGGCGCTGCTCCGG…	560	1	AK364957	abc transporter g family member 14-like	232			0					0
TA001006	9034	HD11D09	ABC	FAMILY	ABC transporter	GGACTGACTAGTCTACACAGAAGCAGAAGCAGACGTCCGTGGCCGTGCGTCCCCGGCCAGGTGTGGAAGCGTTTTCTGTGGCCTACAAAGGCCCACGCCTTTCCCACTTTCCGCCTTCGCCGCCCAGCCCACTTGGAGCCACGAGGCAGGGGAGCATCTCGACTATCCATTCCACCCCTCCCTTCTCCCCGGCGACCGCAATGCCGCTGCCGCTGCCGCTGGCGCAGGCGCAGGAGCTGCGGGACCGCCTCTCCGACCGCCTCCGCCCGTGGAGCCGCTCCGCGCAGTTCTGGGTCCGCGCCGTCGACATCTACGGCAGCTACAAGGTGTGCCAGCTCCGCACGGGGTTCGTCAAGGATGAGGAGGAGCGGGAGGCCATGTGGGAGCAGCAGCACGAGA…	CGACATCTACGGCAGCTACAGGTGTGCCAGCTCCGCACGGGGTTCGTCAAGGATGAGGAGGAGCGGGAGGCCATGTGGGAGCAGCAGCACGAGATCGGCGCCCAGAAGATGTACTCGCTCTGCTCCGAGCTCGGCGGCCTCTTCCTCAAGGCTGCTCAGATTCTGGGCAAGCCCGATTTGGCGCCGACGGCCTGGGTGAAGAGGCTCGTTACATTGTGCGACAGGGCTCCGTCCACGCCGATCGAGGTTGTCAGAGGTGTTGTGGAGAAACAGTTCTGCAAGAGCTTTGATGAGATATTCGATTTCTTTGAAGTTGAGCCTGTTGGGTCTGCTTCTATTGCACAGGTGCATCGTGCAAGGCTTAAATCATCAAAGACAGATGTTGCTGTCAAGGTTCAA…	512	1	MLOC_4404.1	2247307 protein kinase	251			0					0
TA001009	9131	HI06P14	ABC	FAMILY	ABC transporter (AtABCF1-like)	GGGCCTGCAGGCGTCGGTCGGAATACGACACCGCCGGCCGCCGTAATCTCCGTCTCTCTGCCATCACCAAGAAGAAGACGAGAGCAGAGCAGCCATGGTGTCCGACGCCAGCAAGAAGAAGGCGGCGCAGAAAAAGGCCGCCGCCGCCGCAAAGAGGGGGGCCAAGGTGCCCACCTCCTCATCTTCCTCATCCTCGGCATCCACCAAGAAGGTCGCCGACGCCCTCGCCGCCGTCCACCTCTCCGACCGCACCTGCACCGCCGTCCTCACCTCCCACCCGCTCTCCCGCGACATCCACATAGAGTCTCTCACTTTAACATTCCACGGCCACGATCTACTTGTGGACACAGAGCTGGAGCTTAACTACGGCAGGCGCTATGGTTTGCTTGGTCTGAATGG…	TCTCTCTGCCATCACCAAGAAGAAGACGAGAGCAGAGCAGCCATGGTGTCCGACGCCAGCAAGAAGAAGGCGGCGCAGAAAAAGGCCGCCGCCGCCGCAAAGAGGGGGGCCAAGGTGCCCACCTCCTCATCTTCCTCATCCTCGGCATCCACCAAGAAGGTCGCCGACGCCCTCGCCGCCGTCCACCTCTCCGACCGCACCTGCACCGCCGTCCTCACCTCCCACCCGCTCTCCCGCGACATCCACATAGAGTCTCTCACTTTAACATTCCACGGCCACGATCTACTTGTGGACACAGAGCTGGAGCTTAACTACGGCAGGCGCTATGGTTTGCTTGGTCTGAATGGCTGCGGAAAGTCCTGCCTTCTTAAAGCAATAGGATGCAGGGAGCTTCCTATC…	502	1	MLOC_5070.1	abc transporter f family member 1-like	215			0					0
TA001014	23246	HO07L01	ABC	FAMILY	ABC transporter	GCTTCTCTTTGGAAGGCGCTTGTTCGCGCCGATGAGAATGGAATTAAGGAGTACAGTATCAAACTAGGTGCTGGGGAGGATCTTCATGTACTTTTTGCTGGGGTTCTCACAATGAGGCCATGGAAAAGTGTCATTGACCCATCTTTTGGTCATCTTGTTCTGGATGGGAATAATACCGATCGTTCTGAAATGCAGATGTATGCTAACTTGTATTTCCCACAAATCTCGGAGCTCCTCAGGAGACTACCAAATGTCATCTTGCTGATGCTTAAGACGAATGACTGTTTACGTGCAGTCAATCATGCCCTGGTTGGAGGATCTACCCCGGAATCATTTGAGATCGTTGCACGAGTCTCTTCCGAAGCTGTGTTTGAAGCTAAAAGGATGGAGAAGAGGTTC…	AAGGCAATGCCATGTTTCTCTTCGAACTAGATGCCAATTTCGCATTTACACTAGTCAAAAAACTGTCGATATGCCGAGCTGCTTTTACCCAGCCAGTAACTTCATGGGTTGTTGATAATGCAACCACAGCTTCATTTTAAGTAGGTGAAATTCCATCAAAAGCTCCTCCAGCCATATTATAAATCTATATAGAAAGAACCTCTTCTCCATCCTTTTAGCTTCAAACACAGCTTCGGAAGAGACTCGTGCAACGATCTCAAATGATTCCGGGGTAGATCCTCCAACCAGGGCATGATTGACTGCACGTAAACAGTCATTCGTCTTAAGCATCAGCAAGATGACATTTGGTAGTCTCCTGAGGAGCTCCGAGATTTGTGGGAAATACAAGTTAGCATACAT…	501	1	MLOC_65929.1	abc1 protein at2g40090-like	210			0					0
TA001048	1363	HO22E10	ABC	FAMILY	ABC transporter (AtABCI8-like)	GCCGTCCCCGGCGGCCGACGAGGCCGAGGCGCTGCAGAACCTGCTCAAGCGGGAGTACAAGTACGGCTTCGTCTCCGACTTCGAGTCCTTCTCCATCCCAAAGGGCCTCTCCGAGGCCACCGTCCGCCGCATCTCGGAGCTCAAGGCGGAGCCGGCCTGGATGCTCGACTTCCGCCTCGCCGCCTACCGACGCTTCCTCACCATGGCGGAGCCCACCTGGAGCGACAACGTCTACTCGCCGGTCGACCTCCAGTCCCTCTGCTTCTACTCCGCGCCCAAGACCAAGCCCAAGCTCAACAGCCTCGACGAGGTCGACCCCGAGCTTCTCAAGACCTTCGACCGCCTCGGGATCCCCCTCGGCGAGCAGAAGCGCCTCTCCAACGTCGCCGTCGACGCCGT…	GAAGAGGGTGTTCCCATCAAATATGGCAGAATCAAGTTTGCCCATACATACATTGATACATGCTCCAGAGTGCAATACGTAAAGACGACAGTTTCTATTTCCTGTATTGGCATCCGAACATGAGCTCGTTTACAGCAGATGAACCAGAAACAAAAATGGACAGACAAAAGAGAAGCGCCACGGTTCTCTTCGCTGTCGTGGGCACCGTGACTGGTTATACAAGCCATGAAACGTCCATTTATCATGTAATTTATTCTTCTCAGTCTCATACTGCTGCTGTACACATGGTCACATGGACTTCCTAGATGACCATCGTATGGTATTTCAGATAATTATCGGATGATATTTCACATACTTGTTGAACCAAGAACTTAGCCAACTGATCCCTCCAGCTTCAGG…	515	1	MLOC_38589.1	upf0051 protein chloroplastic-like	64			0					0
TA001206	18119	GCN001K15	ABC	FAMILY	ABC transporter	GGCGAATTGGGCCCTTTCGAGCATGCTCGAGCGGCCGCTGGTGTTCACTAGCAAGTTAAATCCTCTTCAAAGTTCAAACACGGCATGACCGAAGGCGTGTCTTCGTTATATTACATGCTTACTGAACACAGCGAGTTCTACAAGCAATCAACGAACTGCGACAGTCTGCTGTACAATCAACACTAAAGACCTATGGACATGACTACAGAATTATCTCTCTATGCTCTATTGTTGAAGGAGGCCCAAAATGTACAGGCAGGCAGCATGAACATTAAACTCTGTACATGTACAAGAGATTTACATCCAAGAGAGAGCCGCTTCGATTACTTCTATTGTTCTCCTTGCGCACCATTTGGCTTTGCTGCAGCCTCTTCTTGAAGCTCAGGTGATGCTTTAGCG…	AAAGTTCAAACACGGCATGACCGAAGGCGTGTCTTCGTTATATTACATGCTTACTGAACACAGCGAGTTCTACAAGCAATCAACGAACTGCGACAGTCTGCTGTACAATCAACACTAAAGACCTATGGACATGACTACAGAATTATCTCTCTATGCTCTATTGTTGAAGGAGGCCCAAAATGTACAGGCAGGCAGCATGAACATTAAACTCTGTACATGTACAAGAGATTTACATCCAAGAGAGAGCCGCTTCGATTACTTCTATTGTTCTCCTTGCGCACCATTTGGCTTTGCTGCAGCCTCTTCTTGAAGCTCAGGTGATGCTTTAGCGTGAGGCTCTCCATGCTGAGAACTCTGTGATGGGTCTGTTCGATCAAACCGTGAACTCAATGACTTGAG…	505	1	MLOC_47627.2	low quality protein: heat repeat-containing protein 7a homolog	79			0					0
TA001392	7006	Genomic_cDNA_PCR	ABC	FAMILY	ABC transporter	GAGCGTGTTGCCCTTGCGCTGTGCCGGATGCGGGGAGCGGCGCTCAAGGTGGGACAGCTGCTGAGCATCCAGGACGAATCGCTCGTGCCCCCACCGGTGTTGGCAGCTCTTGATAATCGTTTCGTCAAGGTGCCGATGTTATGCCGAGGAAGCAGCTGAATTCTGTTCTTGATGCCCGAGCTTGGTCAAGGCTGGTCCTCTAGGCTGAGGAGGTTTCGACTATGAACCTTTGGCTGCAGCGAGTATCGGACAGGTCCATCGGGCGGTCTTGAAGGATGGTTCGGAAGTTGTGATGAAAATACAGTATCCTGGAGTTGCTGACAGTATAGAGAGTGATAATCGAGAATGTTAGGCGACTCCTGACTTACACAAATCTCATCCCTAAAGGTCTTTTCCTTG…	AAACCCGCAATTATGTTGGATGTAAACTTCTCGAGCTTACGATAAAGGAGTTATTTGTCTTCAGATTTATGCAGACTGATCCAAATTGGAGTAATTTCCTTTATGATGATTCAGAAAGGCAATTTAATCTTATTGACTTTGGGGCAGCCCGTGAATTCCCTAAAAAGTTCGTAGACGATTACTTACGTATGGTAGTTGCCTGTGCAAATAGAGACAGAGCCGGTGTGTTAGAGATGTCCCGCAGACTGGGATTTCTAACAGGTGAGGAACCAGAGGTCATGCTCGATGCTCATGTCGAGGCAGCCTTCATCGTCGGGGTGCCATTCGCAACACCTGGTGGTCATGATTTCCGTGCAAACAACATCACACACAGTGTTTCAAACCTTGGGGCTACCATGT…	510	1	MLOC_56651.3	chaperone activity of bc1 complex- mitochondrial-like	232			0	0				0
TA001396	29774	Genomic_cDNA_PCR	ABC	FAMILY	ABC transporter (AtABCA9-like)	CACATTTGTGGCAAAAGCAGCATCAGCTACTACTGTTGGATTTGCAATATTCATCATTGGGTTCTTGACACAGCTTGTTACAACCTTTGGGTTCCCATATTCAAATACCTATGAGGCATACTACCGGACAATATGGTCCTTCTTCCCCCCTAATGTTTTTGCACAAGCCCTCAATATTCTAGGTAAGGCAACAGCAACTCCAGAAGACAAGGGCATTAGCTGGAATCAGCGTACAACGTGCCAATCATTTGAGACGGACTGCGTCATTACAGTAGATGACATCTACATATGGCTCATCTCCACATTTTTCTTGTGGTTTATCCTGGCAATCTACTTCGACAACATAATTCCAAATGTCAATGGTGTTAGAAAGTCAGTGTTGTACTTTCTGACGCCTTC…	ATCAGCTGCCTGACTGGAATCACACCAATTACCGGCGGCGATGCATTGATTTATGGTCATTCTGTTCGAAGCAGTGCGGGTATGGCTAATATTCGCAGAATGATTGGAGTCTGTCCGCAGTTTGACATCCTATGGGACGCATTGACGGCTAAGGAGCACATGGAATTGTTTGCCAGCATCAAGGGTTTGCCACCATCAACAATCAAGTCGGTAGCAGAGCAGTCACTAGCCCAAGTGAAGCTCAGCCAGGCAGCTAATGTTAGAGCAAGTAGCTATAGTGGTGGAATGAAACGGCGGTTGAGTGTTGCGATTGCTCTAATTGGTGACCCAAAATTGGGCTTTCTTGATGAGCCGACAACTGGCATGGATCCAATAACAAGGAGGCATGTCTGGGACATC…	501	1	MLOC_74648.1	abc transporter a family member 2-like	236			0	0				0
TA000827	21134	HC12G09	CSL	FAMILY	Hv-CslF3	CAAGGGTGTTGGGTACATATATGACATAGCCACAGAGGATATCGTGACTGGTTTCCGCATCCATGGGCAAGGTTGGCGTTCCATGTATTGTACAATGGAGCGTGACGCCTTCTGTGGCATTGCACCAATCAACCTAACCGAGCGCCTCCACCAAATTGTGCGCTGGTCCGGTGGATCTTTAGAGATGTTCTTCTCACTAAATAACCCACTCATAGGTGGTCGCCGGATCCAAGCCCTTCAGCGTGTCTCCTACCTCAACATGACAGTCTACCCAGTCACATCACTCTTTATCCTACTCTATGCTCTCAGCCCAGTGATGTGGCTTATCCCTGATGAAGTATACATCCAGAGGCCATTCACCAAATATGTCGTGTTCCTTCTCGTGATCATTCTGATGAT…	CACCAAATATGTCGTGTTCCTTCTCGTGATCATTCTGATGATCCATATAATTGGGTGGCTCGAGATAAAATGGGCGGGGGTCACATGGTTGGATTACTGGAGGAATGAACAGTTCTTTATGATCGGGTCGACGAGTGCATACCCAGCAGCCGTGCTGCACATGGTGGTGAATCTCCTTACAAAGAAGGGTATACACTTCAGAGTTACTTCGAAGCAAACAACGGCAGACACCAATGACAAGTTTGCTGACTTGTATGACATGCGATGGGTGCCAATGTTAATCCCTACAACAGTGGTGCTGATTGCCAATGTTGGTGCAATCGGTGTAGCCATGGGTAAAACGATAGTATACATGGGAGCATGGACAATTGCACAGAAGACACATGCCGCATTGGGTCT…	634	1	MLOC_59289.1	probable mixed-linked glucan synthase 3-like	270			0					0
TA000833	16396	HDP37J17	CSL	FAMILY	ABC transporter	AGGGGAGATGAGATTGGGGTAAAATACGGTTGCGCAGTGGAGGATGTGATCACCGGATTGGCGATACATTGCAGAGGATGGGAGTCGGCCTACAACAATCCTGAAAAACCGGCGTTTATGGGTGTTGGTCCAACAACGCTTGCTCAGACGCTACTGCAGCACAGGCGATGGAGCGAGGGTAATTTCTCGATTTTCCTTTCCAGGTACAACGTCTTCTTGTTTGGGCATGGAAAAACCAAGCTACGGCATCAGATGGGCTACCATATCTATGGACTGTGGGCACCTAATTCACTCGCTACACTGTATTATGTTATCATCCCTTCACTGGCCCTCCTCAAAGGCACCCCCCTTTTCCCAGAGATTACAAGTCCATGGATCGCACCCTTCGTATATGTCTTC…	GGAGATGAGATTGGGGTAAAATACGGTTGCGCAGTGGAGGATGTGATCACCGGATTGGCGATACATTGCAGAGGATGGGAGTCGGCCTACAACAATCCTGAAAAACCGGCGTTTATGGGTGTTGGTCCAACAACGCTTGCTCAGACGCTACTGCAGCACAGGCGATGGAGCGAGGGTAATTTCTCGATTTTCCTTTCCAGGTACAACGTCTTCTTGTTTGGGCATGGAAAAACCAAGCTACGGCATCAGATGGGCTACCATATCTATGGACTGTGGGCACCTAATTCACTCGCTACACTGTATTATGTTATCATCCCTTCACTGGCCCTCCTCAAAGGCACCCCCCTTTTCCCAGAGATTACAAGTCCATGGATCGCACCCTTCGTATATGTCTTCTGT…	516	1	AK364579	cellulose synthase-like protein e6-like	215			0					0
TA001021	5565	HD06H16	CSL	FAMILY	Hv-CslA4	TGATCGCGCCCGCGCTGCAGGTGGCCGTCTGGGCGTGCATGGTGATGTCGGTGATGCTGGTGGTGGAGGCCCTGTACAACTGCGTGGTCAGCCTCGGCGTCAAGGCCGTCGGCTGGCGCCCCGAGTGGCGGTTCAGGTGGGAGCCCCTCGCCGGCGGCGACGAGGAGAAGGGGGGCGCCCACTACCCCATGGTCCTGGTCCAGATACCCATGTACAATGAGCTGGAGGTGTACAAGCTGTCGATAGGGGCGGCATGTGAGCTCCAGTGGCCAAAGGACAGGATAATCGTCCAAGTGCTGGACGACTCCACTGATCCGTTCATCAAGAACTTGGTGGAGCTTGAATGCGAAAGCTGGGCGGTCAAGGGTCTGAACATCAAGTATACCACGAGAACCAGTC…	CATGTCATGAGCTGGAGGTGATCCAATCTACTCTATTTACTAATTTATTTACTGTAAAGAATACCAAGACAAATTCTTCTTTGGCTGATCTGTTTATCGATCTCTTTGTTCTTTTGCGGGATTAAAATATTTTCTGTTTTTTGCTAATTTATTTGCTGTGGTCGAGCTGTGTCTGTGTGTGTAGGTGTACAAGCTGTCGATAGGGGCGGCATGTGAGCTCCAGTGGCCAAAGGACAGGATAATCGTCCAAGTGCTGGACGACTCCACTGATCCGTTCATCAAGAACTTGGTGGAGCTTGAATGCGAAAGCTGGGCGGTCAAGGGTCTGAACATCAAGTATACCACGAGAACCAGTCGGAAGGGGTTTAAAGCAGGAGCCCTGAAGAAGGGAATGGAATG…	502	1	AK359952	probable mannan synthase 7-like	36			0					0
TA001075	3097	HT08P06	CSL	FAMILY	Hv-CslH1	GGCGGCGACGAGTTCGCCGAGTTCATCGACGCCGAGCGCGGGAACCATCCTACCATCGTTAAGGTTCTGTGGGATAACAGCAAGAGCAAAGTGGGGGAAGGATTCCCACATCTGGTGTACCTCTCTCGAGAGAAAAGCCCCAGACATCGCCACAACTTCCAGGCTGGTGCCATGAATGTTCTGACAAGGGTGTCAGCCGTGATGACCAACGCTCCCATCATGCTGAATGTGGACTGCGACATGTTCGCCAACAATCCGCAGGTCGCCCTACACGCGATGTGCCTCCTATTGGGGTTCGACGACGAGATCCACAGCGGGTTCGTCCAAGTGCCACAGAAGTTCTACGGTGGCCTCAAGGACGATCCCTTTGGCAACCAGATGCAGGTTATAACCAAGAAA…	GGTTCTGTGGGATAACAGCAAGAGCAAAGTGGGGGAAGGATTCCCACATCTGGTGTACCTCTCTCGAGAGAAAAGCCCCAGACATCGCCACAACTTCCAGGCTGGTGCCATGAATGTTCTGACAAGGGTGTCAGCCGTGATGACCAACGCTCCCATCATGCTGAATGTGGACTGCGACATGTTCGCCAACAATCCGCAGGTCGCCCTACACGCGATGTGCCTCCTATTGGGGTTCGACGACGAGATCCACAGCGGGTTCGTCCAAGTGCCACAGAAGTTCTACGGTGGCCTCAAGGACGATCCCTTTGGCAACCAGATGCAGGTTATAACCAAGAAAATTGGAGGTGGAATCGCCGGGATCCAAGGCATGTTCTACGGCGGCACGGGCTGTTTTCACCG…	500	1	MLOC_53007.1	cellulose synthase-like protein h1	246			0					0
TA001168	15157	HDP12I23	CSL	FAMILY	Hv-CslC9	AGGGGAAGACATGGACATTGCTGTCCGTGCACACCTAAAGGGCTGGAAGTTTGTCTTTCTGAATGATGTTGAGTGCCAATGCGAACTACCAGAGTCATACGAGGCTTACCGAAAGCAACAACACCGGTGGCATTCGGGGCCGATGCAACTGTTTAGGCTATGCTTGCCAGATATCATCAGATGCAAGATTGTATTCTGGAAGAAGGCCAACCTGATATTCCTTTTCTTCTTGCTACGCAAGCTCATCTTGCCTTTTTATTCCTTCACACTCTTTTGCATCATCCTACCAATGACAATGTTTGTGCCTGAAGCTGAGCTCCCCGATTGGGTCGTCTGCTACATCCCAGCGCTGATGTCCTTCCTAAACATCGCCCCCGCACCAAAATCATTCCCATTTAT…	ACCAGAGTCATACGAGGCTTACCGAAAGCAACAACACCGGTGGCATTCGGGGCCGATGCAACTGTTTAGGCTATGCTTGCCAGATATCATCAGATGCAAGATTGTATTCTGGAAGAAGGCCAACCTGATATTCCTTTTCTTCTTGCTACGCAAGCTCATCTTGCCTTTTTATTCCTTCACACTCTTTTGCATCATCCTACCAATGACAATGTTTGTGCCTGAAGCTGAGCTCCCCGATTGGGTCGTCTGCTACATCCCAGCGCTGATGTCCTTCCTAAACATCGCCCCCGCACCAAAATCATTCCCATTTATCATCCCATACCTTCTCTTTGAGAACACCATGTCTGTTACCAAGTTCAATGCCATGATCTCTGGACTATTCCAGCTAGGAAGCACATA…	519	1	AK356388	cellulose synthase-like family c2 protein	2			0					0
TA001149	n.a.08	62940730.r_i03_3	E3	FAMILY	E3 ubiquitin-protein ligase	TTTTTTTTTTTTTTTTTTGCTTTGTAGCATGTGGAAGGAAATGCTGTAATATATGATCAAATATTCCACCACTGGTCCGGGTAGGACACCGCATGCTGCTCAACTCAGCATCATGGCGAAGAACAACTTGAACTGATGAAGCATAAGTTAAAAGTACATCTGTGAGAAGCTTTAGGACAAATGCGTTTTTAGCCAGAGATGCAGTAGCATCTTGGATTGCTTGCTTGGATTCTTCATGTGTGACAGCAATAGCCTTCCCTTTACCTTTTGCTGAACTAGAATCAATATCCATGTCCATGGATGACGAACCATCAGATTGGTCCTCAGCTGTTGGTGGTGGGACAAAGGACATTACTAGATCTAATAGATGCTCAATAACAGTGACGAAGGTTTGTGGTG…	TTTTTGCTTTGTAGCATGTGGAAGGAAATGCTGTAATATATGATCAAATATTCCACCACTGGTCCGGGTAGGACACCGCATGCTGCTCAACTCAGCATCATGGCGAAGAACAACTTGAACTGATGAAGCATAAGTTAAAAGTACATCTGTGAGAAGCTTTAGGACAAATGCGTTTTTAGCCAGAGATGCAGTAGCATCTTGGATTGCTTGCTTGGATTCTTCATGTGTGACAGCAATAGCCTTCCCTTTACCTTTTGCTGAACTAGAATCAATATCCATGTCCATGGATGACGAACCATCAGATTGGTCCTCAGCTGTTGGTGGTGGGACAAAGGACATTACTAGATCTAATAGATGCTCAATAACAGTGACGAAGGTTTGTGGTGGCTTGCGATGAGAT	400	1	MLOC_54346.5	e3 ubiquitin-protein ligase upl2-like	203			0					0
TA001218	5005	HF22J21	E3	FAMILY	Ankyrin-repeat containing protein	AAAGTGGAGGAAGAGGAGGAAGTCTGCATTGGAGACTGGGTAAAGGTTAAGGACTCGGTTGTAATCCCCACATATCAATGGGGTGATGTGAACCACAACAGCATAGGGGTGGTCCACAGGGCCGGGGCTGGGGAGCTCTGGGTTTCATTCTGTTTCTGCGAGAGACTATGGTTATGCAAAGGTTGGGAGGTGGAGAAGGTTAGGCCCTTCCGGCAAGGCGACAGAGTGCGGATCCGATCCGGTCTTGTTGCCCCGAGATGGGGATGGGGTATGGAGACATATGCAAGTAAAGGTGAGGTTATAGGCGTGGATGCAAATGGGAAGCTGAGGATCAAGTTTCGGTGGAGGGACAGACTTTGGGTTGGGGACCCTGCTGATGTGATTCTCGATGATATCCCA…	AAAGTGGAGGAAGAGGAGGAAGTCTGCATTGGAGACTGGGTAAAGGTTAAGGACTCGGTTGTAATCCCCACATATCAATGGGGTGATGTGAACCACAACAGCATAGGGGTGGTCCACAGGGCCGGGGCTGGGGAGCTCTGGGTTTCATTCTGTTTCTGCGAGAGACTATGGTTATGCAAAGGTTGGGAGGTGGAGAAGGTTAGGCCCTTCCGGCAAGGCGACAGAGTGCGGATCCGATCCGGTCTTGTTGCCCCGAGATGGGGATGGGGTATGGAGACATATGCAAGTAAAGGTGAGGTTATAGGCGTGGATGCAAATGGGAAGCTGAGGATCAAGTTTCGGTGGAGGGACAGACTTTGGGTTGGGGACCCTGCTGATGTGATTCTCGATGATATCCCA…	571	1	MLOC_12537.1	1690331 at5g13530-like partial	200			0					0
TA001393	28655	Genomic_cDNA_PCR	E3	FAMILY	E3 ubiquitin-protein ligase	GCTGGTTCTGGTTCCCGTGCTAGAAACATTATGGGCAGGGCAGTAAATGCTGCTGAATTTCGAAGTGCACGTGCCTTTGGATCGCAAGGTGCAATGTCGTTTGTTGCTGCGACAATGGCTGGGCTGACTTCTGGTGGTGGCCGCGGTGTTAGAGGTGGTCGTGATCGGCGTGGCCTGTCACTTGGAGGTAGCATGAGTGAGCACAACAAGCTGATATTCATGGCTGGTGGGAAGCAGCTTAACAAAAATTTGACCGTATATCAAGCAATCCAGCGTCAACAGATGCTCGATGAGGATGATGAAGAAAGGTTCAACGGGTCTGACTTGCCAAACGATGGAAACCGCTTCTGGGGTGACGTGTTCACGATAACTTACCAGAAGGCTGATAGCCAGGCTGAG…	ACATTATGGGCAGGGCAGTAAATGCTGCTGAATTTCGAAGTGCACGTGCCTTTGGATCGCAAGGTGCAATGTCGTTTGTTGCTGCGACAATGGCTGGGCTGACTTCTGGTGGTGGCCGCGGTGTTAGAGGTGGTCGTGATCGGCGTGGCCTGTCACTTGGAGGTAGCATGAGTGAGCACAACAAGCTGATATTCATGGCTGGTGGGAAGCAGCTTAACAAAAATTTGACCGTATATCAAGCAATCCAGCGTCAACAGATGCTCGATGAGGATGATGAAGAAAGGTTCAACGGGTCTGACTTGCCAAACGATGGAAACCGCTTCTGGGGTGACGTGTTCACGATAACTTACCAGAAGGCTGATAGCCAGGCTGAGAAGGGGTCCCAAGGTAGTTCTGCCT…	541	1	MLOC_74893.1	e3 ubiquitin-protein ligase upl3-like	241			0	0				0
TA000149		HO04L03	NHR	REGULATED	4-Hydroxy-3-methylbut-2-enyl diphosphate reductase	CCCGCTGCGGCACTTGGCGTCGTCCGCCCCGCAGCTCAGCTCCACACGCCCTCCCCCCCTCCGCCACAAGCAGGCGATGGCGACCATCACCACGCAGCTCCGCTCCGCCCTCCTCTCCCCGGCCGCCTCGCCCTCCTCCTCCTCCTCCCCGCGCCGCGGCGGCCGGCGCGCGCCACTCCTCCGTCCGCTGCGACGCCTCTCCCCCGGCGGCGTCCGCGTCGGCCTCCCTCGACCCGGACTTCGACAAGAAGGCCTTCCGCCACAACCTCACCCGCAGCGACAACTACAACCGCAAGGGCTTCGGCCACAAGAAGGAGACCCTCGAGCTCATGAGCCAGGAGTACACCAGCGACGTGATAAAGACGCTCAAGGACAACGGGAACGAGTACACCTGGGGGC…	NTCCTGTTCTAGAGCGTTCGGCACGAGGGCAACTACGAGAGGAGTTCCTTGAGAAATTCAAAAAGGCTGTTTCTCCAGGATTCGATCCTGATGTTGACTTGGAAAAGGTGGGCATTGCAAATCAAACAACAATGCTTAAAGGAGAAACTGAAGAAATTGGAAAACTTGTTGAGAAGACTATGATGCGTAAGTTTGGAGTCGNGAATGCCAATGAACACTTTGTTGCCTTCAACACTATTTGTGATGCTACACAGGAAAGACAAGATGCAATGTATCACCTAGTGAAGGAAAAGGTTGACCTTATTCTGGTCATTGGAGGGTGGAATTCCAGTAATACTTCTCATTTGCAAGAAATTGGAGAACTCAGTGGTATTCCGTCCTACTGGATTGACAGTGAAC…	530	1	MLOC_62685.1	4-hydroxy-3-methylbut-2-enyl diphosphate reductase	237			0					0
TA000281		HO15C09	NHR	REGULATED	Unknown protein	CAGAATTCTGTATACCCCAGCACAACAAGGCCTCTGATGATGTCCAATGACCACAACAAATTCGAGCATCCAAATCGGCTTCATCTTTCACCTTCAAACTTTACAAATCATCCTTGTGAAGGTTTCGCGGTTCCTCCTATCCTGTTTGATAAGAAACGCACTGGGCCTCGACCATGCCCTGTTTGCTATGTGTCGGTAGATCAGGCATTTGCTCTGATGCCTCTACAAGCTTCTCCATCTCCTGTCCTTGAAAACTTAAAATACGCCTTGGAAGACAGCGTCACTGCAAATTTCTCAAATCCGGGCTCTGCATTTGGAGGGCATCTATCTCTGGAGCAGAGAAATAAATCTTTTGACATTACCGATTCGATGACTGTCCACTGTGGATTTGTTAGAGGA…	CGGCACGAGGTGCATTTGGAGGGCATCTATCTCTGGAGCAGAGAAATAAATCTTTTGACATTACCGATTCGATGACTGTCCACTGTGGATTTGTTAGAGGAAAGAAACCTGGCCAAGGTACCGGATTTGACATCAGTGATGATGATCTGCTAGAAATGGAGCAATGCCGTGAGCTTGTTGTAGCTTCCGCCATTTTCGGGAATTATGATATGATTCAACATCCAAGGAATGTCAGTGAACTGTCAAAGGCAAATGCGTGTTTTTATATGTTTGTAGATGAAGAAACAATGGCTTATGTCAAGAATTCCAGCTCACTGTACAAAGATAATAAAGTTGGCTTATGGAGGCTAGTGGTTGTCCGAAACCTCCCTTATGAAGATCCAAGGCGCA	390	1	MLOC_75960.1	1849711 os05g0531500	192			0					0
TA000288		HO15P05	NHR	REGULATED	Protein aig1-like	GCTTTCTTCGTCTCTAAGAAAAAAAAAAAGAGATTTGGGAACTCAGTTCCAAAATAAAAAAGAAGCCCCACAGCCTCCTCCTCCTCCCCCTAACACGCCAAGCGACCAAATCGCCGCCGCAGCCGCAGACGCAGCCGCCTAGGGCTTCGCCGCCGTCGCAGATCCCTCCTTCCGGCTGCTGCTGCGGGTCCTCCGTGTTCGTGACTGCTGTGTCGGCGCCGAGATAAATTTTCCTGCCGTCACTCAGATTTTGTGAGTGTTCGATATGGGTGGAAGCAACTATGATGACGACTGGGTGTTGCCCAGTGCTGACATCACTCTTGTTCTTGTTGGAAAACTTGGCTATGGCAAGAGTGCAACTGGCAATAGTATCCTTGGACGGGAAGCATTTGTATCAGA…	GTCGGCACGAGGCAAGCGACCAAATCGCCGCCGCAGACGCAGACGCAGCCGCCTAGGGATTCGCCGCCGTCGCAGATCCCTCCTTCCGGCTGCTGCTGCGGGTCCTCCGTGTTCGTGACTGCTGTGTCGGCGCCGAGATAAATTTTCTTGCCGTCACTCAGATTTTGTGAGTGTTCGATATGGGTGGAAGCAACTATGATGATGACTGGGTGTTGCCCAGTGCTGACATCACTCTTGTTCTTGTTGGAAAACTTGGCTATGGCAAGAGTGCAACTGGCAATAGTATCCTTGGGCGGGAAGCATTTGTATCAGAATACTCTCATGCTAGTGTGACAAATACTTGTCAGATGGGAAGCACCATGCTGACGGATGGCCGCACCATCAATGTTATTGATACAC…	446	1	MLOC_38808.1	protein aig1-like	110			0					0
TA000420		HW02N05	NHR	REGULATED	Monodehydroascorbate reductase	TCGAGCACTGTTGGCCTACTGACCATCCTTGTTTCCTCCTTCCTCCTCCGCGCCCTTGCTCGCAATTTCGTCCTCATCCGTCGGTCCATCCATTGAGGGAGGAGATGGCGTCCGAGAAGCACTTCAAGTACGTCATCCTCGGCGGCGGCGTCGCGGCGGGATACGCCGCGAGGGAGTTCGGAAAGCAGGGCGTCCAGCCCGGGGAGCTCGCCATCATCTCCAAGGAGTCCGTGGCTCCCTATGAGCGTCCTGCACTCAGCAAGGGCTACCTCTTTCCCCAGAATGCCGCGAGGCTTCCAGGATTCCACACCTGCGTCGGGAGCGGCGGGGAGAAGCTCTTGCCCGAATGGTACACACAAAAAGGCATTGAGCTGATCCTCAGCACGGAAATTGTCAAGG…	GCCAGGATTCCACACCTGCGTCGGGAGCGGCGGGGAGAAGCTCTTGCCCGAATGGTACACACAAAAAGGCATTGAGCTGATCCTCAGCACGGAAATTGTCAAGGCTGATCTTGCCTCTAAGACATTGACCAGTGCAGCTGGAGCAACCTTCACCTATGAGACCTTGCTCATTGCTACTGGCTCCTCGACCATAAAGCTCACTGACTTTGGCGTCCAAGGAGCAGAATCAAACAACATATTGTATCTACGGGAAATTGATGACGCCGACAAGTTGGTCGCAGCTATGCAGGCAAAGAAGGATGGAAAGGCCGTCGTTGTTGGAGGTGGCTACATAGGACTTGAGCTCAGCGCAGCACTGAAGATCAACAATTTTGATGTCACCATGGTGTACCCAGAGCC…	673	1	AK359180	monodehydroascorbate reductase	5			0					0
TA000431		HW04L01	NHR	REGULATED	Telomere repeat-binding protein 5-like	ATGCTGACCGGAAGCCTTCTTTCCGAAACAAGAAAATGTATTATACGCGGCAAAGGACCCAAAGGAGTACATTTAAGCGAAGGAAGATGTTGGATCGTCATTCAACTCTAATGCCTGAAGAATTTGCAAAATCAAATGCAAAGAGAACGCAAAGGTTAATGCAAGAGAACCACATGCTGCTTCTTTGGAAGCAAACAAGGGCAGCAACTCAACGCCATTCCATGGATCCTGTAAATCGAACGATTGCCATGTGAAACTTAAGATCAAATCTTTCAAGGTGCCTGAACTTCTAATTGAGATCCCAGAAACTGCTTCTGTTGGTTCACTGAAGAAAACTGTTCTGGAGGCAGTAAATGCCATGCTTGGAGGTGGTCTGCGTGTGGGTGTTCTTCACCATGG…	AATCCTCACTAGAGGGGAACCAACTCAACGCCATTCCATGGATCCTGTAAATCGAACGATTGCCATGTGAAACTTAAGATCAAATCTTTCAAGGTGCCTGAACTTCTAATTGAGATCCCAGAAACTGCTTCTGTTGGTTCACTGAAGAAAACTGTTCTGGAGGCAGTAAATGCCATGCTTGGAGGTGGTCTGCGTGTGGGTGTTCTTCACCATGGAAAGAAAATCAGGGATGATAGCAAAACCCTAATACAAGCTGGGATTGGTCATGATGATATGCTGGACAACATAGGCTTTTCACTTGAACCCAACTGTACACGGCATTCATCACAAGTTGCAGCTCCTGAAGATATTGAATTCCTAGAAACTGTTGAAACTACTGAACCCCTAGCAAGGATCGCA…	468	1	MLOC_59817.1	telomere repeat-binding protein 5-like	221			0					0
TA000567		HO13P04	NHR	REGULATED	Transcriptional coactivator	ATGGTCGCCAAAATGGCACTGCAGAGGTGGTTTTTACAAGGAGGAGTGATGCAATTGCTGCATTGAAACGTTATAATAATGTTCTGCTTGATGGAAAATCTATGAAGATTGAGGTTATTGGAAGTGACCTGGGTTTGTCTATGACACCTCGTATAAATGTCGTCGGGGCATCTAATGGTAGAGCTACGAGAACGGTTGTTATGACGCCTGAAACGGGTCGGCGTGGTGGTGGTTCCAGCACTAGGCCTTTGAGTAATCCCACCAACAGATTGAATCGTGGTGCTTTCCAAGGCGGTCGTGGTGCTTTCCAAGCTGGGCGCGGTGGAGGCAGGGGCTATGCATCACAGGCCCAGTTCCAGGGCCGAGGCAGGGGGCGTGGTCAGTTCCGAGGCCGGGGCC…	CGGCACGAGGGAAACGTTATAATAATGTTCTGCTTGATGGAAAATCTATGAAGATTGAGGTTATTGGAAGTGACCTGGGTTTGTCTATGACACCTCGTATAAATGTCGTCGGGGCATCTAAT	122	1	MLOC_68321.1	2794124 transcriptional coactivator	43			0					0
TA000623		HO09G22	NHR	REGULATED	Lipid transfer-like protein vas-like	CGGCACGAGGGGGCACGCCGGCGTGCGCGTCCAAGCTGGTGGGCTGCGCCAGCTCCATGAACGGCACGGACGCGGAGAAGCCGCCGGAGACCTGCTGCGGCCCGCTGAGGGACGCCGTCAAGAACGAGCGGGCCTGCCTCTGCGCACTCTACGCCTCGCCCGAGATCTTCAAGGCCTTCAACATCAACGTCACCGACGCGCTCCGCCTCTCCAAGCGCTGCGGCGTCACCGAGGACGTCAGCAGCTGCCCCAGCACCTCTCCGACGAACTCTCCTCCAGGTTCAAGTTCTTCTCCATCAGGTGGCAAGAGCGCCGGGCACCGTACCATGTCGGCCAGCTTCGTGGGGCTGATGAGCCTGTTCCTGGTCCTGTGGTCTGCACTGGCATAAGAAATCGGCG…	CGGCACGAGGGGGCACGCCGGCGTGCGCGTCCAAGCTGGTGGGCTGCGCCAGCTCCATGAACGGCACGGACGCGGAGAAGCCGCCGGAGACCTGCTGCGGCCCGCTGAGGGACGCCGTCAAGAACGAGCGGGCCTGCCTCTGCGCACTCTACGCCTCGCCCGAGATCTTCAAGGCCTTCAACATCAACGTCACCGACGCGCTCCGCCTCTCCAAGCGCTGCGGCGTCACCGAGGACGTCAGCAGCTGCCCCAGCACCTCTCCGACGAACTCTCCTCCAGGTTCAAGTTCTTCTCCATCAGGTGGCAAGAGCGCCGGGCACCGTACCATGTCGGCCAGCTTCGTGGGGCTGATGAGCCTGTTCCTGGTCCTGTGGTCTGCACTGGCATAAGAAATCGGCG…	477	1	AK369929	lipid transfer-like protein vas-like	178			0					0
TA000647		HO14J07	NHR	REGULATED	Transaldolase 2	CGGCACGAGGCACAAGCAAAGATAGCAAACCAGCTTTACCTCAAGAAATTCTCTGGCCCGAGGTGGGAGGCTTTGGTGAAGAAGGGAGCTAAGAAGCAGAGGTTGTTGTGGGCATCCACCAGCGTGAAGAACCCGGCTTACTCTGACACACTTTACGTCGATCCTCTCATCGGACCTGACACGGTGTCTACGATGCCTGACCAAGCTTTGGACGCATTCATCGACCACGGCACAGTTGCCAGGACAATCGACGCCAACGTGTCAGAAGCAGAGGGCATATACAGTGCCCTGGAGAAGCTGGGCATCGACTGGGAAGAGGTTGGCAAGCAGCTGGAGCACGAGGGCGTGAGCTCCTTCAAGGGGAGCTTCGACAGCCTGCTCACGAGCTTGGAGGAGAAG…	CGGCACGAGGCACAAGCAAAGATAGCAAACCAGCTTTACCTCAAGAAATTCTCTGGCCCGAGGTGGGAGGCTTTGGTGAAGAAGGGAGCTAAGAAGCAGAGGTTGTTGTGGGCATCCACCAGCGTGAAGAACCCGGCTTACTCTGACACACTTTACGTCGATCCTCTCATCGGACCTGACACGGTGTCTACGATGCCTGACCAAGCTTTGGACGCATTCATCGACCACGGCACAGTTGCCAGGACAATCGACGCCAACGTGTCAGAAGCAGAGGGCATATACAGTGCCCTGGAGAAGCTGGGCATCGACTGGGAAGAGGTTGGCAAGCAGCTGGAGCACGAGGGCGTGAGCTCCTTCAAGGGGAGCTTCGACAGCCTGCTCACGAGCTTGGAGGAGAAG…	526	1	AK364955	1906447 transaldolase 2	183			0					0
TA001331		HO40A08	NHR	REGULATED	Charged multivesicular body protein	CTCACTAAAGGGAACAAAAGCTGGAGCTCCACCGCGGTGGCGGCCGCTCTAGAACTAGTGGATCCCCCGGGCTGCAGGAATTCTTGGGAAGGCCCGATTTGGGACTTTTGGAATTCGGAATTCCAAGGTTCCCAATTCGGTTAACCTTCCCAACAAGAACAAGGAAGAATTGGATTCTTGAATTCCTGAAGCTTAATTTAACCTGNTGCACCAGGTGGTCATGCAGCATTCCCGGCGNAACCGGCAGCAGGAGGATGAAATGGGACTGCCTACTGTGCCGCACGCGTCAATTCGTACCTGAAATTAACAAAAAAGCTATGGTGTAGAGTTTTGATCTCGTTGTAAATGGTCCGCACTTTGTTTATGCATGGACAATTCCTTGTATCTTGCCTCATATAC…	CTCACTAAAGGGAACAAAAGCTGGAGCTCCACCGCGGTGGCGGCCGCTCTAGAACTAGTGGATCCCCCGGGCTGCAGGAATTCTTGGGAAGGCCCGATTTGGGACTTTTGGAATTCGGAATTCCAAGGTTCCCAATTCGGTTAACCTTCCCAACAAGAACAAGGAAGAATTGGATTCTTGAATTCCTGAAGCTTAATTTAACCTGNTGCACCAGGTGGTCATGCAGCATTCCCGGCGNAACCGGCAGCAGGAGGATGAAATGGGACTGCC	270	1	MLOC_5296.1	2501935 charged multivesicular body protein	7			0					0
TA001367	1446	HW03E18	Proteasome	FAMILY	Hv-RPT3a	AATTCGGCACGAGACGACCTCTACGGCCGCCTCAAGTCGCTGCAGCGCCCATGGAGTTCGTCGAGATCCAGGAGGAGTACGTCAAGGACGAGCAGAAGACCTTAAGCGCGAGCTGCTGCGCGCGCAGGAGGAGGTCAAGCGGATCCATCGGTGCCGCTCGTCATCGGCCAGTTCATGGAGATGGTCGACGGCAACACGGCATCGTCGGCTCCACCACCGGCAGCAACTACTACGTGCGCATCCTCGCACCATCAACCGCGAGCTGCTCAAGCCCTCCGCCTCCGTCGCCCTGCACGCCACTCCAACGCCCTCGTCGACGTGCTGCCCCCCGAGGCCGACTCCACATCTCGCTCCTCGCCTCCTCCGAGAAACCCAACGTCCTCTACTCGGACTTGGAGG…	CGTCAAGGACGAGCAGAAGACCTTAAGCGCGAGCTGCTGCGCGCGCAGGAGGAGGTCAAGCGGATCCATCGGTGCCGCTCGTCATCGGCCAGTTCATGGAGATGGTCGACGGCAACACGGCATCGTCGGCTCCACCACCGGCAGCAACTACTACGTGCGCATCCTCGCACCATCAACCGCGAGCTGCTCAAGCCCTCCGCCTCCGTCGCCCTGCACGCCACTCCAACGCCCTCGTCGACGTGCTGCCCCCCGAGGCCGACTCCACATCTCGCTCCTCGCCTCCTCCGAGAAACCCAACGTCCTCTACTCGGACTTGGAGGATGTGATATCCAAAAACAAGAAATTCGCGAGGCAGTTGAGTTCCATTGACACATCATGAATTGTACAAGCAGATTGGTA…	427	1	AK376837	26s protease regulatory subunit 6b homolog	111			0					0
TA001368	948	HD01P16	Proteasome	FAMILY	Hv-RPT6a	AACCCAATAAAGAAATTAACCTTGATGAGGCAGCTGCACGGCACTGCAAGTTACAGTTCTCGACACAATTCAAGAAATCCGCAGCTCATCTGGCAAATGTGCCGCTATAAGCTTAAACCACGGGTACATGCCGGCGAAAGCAGGGACGCTAAAACGAGGGCCTCACTTCCATAGCTTCCGCAGCGACATGTTCTTCTCAGTATCCTTCTTCATCACCTTCGCCACAGCCATCTCGAAATCCTCCTGGGTGACGTGCACCCTTCTCTCACGGAGCGCAAACATTCCAGCTTCTGTGCAGACCGCCTTTAGCTCTGCTCCTGATGCTCCGTTCATCTTCTCGGCAATTTTTTTCAGATCAATGCCACGCATCAAGTTCATTTTCCTTGAATGAATCTTCAA…	ATTAACCTTGATGAGGCAGCTGCACGGCACTGCAAGTTACAGTTCTCGACACAATTCAAGAAATCCGCAGCTCATCTGGCAAATGTGCCGCTATAAGCTTAAACCACGGGTACATGCCGGCGAAAGCAGGGACGCTAAAACGAGGGCCTCACTTCCATAGCTTCCGCAGCGACATGTTCTTCTCAGTATCCTTCTTCATCACCTTCGCCACAGCCATCTCGAAATCCTCCTGGGTGACGTGCACCCTTCTCTCACGGAGCGCAAACATTCCAGCTTCTGTGCAGACCGCCTTTAGCTCTGCTCCTGATGCTCCGTTCATCTTCTCGGCAATTTTTTTCAGATCAATGCCACGCATCAAGTTCATTTTCCTTGAATGAATCTTCAAAATATCACCACGGG…	525	1	MLOC_69344.1	2723282 26s proteasome regulatory particle triple-a atpase subunit6	188			0					0
TA001420	1139	HM10M03	Proteasome	FAMILY	Hv-RPN11b	CGGCACGAGGGGAAAAAGACGCCGTCTTTCCCAGCGCCCCCCTCCTCCAGGAACCAAATCGAACAACCGAGAGAAGCCATGGAGCGACTGCAGCGGATCTTCGGCGCCGGCGGGATGGGCCAGCCGCCGTCGGACTCGCCGCTGCTCGACTCCTCCGAGCAGGTCTACATCTCCTCCCTCGCCCTCCTTAAGATGCTCAAGCACGGGAGGGCCGGCGTGCCGATGGAGGTCATGGGCCTTATGCTCGGCGAGTTCGTCGACGACTACACGNGTCCGGGTGGTCGACGTCTTCGCCATGCCGCAGAGCGGGACAGGGGTCAGTGTCGAGGCCGTCGACCACGTCTTCCAGACCAACATGCTCGACATGCTCAAGCAGACCGGCAGGCCAGAAATGGTGGT…	CGGCACGAGGGGAAAAAGACGCCGTCTTTCCCAGCGCCCCCCTCCTCCAGGAACCAAATCGAACAACCGAGAGAAGCCATGGAGCGACTGCAGCGGATCTTCGGCGCCGGCGGGATGGGCCAGCCGCCGTCGGACTCGCCGCTGCTCGACTCCTCCGAGCAGGTCTACATCTCCTCCCTCGCCCTCCTTAAGATGCTCAAGCACGGGAGGGCCGGCGTGCCGATGGAGGTCATGGGCCTTATGCTCGGCGAGTTCGTCGACGACTACACGNGTCCGGGTGGTCGACGTCTTCGCCATGCCGCAGAGCGGGACAGGGGTCAGTGTCGAGGCCGTCGACCACGTCTTCCAGACCAACATGCTCGACATGCTCAAGCAGACCGGCAGGCCAGAAATGGTGGT…	538	1	MLOC_37295.1	26s proteasome non-atpase regulatory subunit 14-like	56			0					0
TA001421	1138	HZ40O15	Proteasome	FAMILY	Hv-RPN11c	AGGAGGAGGCGCGATCCGAAGGCGAAGGCCAGCTGAAGCCATGGAGCGGCTCCAGAGAATCTTCAGCGGCGCGACCGGGATGGGGCAGCCGGGGACCGACTCGCCGCTGCTCGACTCCTCCGAGCAGGTCTACATCTCCTCCCTCGCCCTCCTCAAGATGCTCAAGCACGGGAGGGCCGGCGTGCCCATGGAGGTGATGGGCCTGATGCTGGGCGAGTTCGTCGACGACTACACGGTCAGGGTGGTGGATGTCTTCGCCATGCCGCAGAGCGGGACCGGGGTCAGCGTCGAGGCCGTCGACCACGTCTTCCAGACCAACATGCTCGACATGCTCAAGCAGACCGGAAGACCTGAAATGGTGGTAGGCTGGTACCACTCGCATCCTGGATTTGGTTGCTG…	AGCAGGTCTACATCTCCTCCCTCGCCCTCCTCAAGATGCTCAAGCACGGGAGGGCCGGCGTGCCCATGGAGGTGATGGGCCTGATGCTGGGCGAGTTCGTCGACGACTACACGGTCAGGGTGGTGGATGTCTTCGCCATGCCGCAGAGCGGGACCGGGGTCAGCGTCGAGGCCGTCGACCACGTCTTCCAGACCAACATGCTCGACATGCTCAAGCAGACCGGAAGACCTGAAATGGTGGTAGGCTGGTACCACTCGCATCCTGGATTTGGTTGCTGGCTTTCAGGAGTTGACATCAATACTCAGCAGAGTTTTGAAGCGTTAAACCCCAGGGCAGTTGCTGTTGTGATAGATCCCATCCAGAGTGTCAAGGGGAAAGTGGTCATTGATGCATTCCGTC…	508	1	MLOC_37295.1	26s proteasome non-atpase regulatory subunit 14-like	257			0					0
TA001422	15854	HT06M12	Proteasome	FAMILY	Hv-RPN12a	CGGCACGAGGCGCAGCCCCGCCCCGAATCCGCGAATCGACTCGACTCCAAGCTCGAGCTCCCCCGCCGCCCGACGCCGATGGATCCGAAGCTGGTGGAGGTGACGCAGCTGTTCGAACGCTTCAAGGCGGCCTGCAAGCGCAGCGATCTCGACGCCTCCGCGACCCTCCTCTCGCAGCTCAAGGTGCTCCTCACCAAGTTCCCCAGCCTCCCTCCGCTCTTCCAGCAGACGCCCAACGCCGTGGAGGAGCTCAAGCTCGCGAGGGAAATTTATGAGCATGCAGTTCTTTTGAGTGTGAAAATGGAAGATCAAGATGCATTTGAAAGGGACTTCTGCCAGCTCAAGCCTTATTACATGGACACATGTGGCATACTTCCTCCATCTTCAATGGAGTACCCA…	AAGGTGCTCCTCACCAAGTTCCCCAGCCTCCCTCCGCTCTTCCAGCAGACGCCCAACGCCGTGGAGGAGCTCAAGCTCGCGAGGGAAATTTATGAGCATGCAGTTCTTTTGAGTGTGAAAATGGAAGATCAAGATGCATTTGAAAGGGACTTCTGCCAGCTCAAGCCTTATTACATGGACACATGTGGCATACTTCCTCCATCTTCAATGGAGTACCCAATCATGGGGCTTAACCTTCTGAGGCTGTTGGTCCAGAATAGAATTGCGGAGTTCCACACTGAGCTGGAGCTTCTGCCCGCCAAAGCGCTGGAGAATGCTTGCATCAAGCACGGGGTTGAGCTCGAGCAGTCCTTTATGGAGGGCGCCTACAACCGTGTGCTGAGCGCTCGGCAAACCGCA…	506	1	AK252237.1	365258 at1g64520 f1n19_10	264			0					0
TA001423	1350	HX02I23	Proteasome	FAMILY	Hv-RPN1a	CCGGGCTGAGGCGGAGATCCTCAGAAAAAAACCCCCCGCAGCAGCGCCGAGTCGCCTCCGTACCACTCGCCCCCCGAACCCTAGCCAGCCCGCCAGCGCCGTCGCCGAACCGAATCCGCCCCGCCAGCCATGTCGCCGCCCGAGAACCCCAACGGCGGGGCCTCCGCCGCCGCGCCCTCGCCCTCGGAGCCCGCGCCGCCCGCCAAGCCTTCTTCCTCCGCCAAGGGGAAGAAGAAGGACGAGAAGAAGGACGACGATCTGTCGGAGGAGGACCTGGCGCTCAAGGAGCAGCTCGAACTCTACGTCGTGCGGGCGCAGGACGTGGATCCCGGCGTGCAGAGGCTCGCCCTCGAGAGCATGAGGCAGGAGATTCGTTCAGCTACAAGCTCGATGACGTCT…	GCGGAGATCCTCAGAAAAAAACCCCCCGCAGCAGCGCCGAGTCGCCTCCGTACCACTCGCCCCCCGAACCCTAGCCAGCCCGCCAGCGCCGTCGCCGAACCGAATCCGCCCCGCCAGCCATGTCGCCGCCCGAGAACCCCAACGGCGGGGCCTCCGCCGCCGCGCCCTCGCCCTCGGAGCCCGCGCCGCCCGCCAAGCCTTCTTCCTCCGCCAAGGGGAAGAAGAAGGACGAGAAGAAGGACGACGATCTGTCGGAGGAGGACCTGGCGCTCAAGGAGCAGCTCGAACTCTACGTCGTGCGGGCGCAGGACGTGGATCCCGGCGTGCAGAGGCTCGCCCTCGAGAGCATGAGGCAGGAGATTCGTTCAGCTACAAGCTCGATGACGTCTGTCCCCAAGC…	580	1	MLOC_11882.1	26s proteasome non-atpase regulatory subunit 2 1a-like	194			0					0
TA001425	4676	HT01B14	Proteasome	FAMILY	Hv-RPN2e	CGGCACGAGGGAGAGAGGGAGAGATCATGGTGGCGCCGAACGTGAAGGCGGAGACGATGAGGCTGATGGACCGGCGGTCGGCGCTGGAGGCGGAGATGGACGCCATCATCGCTGCCCTCTCCGCGCCGGGCGGGGCAGGCATCACGGGCTCCCTCGTCGACGCCGAGGGTTTCCCCAGGGCGGACATCGACATCCCCGCCGCCCTTGCCCAGCGCCGCAAGCTCGGTGAGCTGAGGAATGACCACAAGGATGTTACAAACAAAATTGAGAAGAATCTGGAAGTTTTACACTCTACAAAATTAACAAGAAATGAGCAATCAATCCCGAGAAGTTCTGGTATATCAGCTCCACCGCATGGTGGATTGTCCCGAAATGATCCCATGGAAGAGGATCTGGTTA…	GAGAGAGGGAGAGATCATGGTGGCGCCGAACGTGAAGGCGGAGACGATGAGGCTGATGGACCGGCGGTCGGCGCTGGAGGCGGAGATGGACGCCATCATCGCTGCCCTCTCCGCGCCGGGCGGGGCAGGCATCACGGGCTCCCTCGTCGACGCCGAGGGTTTCCCCAGGGCGGACATCGACATCCCCGCCGCCCTTGCCCAGCGCCGCAAGCTCGGTGAGCTGAGGAATGACCACAAGGATGTTACAAACAAAATTGAGAAGAATCTGGAAGTTTTACACTCTACAAAATTAACAAGAAATGAGCAATCAATCCCGAGAAGTTCTGGTATATCAGCTCCACCGCATGGTGGATTGTCCCGAAATGATCCCATGGAAGAGGATCTGGTTACCAGACTTCC…	537	1	AK251930.1	26s proteasome non-atpase regulatory subunit 9	244			0					0
TA001426	3678	HX05P15	Proteasome	FAMILY	Hv-RPN3c	ATCCTCAAATCAACTTCCCGCAAAGCAAATACAGGATGCGATGCCAAATACAGTGTCCCGTCGCAGCACACGGTTCCTCAATTACAGTATCTCAGGGAAAAATAAGGTTTCTACGCAATTTGTAGTGATAAAAGAATTGTTGGGAGCATAGAAAACCACAGAGTAATAGCATCATTTAAATTGTCCCTCAACGAAATCGGAGTGTGGCTCCTAACATCAACTTTGTAGTCCTCGCTTCTCCGTAATGGAACATGCAGCAGCTGAAAGCACCAAGAGAGGATAACCAACCTAGAAGTCATCGTCATCCTCCTCGGCCATGTGCTTCGCGAGTTCTTCCTCCTGCTGGAGCCTCTCTCGCCTCTTCTCGGCACTCTCCTTTTCCTTGTGAGAATTCGGGGG…	CACACGGTTCCTCAATTACAGTATCTCAGGGAAAAATAAGGTTTCTACGCAATTTGTAGTGATAAAAGAATTGTTGGGAGCATAGAAAACCACAGAGTAATAGCATCATTTAAATTGTCCCTCAACGAAATCGGAGTGTGGCTCCTAACATCAACTTTGTAGTCCTCGCTTCTCCGTAATGGAACATGCAGCAGCTGAAAGCACCAAGAGAGGATAACCAACCTAGAAGTCATCGTCATCCTCCTCGGCCATGTGCTTCGCGAGTTCTTCCTCCTGCTGGAGCCTCTCTCGCCTCTTCTCGGCACTCTCCTTTTCCTTGTGAGAATTCGGGGGGAACCTCAGAGCCTTGACGGCCTCATTGTGCATGTTCAGGCAGAATGCAATCCTGGAGTTGAAAGC…	509	1	MLOC_81613.2	probable 26s proteasome non-atpase regulatory subunit 3-like	134			0					0
TA001427	16489	HA06K14	Proteasome	FAMILY	Hv-RPN5a	GGATACCAAAGAATACAAATAATGTTCAGAAAAATACAGCAAATAGTATTCGTCATTCCCTGTGGTTACAGTATCTCAAGACCGGTTCGCACACACGAGTTCCCAAAGCAAACAGGCGATGCTCTCACTTGAGCGGAGAATTGTTTTACCCATCCAGCGATAGTGAATTCAGATCCATAGAGAGTCTACTACGCACACAACCTACACAAGGCCATTCAGTTCAAAATGGTTTTCAGGCTTTCAACACCGCCTTGTGGATCATCGTCTCCTTGTGTATTTGGTGGCAGCTCTTCTCCACCAGGTCCAGGAGCTTCTCCAGGTTAGACGCCCACGAGTTGAGCACCCCGTTGCTGTCCTGGGCTGTCCGGAAGGACACGATCCCCATTGGTCTGTCAATCT…	ACCAAAGAATACAAATAATGTTCAGAAAAATACAGCAAATAGTATTCGTCATTCCCTGTGGTTACAGTATCTCAAGACCGGTTCGCACACACGAGTTCCCAAAGCAAACAGGCGATGCTCTCACTTGAGCGGAGAATTGTTTTACCCATCCAGCGATAGTGAATTCAGATCCATAGAGAGTCTACTACGCACACAACCTACACAAGGCCATTCAGTTCAAAATGGTTTTCAGGCTTTCAACACCGCCTTGTGGATCATCGTCTCCTTGTGTATTTGGTGGCAGCTCTTCTCCACCAGGTCCAGGAGCTTCTCCAGGTTAGACGCCCACGAGTTGAGCACCCCGTTGCTGTCCTGGGCTGTCCGGAAGGACACGATCCCCATTGGTCTGTCAATCTTTGC…	450	1	AK252411.1	26s proteasome non-atpase regulatory subunit 12-like	81			0					0
TA001428	16662	HD07C11	Proteasome	FAMILY	Hv-RPN6b	CGGACGAGGCTGATGTGGATGCTATGAAAGCTGTGGCCGATGCCTACTCGAAGCGATCTCTGAAGTACTTTGAAACTGCTCTTGGTGACTACAAGGCCCAGCTGGAGGAGGATCCTATTGTCCACAGGCACCTCTCGTCTCTGTATGATACCCTCCTGGAGCAGAACCTGTGCAGGCTGATTGAAGCCTACTCAAGGGTGGAGATTGCACACGTAGCAGAGATGATCGAGTTGCCAATCGAGCATGTGGAGAAGAAGCTGTCACAGATGATCCTGGACAAGAAATTCGCAGGGACTCTGGATCAGGGCGCGGGCTGCCTCATCATATTCGAAGACGCCAAGACGGAGGCGATCTTCCCTGCTACGCTGGAAACAATTTCGAATGTAGGGAAGGTTGTCG…	TACTCGAAGCGATCTCTGAAGTACTTTGAAACTGCTCTTGGTGACTACAAGGCCCAGCTGGAGGAGGATCCTATTGTCCACAGGCACCTCTCGTCTCTGTATGATACCCTCCTGGAGCAGAACCTGTGCAGGCTGATTGAAGCCTACTCAAGGGTGGAGATTGCACACGTAGCAGAGATGATCGAGTTGCCAATCGAGCATGTGGAGAAGAAGCTGTCACAGATGATCCTGGACAAGAAATTCGCAGGGACTCTGGATCAGGGCGCGGGCTGCCTCATCATATTCGAAGACGCCAAGACGGAGGCGATCTTCCCTGCTACGCTGGAAACAATTTCGAATGTAGGGAAGGTTGTCGAGAGCCTTTACATGAGGTCGGCCAAGATCATGGCTTGAGGAGAT…	502	1	AK358799	26s proteasome non-atpase regulatory subunit 11-like	3			0					0
TA001432	922	HF14O23	Proteasome	FAMILY	Hv-RPT2a	CGGCACGAGGAGAGAGAGAACTATGTTGGAGCTGCTGAACCAGCTAGATGGTTTTGACTCGCGTGGAGATGTTAAAGTTATTCTAGCTACAAATCGCATTGAAAGTCTTGATCCAGCCTTGCTTCGCCCTGGCAGAATAGACCGAAAGATAGAATTCCCTCTTCCAGACATTAAGACTAGGCGGCGCATCTTCCAGATACACACGGCAAAGATGACATTGTCAGATGATGTGAACCTGGAAGAGTTCGTCATGACTAAGGATGAGTTTTCTGGTGCTGACATCAAAGCAATATGCACCGAATCTGGCTTGCTTGCTTTGAGAGAGCGCAGGATGAAGGTGACACACGCCGACTTCAAGAAGGCAAAGGAGAAGGTCATGTTCAAGAAGAAGGAAGGTGT…	GCACGAGGAGAGAGAGAACTATGTTGGAGCTGCTGAACCAGCTAGATGGTTTTGACTCGCGTGGAGATGTTAAAGTTATTCTAGCTACAAATCGCATTGAAAGTCTTGATCCAGCCTTGCTTCGCCCTGGCAGAATAGACCGAAAGATAGAATTCCCTCTTCCAGACATTAAGACTAGGCGGCGCATCTTCCAGATACACACGGCAAAGATGACATTGTCAGATGATGTGAACCTGGAAGAGTTCGTCATGACTAAGGATGAGTTTTCTGGTGCTGACATCAAAGCAATATGCACCGAATCTGGCTTGCTTGCTTTGAGAGAGCGCAGGATGAAGGTGACACACGCCGACTTCAAGAAGGCAAAGGAGAAGGTCATGTTCAAGAAGAAGGAAGGTGTGC…	543	1	AK372085	26s proteasome regulatory subunit 4 homolog a-like	198			0					0
TA001433	14987	HD08L01	Proteasome	FAMILY	Hv-RPT2b	CCCCCCTCCCTCGAAGAATAGCATGCATCATATTCTTCGATGAAGTTGATGCCATTGGTGGTGCTCGCTTTGATGATGGAGCTGGGGGCGATAATGAGGTTCAGCGTACTATGCTTGAAATCGTCAATCAGCTTGACGGTTTTGATGCTAGGGGGAATATCAAGGTTCTCATGGCCACCAACAGGCCTGATACACTGGACCCTGCACTTCTACGTCCTGGTCGCCTGGACCGAAAGGTGGAATTTGGCTTACCTGACTTGGAAGGCCGTACCCAGATATTCAAAATACATACACGCACAATGAACTGTGAGCGTGATATCCGATTCGAGCTACTGGCGCGACTCTGCCCCAACGCCACCGGTGCGGACATCAGGAGTGTCTGCACAGAAGCCGGCATGT…	GATGCTAGGGGGAATATCAAGGTTCTCATGGCCACCAACAGGCCTGATACACTGGACCCTGCACTTCTACGTCCTGGTCGCCTGGACCGAAAGGTGGAATTTGGCTTACCTGACTTGGAAGGCCGTACCCAGATATTCAAAATACATACACGCACAATGAACTGTGAGCGTGATATCCGATTCGAGCTACTGGCGCGACTCTGCCCCAACGCCACCGGTGCGGACATCAGGAGTGTCTGCACAGAAGCCGGCATGTACGCCATCCGTGCCCGCAGGAAGACTGTGACGGAGAAGGATTTCCTCGACTCGGTCAACAAGGTTATCAAGGGGTATCAGAAATTCAGCGCAACCCCGAAATACATGGTGTACAATTGAGCAAGCAGGCTTCCTTTTGTTTCA…	502	1	AK252829.1	2696149 regulatory particle triple-a 1a	185			0					0
TA001434	9171	HI05K17	Proteasome	FAMILY	Hv-RPT4a	CGGCACGAGGCGCCGACGCCGCCCGCCGCGCCACCGCCGTCGCCAAGTACCGCGCCAGCCTCCTCGCCTTCCGGGAGCACTACTCCCTCGTGCGAGCAGGGGAAGAGAACCTGAAGAAGGCTAAGAAGGAGCGTGAGATAACCGATGGGCATGTCAAGGCGTTTCAGTGCGCTGGACAGATTGTGGGGGAGGTGCTGCGCCCGGTTGGCGGCGAGCGCTTTATTGTCAAGCTTAGGAGTGGTCCTCGATACCTAGTCAACTGTCGCAATAAGTTGAACAAGGAGAAGTTGAAAACAGGCACGCGTGTGTGTCTTGACCTAAGCACGCTTACAATCGTGCGCGTACTTCCGCGTGAGGTGGACCCTTTAGTGTTCAACATGCTTCATGAGGATCCAGGGA…	AGCACTACTCCCTCGTGCGAGCAGGGGAAGAGAACCTGAAGAAGGCTAAGAAGGAGCGTGAGATAACCGATGGGCATGTCAAGGCGTTTCAGTGCGCTGGACAGATTGTGGGGGAGGTGCTGCGCCCGGTTGGCGGCGAGCGCTTTATTGTCAAGCTTAGGAGTGGTCCTCGATACCTAGTCAACTGTCGCAATAAGTTGAACAAGGAGAAGTTGAAAACAGGCACGCGTGTGTGTCTTGACCTAAGCACGCTTACAATCGTGCGCGTACTTCCGCGTGAGGTGGACCCTTTAGTGTTCAACATGCTTCATGAGGATCCAGGGAATGTCAGCTTCTCTGCTGTTGGAGGGCTATCTGACCAGATCAGGGAAATTAGGGAGACCATCGAACTTCCGCTCA…	512	1	MLOC_55868.3	2497253 26s proteasome regulatory particle triple-a atpase subunit4	259			0					0
TA000912	13648	HY05D16	PRX	FAMILY	Hv-Prx6	TGGCTCCTTCTTCTCCTCTGCTCGCAGCAGCAGTAGCACTGCTGGTGCTGGCCCTTGGTTCTGCCGTGGCGTATGCGGCGGCAGAGCATGAGGAGCTGAGGTCGAGGCAGCCTCCGATTACTCGCGGCCTGTCGTTCGACTTCTACCATGGGAGGTGCCCCGGGGCGGAGTCCATCGTGCGTAAGTTCGTCCAGGACGCCGTCCGCAAGGACAAAGGCCTCCTCCGCCTCCACTTCCACGACTGCTTCGTCCAGGGTGCGACGCGTCGGTGCTCCTGCACGGGTCCGCCGCCGAGCCAGGGGAACAGCAGGCGCCGCCCAACCTCACGCTCCGCCCCTCCGCCTTGAAGGCCATCGACAACATCCGCGACCAGCTGGAGCACCACTGTCACGGCGCCGT…	ATCATGGCTTGCCCTGCTCAGTTTTTATTTATTTCGACATGCATGGTTAACAGCTACCACTCCACTAGTATAGATTCTAGAACCCGAGGTTCTCCGCGGCAGCGTCAACGACGGTCTGCACGAGAGACGGCCACTCAAGGCCGTCGTCGCCATCAACGGTGCCGGGGTTGGGCACGGCGCAGTGGCGCCGGACTTGGCCCTGGTCGCCGGTGAGCACCCTTATCTGGCCCATCTTCACCATGGACACGCCGAACTGGTCGAAGAAGTCGCCTTGGCTGCGCGCGAAGTGCTCGACGATGGGCTGGGTGATGGCGTTGGTGTANAGATCCTGGTCGGACACGAAGAGCCCCTCCCGGTTCACCAAGGTTCACGAAGTATTTGTTGTCGAACACGTTGGTG…	502	1	AK372383	peroxidase 12-like	18			0					0
TA001226	n.a.03	62657038.r_h07_1	PRX	FAMILY	Peroxidase ( BdiPrx50-like)	TTTTTTTTTTTTTTTTTGGNTTATGATTATATTATTAGTACAAGCATAGCGTCAACCCAGTGATACTCATCCAGAATTGCATATACTATCAGTTCAGGTTCAGTTGAACCTGGAGCACTTCCTCCTGATCTCGCCCTGCCTGCCGGTCTTGACGGCGACGCGCCGAGGCTCACCATGGCCTTGGGGAACTCGTAGGTGAAGCGGACGCCGAAGAGGCCCCGGATGTTGCCGGCGTACTTCTGCACCACCCCCTGCGTCGCGTCGTCGCCCCACAGCCGCTGGTCCGACTCCAGCACGGCGTTGCCGTCCCTCACGTTCTTGAAGAAGGCGGCGTCGAAGGACCCCGCGCCGTCCTTGTCCAGCGCCACCCGCCGCACCGGGTCGCCGTTCGGGGGCAC	AGCATAGCGTCAACCCAGTGATACTCATCCAGAATTGCATATACTATCAGTTCAGGTTCAGTTGAACCTGGAGCACTTCCTCCTGATCTCGCCCTGCCTGCCGGTCTTGACGGCGACGCGCCGAGGCTCACCATGGCCTTGGGGAACTCGTAGGTGAAGCGGACGCCGAAGAGGCCCCGGATGTTGCCGGCGTACTTCTGCACCACCCCCTGCGTCGCGTCGTCGCCCCACAGCCGCTGGTCCGACTCCAGCACGGCGTTGCCGTCCCTCACGTTCTTGAAGAAGGCGGCGTCGAAGGACCCCGCGCCGTCCTTGTCCAGCGCCAC	326	1	MLOC_12821.1	peroxidase 25-like	117			0					0
TA001040	5179	HO06G06	RLK	FAMILY	Receptor-like kinase (Cystein rich)	GAATTAGCAACTGCCTTTCATAAAGGGTCAAAGGCCAATATATGTACATGTAAGGTAAAATGCAGAAAACCCCTTACACAATGGAGATATATCAAAACGGGGACTGTACACATCTAACACTTATTACCATTGAATTATTTTCTTCATATCAAACCTCCGGGTCCAGAATGATTCGAACTCTAGTCGATATGGGAGTTGAGCTCGTGATGGTTATGTCTATTGTCCTGCTTGATTGGCCCATAAATGTAGATGCCGTGCTTTCACGGTCACTTCCTTTGCTCAGCACTGTAGGCTGCTTAGGCTCCATTGAGAAGCTCATGCTTTCAGAGTTCAGCATGGCAGCAACATCGGTCATGGTGGGCCGATCTGCTGGATCTTCCTGGGCACAAAGCAGTGCCA…	TGCAGAAAACCCCTTACACAATGGAGATATATCAAAACGGGGACTGTACACATCTAACACTTATTACCATTGAATTATTTTCTTCATATCAAACCTCCGGGTCCAGAATGATTCGAACTCTAGTCGATATGGGAGTTGAGCTCGTGATGGTTATGTCTATTGTCCTGCTTGATTGGCCCATAAATGTAGATGCCGTGCTTTCACGGTCACTTCCTTTGCTCAGCACTGTAGGCTGCTTAGGCTCCATTGAGAAGCTCATGCTTTCAGAGTTCAGCATGGCAGCAACATCGGTCATGGTGGGCCGATCTGCTGGATCTTCCTGGGCACAAAGCAGTGCCACCTGAGCACATCGCTTTATCTCAGCGATTTCATATTCGTTCCCTAGAGACGGATCGACGA…	506	1	MLOC_10884.2	49487 receptor protein kinase-like	21			0					0
TA001227	20570	HK03E03	RLK	FAMILY	Receptor-like kinase	TCAATGATATAGGACTAAGATGTGCAATACTTATGTCACTTCTGGAAGTGTTTTAGCAAAACTGTTTTTAAATGTATTCTACCGTGCCAAAAATGTTAACCCAAATTACAAGCACACAATATTTAGTTATTCACGAGCTAATGAAATTTTAGAAATCATGAGTCTCCCCACAATTCGTAGATGTACAACCTACCACATCACCAAAAGCCGACATCGATCTCGCTCAGTACACATCTTCTTTGGACCCTATCTATGTTGTCACGTCGATGGCACCATCGATCTCCACGTCGGCAGTGACGGGCACATGTGCGTCTCCCTCCTCCACGCCGTCCTGGACGTGTGAGGCCACCTCATGGCGCAGCGGCCGCTCGGAAAGCCGTGGACTCTTCTAGACAAAGC…	CGTTTCTTGAAGGGAGATCGGGAATCGCTCGAACTGATGGGAAAACCTAAACCCACAAAGCCCCCAATGTTTGACTCCTGTGATTCAGAGGATTACACTCGCACGAGTTACCTCAATGATCTGGACAAGCACAAGCAGCTTGCGTTGGAGCAGTGAATTTTTTAGCCGAGTTTGGACAGATTTGGCTTCTTTTTGTACATCGTGACTATCTTCGTTGTGATCCTCCCGCTTTCCAGAGATGTTTATAGGATTGTATGGATAGATGTGAGGGATCAATCTGTCGTTTGCCTCCCTGTTGCTGATCCAAGGTGTCATTCTTGGCTTCCCGTGGTCACTGTATGTTGTGATACTGTGATCTGTATGACCAGGGCCAATGATGTTGGCTGTATGTCAGTATTT…	500	1	MLOC_14209.1	receptor-like cytosolic serine threonine-protein kinase rbk1-like	62			0					0
TA001282	18404	HA01B08	SWEET	FAMILY	SWEET sugar transporter (OsSWEET15-like)	GACCGAGGGGAGGATCAGCTGCGGCGCCTAGGTGCACCCAATAATCGACGTGCTGCCGGCGGCGGGGGCCGTCGACGAGGAAGCCGCCGCAGCGGCCGACGAGGACGTGATCCGCGACGACCACAACATGCTCAGGCCGGAGCAGCCGGCGATCATCAAGCCCGACGTCGCCATTGTCGTCCAGGCGTAGATTAGGTTTATCATCCAGCCCCGTTATTAATTCAAGTAAGCCGGCGATAAGTGGGCACGCACAGCACGCATGCGGGCCTTCCTTCCGGCGTGGCCGCGTACGTACGTACGTGGCTGGGCACTGTGTGGCTGCATCGGGTCCGCGCATGGCATGGCCGGCTGCGCATGCAGAGATCCAGCTTAGCTAGCCCGACCGTCTGCATGCCATGT…	CGCCTAGGTGCACCCAATAATCGACGTGCTGCCGGCGGCGGGGGCCGTCGACGAGGAAGCCGCCGCAGCGGCCGACGAGGACGTGATCCGCGACGACCACAACATGCTCAGGCCGGAGCAGCCGGCGATCATCAAGCCCGACGTCGCCATTGTCGTCCAGGCGTAGATTAGGTTTATCATCCAGCCCCGTTATTAATTCAAGTAAGCCGGCGATAAGTGGGCACGCACAGCACGCATGCGGGCCTTCCTTCCGGCGTGGCCGCGTACGTACGTACGTGGCTGGGCACTGTGTGGCTGCATCGGGTCCGCGCATGGCATGGCCGGCTGCGCATGCAGAGATCCAGCTTAGCTAGCCCGACCGTCTGCATGCCATGTCCATGTGTGAAGGGATGCCAGGGG…	504	1	AK373077	bidirectional sugar transporter n3-like	79			0					0
TA001283	16445	HO34L08	SWEET	FAMILY	SWEET sugar transporter (OsSWEET1a-like)	GCAGCACAAAACTAAAGGAAACCGTGAGTGCATAAAATGACGGCAGTATCTGCGTTGTCGTTGTACTCTAGTCTAGATACCCTTGCCGGCCCGGCAGTGCATGAACACTCGAGTTCGAGTAAATGGACCGTGCATGCATCAATGCATGCATGCATGGGCCACATGCACGCAACGTGTTCGAGTAATGGACCGTGCACAAGAGGCGAGGCAGTCGCTAGCTGCTTGTTCAGATGTTGTTGACCGTTCGATATGATCCGTTCTTCTTTGGCTTGCAGATCCCCAACGGGTGTGGGAGCGTCCTGGGCGCCGCGCAGCTCATCCTGTACGCCGTCTACTGGAACAACAAGGGCAACGCTGCTGCCGGCGCCGGAAAGATGCAGGGCGACGACGTGGAGATGT…	TGACGGCAGTATCTGCGTTGTCGTTGTACTCTAGTCTAGATACCCTTGCCGGCCCGGCAGTGCATGAACACTCGAGTTCGAGTAAATGGACCGTGCATGCATCAATGCATGCATGCATGGGCCACATGCACGCAACGTGTTCGAGTAATGGACCGTGCACAAGAGGCGAGGCAGTCGCTAGCTGCTTGTTCAGATGTTGTTGACCGTTCGATATGATCCGTTCTTCTTTGGCTTGCAGATCCCCAACGGGTGTGGGAGCGTCCTGGGCGCCGCGCAGCTCATCCTGTACGCCGTCTACTGGAACAACAAGGGCAACGCTGCTGCCGGCGCCGGAAAGATGCAGGGCGACGACGTGGAGATGTCCGTCGACGGCAGGAACAACAAGGTCGCCGACGGCGA…	528	1	MLOC_1614.1	seven-transmembrane-domain protein 1	92			0					0
TA000923	26350	HI11A22	WRKY	FAMILY	Os-WRKY1-like	ACTCGCCGTATCTTTGGTTCCCCACAAACCCCGCAAAAAGGCCCTCCCCAAGTGCTCCGCCCACCATCTCTCCTTTCTCATGGCGGCACAAGAGGCCTCTGCCGGCGGCGGCGAGGACGCGCGCCGCGCTCTCGCTACCCCCGCGCTCTCGCTACCCCCGCGCTCCGCCGTCGAATCCTTCTTCGCCTCTGGTGCCACCGCCGCCTCCTTCGCCGAGACCAGCCCCGGCCCGTTCACCCTCACCGCCGCGCTCTTCCAGGACATGCCCTCATCGGCCTTCCACGGCTCCTTCACCCAGCTCCTTGTCGGCGCCATGGGCTCCCCAGCCGCACCCCCTGCTGGCGGCCCTTCCCCTCCCTCACCGTTTGCCGTGCCACCGGGGCTCTGCCCCACCGCTGT…	ATCCTTCTTCGCCTCTGGTGCCACCGCCGCCTCCTTCGCCGAGACCAGCCCCGGCCCGTTCACCCTCACCGCCGCGCTCTTCCAGGACATGCCCTCATCGGCCTTCCACGGCTCCTTCACCCAGCTCCTTGTCGGCGCCATGGGCTCCCCAGCCGCACCCCCTGCTGGCGGCCCTTCCCCTCCCTCACCGTTTGCCGTGCCACCGGGGCTCTGCCCCACCGCTGTCCTCGGCTTCCCTTCGCTCTTCTCCCCTACGGGGAATTTTGAAATGTCCCATCAGCAAGCGTTAGCCCAAGTAACAGCACAAGCATTCCATTCTCAGTATACTGTAGACAGTCAAGCAGATTACTCACTCCCTTTCTCATCGGAAGCAACATCAGCTTTGACATCACAGTTTAT…	510	1	AK250089.1	wrky dna-binding domain superfamily protein	267			0					0
TA000926	11745	HM03N10	WRKY	FAMILY	Hv-WRKY7	TGACGAATAGGTTCGCCTCGTTGTACAGCTTCTTGCAGCCCAGCGCCAAGAGCAGGCGGTCGGCGACGAACTCGATGTACTTCATCATGAGGTCGCCGTTGGTTCATGCTGACGAGCGCAAGGTGTTCTGGATCATGACGGTGGTGACTTGCGGATTGCACCATTTCAGCGGGTCCTCCGCATCGGCCTCGTTCTGAATGCCGGCGACCTCGTCGTCGGTTTGCAGGGCGTGATGACGTGATCGGCTGGCGCCGCCAGAGCTACCTGCTCCTTCTCCTCTCCCCGTCTCATGTTGCTGCACCTGCATCCCAACCGGCCCGGCCTTCCACCCGCGAGGGCGCGACACTGGCTTCGATGACCAGCTTGCTTGCTATCCAGGAGGCCGCCGCAGCAGCACCA…	TCGCCTCGTTGTACAGCTTCTTGCAGCCCAGCGCCAAGAGCAGGCGGTCGGCGACGAACTCGATGTACTTCATCATGAGGTCGCCGTTGGTTCATGCTGACGAGCGCAAGGTGTTCTGGATCATGACGGTGGTGACTTGCGGATTGCACCATTTCAGCGGGTCCTCCGCATCGGCCTCGTTCTGAATGCCGGCGACCTCGTCGTCGGTTTGCAGGGCGTGATGACGTGATCGGCTGGCGCCGCCAGAGCTACCTGCTCCTTCTCCTCTCCCCGTCTCATGTTGCTGCACCTGCATCCCAACCGGCCCGGCCTTCCACCCGCGAGGGCGCGACACTGGCTTCGATGACCAGCTTGCTTGCTATCCAGGAGGCCGCCGCAGCAGCACCAACAACCGTTCGG…	511	1	AK371958	wrky transcription factor 11	6			0					0
TA001190	21408	GCA005C18	WRKY	FAMILY	Hv-WRKY24	GCAAATACAAAATGGTATCAAGAAGGAAGACTCCAATAAACAGCATGGAGTACTTCAAAAGGACTACAGGGACGATGGAAACAAACATGCTCACGGCAGGAAGACCCTGCCCAAGTGGAGCACACAGGTGAGGGTGAGCTCCTTGCAGGATATTGAGGGACATGATGATGGCTTCAGCTGGAGGAAGTATGGCCAGAAGGATATCCTCGGCTCCAGGTACCCAAGACGTTACTACAAATGCAACCACCGTCTCACACAGGGCTGCAAAGCACGGAAGCAGCTGCAGGCCACAGATGGCGACCCACTCCTATTTAACGCCACGTATGTCGGGAACCACACATGCACTCAGCGCGCGAACTTGCAGCCACAGCCTGGGCATGAGCAGAGCACCATCTCTGT…	CCGAGAGCCAGGTTACCAATGAGGCGGTCAGCAGCGGAAGTACGGCCGGAGTTCGCTTCATGTCTCCGGCAACATCTGCGGGTAGCCAGGTTACCTACGAGAGGGGCAGCAGAAGTACGACCACGGATCGATTCATGTCCCCGCGGACGTCAGAGAGCCAGGTTGCCTACAAGGAGTTCACTGACGATGAATTCGTTTATCTTGACTTCATGCCGAACTCCCCAGTAGACCAAAGGCTGGACCTGAATGCTGATTTTGTTGATGACACTGGCTATCCTGACACTGACTGAATATGCTAACACCGGTCCAAGGACAAATATAACAATGCTCTCTGGGAAATTGCAGATTTCCTGAGCAACGAACCGAGGCTGGAAAACATATATTATGTTGCCTGCTTTT…	502	1	MLOC_74974.5	723942 nb-arc domain containing expressed	117			0					0
TA001199	4765	HO10D06	WRKY	FAMILY	Hv-WRKY32	AAGCTCCCCCTCTGCCCTCGCCTTGCTGCTCTGTGGTGCTGTGCTGTGCTGTGCTGTGCGAGCTAGGTGGAGCAGGAGTGAGCTCGAGTTCACGTGCTCGTGCTTGGATCGATCGATGGCCATGGCGCCGTACGAGCAGGTGGTGGACGACCTGGCCAAGGGGCAGGAGTTCGCGACGCAGCTGCAGGGCCTCCTCCGGGACTCCCCCAAGGCCGGCCTCATCATGGACCAGATCCTCCACACCTTCTCCCGCGCCATCCACGCCGCCAAGGCCGCGGCCGCCGCCAGCGCCAGCGCCAGCAGCGGGAGCGAGGTCACCGACGGCGCAACCAGCGGCGGGAAGAGGAAGTCCGCCGCCGGTGGAGGGCCGCGCAAGGCCTGCCGGACGAGGACCCATGA…	AGAGCGGAGAGCAAAATATTGTGAGGTTTTCTGTTCACCTCCCAGTCACTTGGGAGTGGCAAAAAACCTCGGCCCCGCTAAGGCTACTAACATACTCCATAATCTACGTACGTACACAGGCGTGTACGTCAATAGCAAACACGCAGATTTCTAACTGACATGATACATAGACATAAAAATGTACAAACTAAACTAGGACGCGCAGCTCAGGAAGATGGAGGATCCACGAAGCCATTATTTGCATATACTTTACATACGCGAGGAGCCAGCCGATCGATCCTCCCGACCCACGGCTCGGCCGATCAATGGTCGAGACCGTACGGGAGCGGCATGAAGTCCTCGAGATACGTGTAACCATCCAAGAAGAGGTCTCCCTGGCCGAGGCCGTACTGCAGGGTG…	613	1	MLOC_66134.2	wrky45-like transcription factor	1			0					0
TA001205	15934	HY05N04	WRKY	FAMILY	Hv-WRKY1	TGTTGGCCTGGACTCGGAACTCGGAAATAGTTCTCCATCCCAAGCTTCTCTCCCCCTCTTTCTCTTCTCTCTCTCCTCTCCTCTCTCGCGCGCGTTGCCTCGAACCGGAAGGAAGTGAACATCGTACGTCCGTTCCAGCGCGTGGTGTTTGAGGGACCAATGGATCCATGGATGGGCAGCCAGCCATCCCTGAGCCTCGACCTGCACGTCGGCCTACCGCCGATGGGGCACCCGCACCACCACCAGAGCCAATACCAGGCGCCGCCGATGATCGCGCTGGCCAAGCCCAAGATCCTCGTGGAGGAGAACTTCATGCCACTCAAGAAGGACCCTGAGGTTGCGGTTCTTGAGTCGGAGCTACAGCGGGTGAGCGAGGAGAACCGGCGGCTGGGCGAGATG…	CAGCAGCACAAGCAGGAAGCGGCAGCGGTCGTCGTCAGCGGCGAATCGGCCGCGGCGGCGTCCGAGCTGATCCGGCGCAACCTGGCGGAGCAGATGGCCATGACGCTGACGAGGGACCCCAGCTTCAAGGCGGCGCTGGTCACCGCGCTCTCCGGCCGGATCCTCGAGCTCTCGCCGACCAGGGACATCAATTAATCCCCACAGGAGCAGCCACATCTCAGAAACACTGCCCGGCTCAAATTTTCTTGCGGTGGTCGATTACTCCGTTCGGCATTGCTTGCTGCCTGCCTCCGCCGCCTCCGTCAAAGCCTCGCAGGCAAAGCATCAAGAACCGGACGCCTGACCAGCGAAGAAGACGCGATCGGTTTCCGGCGAGCGAAGATCGGAGTTACCGCTCGT…	505	1	MLOC_60890.1	wrky dna-binding domain superfamily protein	95			0					0
TA001403	43536	Genomic_cDNA_PCR	WRKY	FAMILY	Hv-WRKY45	TTCGGCAAAGCGGCCGTNGACACGGCCGCGCTCCCTCCCGACGAGTTCGGCGGCGAGGCCGTCTGCAGGGAAGGAAGCGAGGAAGACGACGCGATGTTCGCGGGGCTCGGCGAGCTTCCGGAGTGCGCGATAGTGTTCCGACGGCATGCCGGCGACGGCCTATCGGCAATGGCGGGAGGTGTCAAGGTCGAGCAGCCGGCCGAGGGCACTGCCATGACGTGAGCATGTGATCTGACATGTGGGACAGGTCTTCAATAATATTGAGCAGACAAAATTAGAGTCTCAGTTTCATGATCTCTTGCGCTTTTGTTGGTTAGTTCTGCTTCTGTCCCACTTCTTTTGGTATTACCTTCTTTCACTCATACTCCTACGTACATTATAGCACACAGAAGAATCTGA…	CCGTCTGCAGGGAAGGAAGCGAGGAAGACGACGCGATGTTCGCGGGGCTCGGCGAGCTTCCGGAGTGCGCGATAGTGTTCCGACGGCATGCCGGCGACGGCCTATCGGCAATGGCGGGAGGTGTCAAGGTCGAGCAGCCGGCCGAGGGCACTGCCATGACGTGAGCATGTGATCTGACATGTGGGACAGGTCTTCAATAATATTGAGCAGACAAAATTAGAGTCTCAGTTTCATGATCTCTTGCGCTTTTGTTGGTTAGTTCTGCTTCTGTCCCACTTCTTTTGGTATTACCTTCTTTCACTCATACTCCTACGTACATTATAGCACACAGAAGAATCTGAGACATTACCATTGCACATATTGTTTGGACGAGGGATTGAGATGGACAAGCCCCTTTTG…	502	1	MLOC_14821.1	wrky transcription factor	70			0	0				0
TA001435	383	HO30B19	WRKY	FAMILY	Hv-WRKY21	AAAGCTCGAACAATGGCATGTGCATTCGTCTGCTTAATATCTTATACTCCATTGCCTTGTTCTGACGTTAAGATATTATAAGCACACGAATTAAGCAGAACAATGGCATGTGAGTTAATCAGGGGAAACAGGTCCATCAGTGTCAAAACAGTAAGCTCGAAGCTAGCATCCTGAACTCATAATTCATTGCGTGTTTGTCCTGCGGAGCCTTAGAGATAGCGCGAGTTATCCAAGAAATCGGCGTCCGCCAGCTGGAGCATGAAGTCCATCTCTCCCATCGGGGATTCCGTCGTGGAGGAGAGCTCCACGTCGGGCACGTTCCTGCAGCTAACCTTGCACTCTGGCGTCGCCGGTGACATGAAGGGGGATGCAGTGATGGCACAGCCAGCTGGGAAGTCG…	TCCATTGCCTTGTTCTGACGTTAAGATATTATAAGCACACGAATTAAGCAGAACAATGGCATGTGAGTTAATCAGGGGAAACAGGTCCATCAGTGTCAAAACAGTAAGCTCGAAGCTAGCATCCTGAACTCATAATTCATTGCGTGTTTGTCCTGCGGAGCCTTAGAGATAGCGCGAGTTATCCAAGAAATCGGCGTCCGCCAGCTGGAGCATGAAGTCCATCTCTCCCATCGGGGATTCCGTCGTGGAGGAGAGCTCCACGTCGGGCACGTTCCTGCAGCTAACCTTGCACTCTGGCGTCGCCGGTGACATGAAGGGGGATGCAGTGATGGCACAGCCAGCTGGGAAGTCGCTGCCCGTGTCGGCGCCTGCTTGTTTGGAGGGGAACGAGAACGGGGC…	525	1	MLOC_44455.1	wrky dna-binding domain superfamily protein	168
TA001320	18546	HO03O03	-	REGULATED	Elicitor-responsive protein FIERG2	ggagaacaagagcgacaggcctagtcccagacgaaagagagcaggacggtcagaaagggagagcagccggccggccgtgtccctgggagaggtggaagatatattggtcagctttccgcgagatccacagagcaatacgatggggcgcggccttctggaggtgcatctggtcgacgcaagggcctccccggcaccgatttcctcgggaagatagacccttacgtgatcgtgcagtacggagccaggagcgcaagagcagcaccgcccgagatgctggaaggaacccgagctggaagaggtgttgaggttccagatcaataactcctccgcagccaacgcgcaagataagttgttttccggatcatggaccacgacaacttctcccgcgacgatttcctc…	ggagaacaagagcgacaggcctagtcccagacgaaagagagcaggacggtcagaaagggagagcagccggccggccgtgtccctgggagaggtggaagatatattggtcagctttccgcgagatccacagagcaatacgatggggcgcggccttctggaggtgcatctggtcgacgcaagggcctccccggcaccgatttcctcgggaagatagacccttacgtgatcgtgcagtacggagccaggagcgcaagagcagcaccgcccgagatgctggaaggaacccgagctggaagaggtgttgaggttccagatcaataactcctccgcagccaacgcgcaagataagttgttttccggatcatggaccacgacaacttctcccgcgacgatttcctc…	619	2	MLOC_79334.1	elicitor-responsive protein 1	156	MLOC_39313.2	elicitor-responsive protein 1	13	8.33333	YES			0
TA000749	14548	HO13M13	-	REGULATED	DnaJ like protein (MIR7)	CGGCACAGGGTCCTCCAGCAGAAGGAGCACCCCAAATTCAAGCGGAAGGCCGACGACCTCTTCTATGAGCACACCCTGACCCTGACGGAGGCCCTCTGTGGCTTCCAATATGTCCTAGCTCATTTGGATGGCAGACAGCTGCTCATCAAGTCCAACCCCGGGGAAGTTGTCAAGCCTGATTCATTCAAGGCGATCAACGACGAGGGCATGCCCATGTACCAGAGGCCCTTCATGAAGGGCAAGCTCTACATCCACTTCACGGTTGTTTTCCCCGACTCGCTGAGCCTGGACCAGTGCAAGGCCCTCGAGACGGTCCTCCCGCCCAAGCCGGCATCGCAGTACACGGACATGGAGCTAGACGAGTGCGAGGAGACGATGGCCTACGACATAGACATTGAG…	CGGCACAGGGTCCTCCAGCAGAAGGAGCACCCCAAATTCAAGCGGAAGGCCGACGACCTCTTCTATGAGCACACCCTGACCCTGACGGAGGCCCTCTGTGGCTTCCAATATGTCCTAGCTCATTTGGATGGCAGACAGCTGCTCATCAAGTCCAACCCCGGGGAAGTTGTCAAGCCTGATTCATTCAAGGCGATCAACGACGAGGGCATGCCCATGTACCAGAGGCCCTTCATGAAGGGCAAGCTCTACATCCACTTCACGGTTGTTTTCCCCGACTCGCTGAGCCTGGACCAGTGCAAGGCCCTCGAGACGGTCCTCCCGCCCAAGCCGGCATCGCAGTACACGGACATGGAGCTAGACGAGTGCGAGGAGACGATGGCCTACGAC	387	2	AK360735	DnaJ like protein	149	AK250598.1	dnaj chaperone family protein	5	3.3557	YES			0
TA000585	17745	HO01I09	-	REGULATED	Golgi Nucleotide sugar transporter GONST3	ACCATGTTTGACTCACATGCCGAACATGGCCGTCGTGGGCAAATGGATCGTTGTGTGTGGCCACCTTATATGAGAGCTTAGCTGATTGGGCACATAGATAGGTGGTTGTTGCATACTGGTCTTCGTTCCTCCTCTGCCACCTTAGGCCCTGACCCTCGGCTTTGTTTAAAAGGATACATGCTTCGTTGCTAGAGCGCTTGCTGTTGTTGGATTTGGGCTCGCGACCATGGCTCCTGCTCGGGTTGGCCGGTTCCAGATGTCTAATCTCTCAGAGCCCTCAAAAGAAGACGGTTCAGTCGAGAAAACTGGAGCTTGGAATAACACATGGAACACTCTTATGCGCCATGCTTCGGTCTATGGTGTGGCTGCTGGTTATTGCCTGTCAGCATCTCTGCTCTC…	CAACAACCTTGAGGCTCTGCTGCTGTTCCCACTTGAGCTCCTTATAATGGGAGAGTTCAATCAGATGAAGGTCGACAGCTCCAAGATGACAACAAACTGGCTATCTTATGACGTGGTCCTTCCTGTTGCTCTGTCATGCCTGTTCGGGTTATCTATATCCTTCTTCGGATTCTCCTGCAGACGGGCCATCTCTGCCACTGGATTTACGGTGCTCGGTATAGTGAACAAGCTCCTGACCGTCGTGATCAATCTGCTTATCTGGGACAAGCATGCATCCCTGGTGGGGACAATTGGGCTCTTGATATGCATGTCTGGTGGCGTTCTCTACCAGCAATCGACCACAAAGCCCAAGGTACCCAAGATTG	365	2	MLOC_69325.1	gdp-mannose transporter gonst3-like	171	AK370104	gdp-mannose transporter gonst3-like	5	2.92398	YES			0
TA000361	604	HO40A01	-	REGULATED	Alpha/beta hydrolase	AGAATCGGCACGAGGGATGAGCTGCCGAAGCGCCATGCCCTGTCCACATCTGGCAGGGCGACGAGGACGGCCTGGTGCCGGTGGTGCTGCAGAGGCACATCGCCAGCCGGCTCAGCTGGGTGAACTACCACGAGCTCCCCGAGACCGGGCACTTCCTGTCGCCGGTCCCCGGGCTAGGAGACACCGTTCTTCGGACCCTCTTCGGCAACGCCAAGCAGTGATCAGGAGCAGCAGCAGCGACGACACTGAACATAGTGCGGTGCTGAAAGTATAGCGTTCTTCCGGTGCAGATTGTTTCATTCTAAGGAGGTGGTCAGGTCAGGTGATCGCCGCTAATTAGCGATGATGTTACTATAGGTGAAATGGTGGTGTAACATCAAAGTGTTTTTTGTGGTGCAA…	AGAATCGGCACGAGGGATGAGCTGCCGAAGCGCCATGCCCTGTCCACATCTGGCAGGGCGACGAGGACGGCCTGGTGCCGGTGGTGCTGCAGAGGCACATCGCCAGCCGGCTCAGCTGGGTGAACTACCACGAGCTCCCCGAGACCGGGCACTTCCTGTCGCCGGTCCCCGGGCTAGGAGACACCGTTCTTCGGACCCTCTTCGGCAACGCCAAGCAGTGATCAGGAGCAGCAGCAGCGACGACACTGAACATAGTGCGGTGCTGAAAGTATAGCGTTCTTCCGGTGCAGATTGTTTCATTCTAAGGAGGTGGTCAGGTCAGGTGATCGCCGCTAATTAGCGATGATGTTACTATAGGTGAAATGGTGGTGTAACATCAAAGTGTTTTTTGTGGTGCAA…	430	2	AK354381	alpha beta fold family expressed	91	AK362710	catalytic hydrolase	2	2.1978	YES			0
TA000016	2808	HA06I15	-	REGULATED	Brain protein 44-like	CGGCACGAGGCTCATCCCCTAGGTTCGCCTTCGCCGTCGGTCGGGCTCCCTCTCCGACACGCCGCCGTCGATACATCCACCCGAGGCATGGCGACGGCGTTCAAGGCGTTCGTGAACAGTCCCGTCGGCCCCAAGACCACCCACTTCTGGGGGCCCGTCGCTAACTGGGGCTTCGTCCTCGCGGGTTTGGTTGACTTGAACAAGCCTCCTGAGATGATATCTGGCAATATGACAGCAGCCATGTGTGTCTATTCTGGACTCTTTATGAGGTTTGCATGGATGGTACAGCCCCGGAACTACTTGCTTTTGGCGTGCCATGCCTCCAACGAAACCGTCCAGCTCTATCATTTATCTCGCTGTGCTAGGGCTCAGGGGTATCTGGATTCGAAGAAAGAGCCG…	CGGCACGAGGCTCATCCCCTAGGTTCGCCTTCGCCGTCGGTCGGGCTCCCTCTCCGACACGCCGCCGTCGATACATCCACCCGAGGCATGGCGACGGCGTTCAAGGCGTTCGTGAACAGTCCCGTCGGCCCCAAGACCACCCACTTCTGGGGGCCCGTCGCTAACTGGGGCTTCGTCCTCGCGGGTTTGGTTGACTTGAACAAGCCTCCTGAGATGATATCTGGCAATATGACAGCAGCCATGTGTGTCTATTCTGGACTCTTTATGAGGTTTGCATGGATGGTACAGCCCCGGAACTACTTGCTTTTGGCGTGCCATGCCTCCAACGAAACCGTCCAGCTCTATCATTTATCTCGCTGTGCTAGGGCTCAGGGGTATC	379	2	MLOC_39192.1	brain protein 44-like	137	MLOC_57632.1	brain protein 44-like protein	3	2.18978	YES			0
TA000481	16316	HY09E20	-	REGULATED	Diacylglycerol kinase	TTTTTTTTCTTTTCTTGCGTCCTTGTCCCCGCATTCCGGTCATCGGAATTCGATCCATGCCCGCTGCCGTCGGTGCTCGCCGCATCTTCCTCCAGATTCACGCGCGGCGCGGCGGTTACGTGGGCGATGGTCTGAATCTTGGCGGGCGTTGCCGTGTTATCGTGGGTTGGGGATCTGGTTCTTCCTCTCGCGTAGAGGATGAACTGCAGGGCGGACGGATGTGCAACTGGTGCTAACGATTATGGCAGCAAGTCATGCGGGCAGCTATCGGAATACCGCATTCCAGGACTACATACTAAAGCCGGACTCTGAGTCAGTCATCGTTGACAATGCACCATCTTGTCCCGTGGTAGTCTTCATCAACTCTAGAAGCGGTGGCCAACTTGGAAGTGGTTTGAT…	AACCCNGCGACTGACCAAGAGGCAGTGAAATCATTCCTTGGGCTTGTGAAAGGAGCAAGAGAAATGAGCATTGATAGTTGGCATATCATCATGAGGATGCGAGTTCCACAGGAAGGTCCATGTGATCCTATTGCTCCCTTAGAGCTGCCTCATTCACTGCATGCATTCCACCGTGTAACAGGCTCCGATGAGCTCAATGTGGAGGGTTACCACACATTCCGTGGCGGATTTTGGAATTACTTTAGCATGGGAATGGATGCTCAAGTGTCGTATGGGTTCCACTCTGAAAGGAAGAAAAATCCAGAGAAGTTCAAAAACCAGCTAACAAATCAGGGTACATATGCTAAGCTTGGACTTAAACAAGGATGGTTTGCTCCTTCTCTAACCCATTCCTCTTCA…	465	2	MLOC_58803.1	639885 diacylglycerol kinase 2	243	AK364514	639885 diacylglycerol kinase 2	5	2.05761	YES			0
TA000392	42399	HU02G09	-	RANDOM	Membrane-bound transcription factor site-1 protease (Rnr9)	GCTCTGGTGGTCGGAGGCGGAAGCTTCAAATGCGGAGATCACATGTGACATCTCTTTTTGGAGCTGCACAGCTATGGGAAAGAGGCTTCACTGGTAGGAAAGTCAAAATGGCCATTTTTGACACTGGTATTCGGGCGGACCACCCACACTTCCGTAATATTAAGGAGCGCACAAATTGGACAAATGAAGACACATTAAATGACAACCTTGGTCATGGAACATTCGTAGCTGGAGTGATTGCTGGTCAAGATCCAGAATGTCTTGGATTTGCACCAGACACTGAGATATATGCATTTCGAGTGTTCACAGATGCTCAGTGCAGATATCCTACACATCATGGTTCTTGGATGCATTTAATTATGCTATGGCTACTGGTATGGATGTATTGAATTTGAGTAT…	CGGCACGAGGCTCTGGTGGTCGGAGGCGGAAGCTTCAAATGCGGAGATCACATGTGACATCTCTTTTTGGAGCTGCACAGCTATGGGAAAGAGGCTTCACTGGTAGGAAAGTCAAAATGGCCATTTTTGACACTGGTATTCGGGCGGACCACCCACACTTCCGTAATATTAAGGAGCGCACAAATTGGACAAATGAAGACACATTAAATGACAACCTTGGTCATGGAACATTCGTAGCTGGAGTGATTGCTGGTCAAGATCCAGAATGTCTTGGATTTGCACCAGACACTGAGATATATGCATTTCGAGTGTTCACAGATGCTCAGTGCAGATATCCTACACATCATGGTTCTTGGATGCATTTAATTATGCTATGGCTACTGGTATGGATGTATTGAA…	449	2	AK357070	membrane-bound transcription factor site-1 protease	26	AK248408.1	cell division cycle protein 48 homolog	1	3.84615	NO			0
TA000105	15863	HM01A17	-	REGULATED	Gamma COP1 (Rnr1)	CCCTTTCTTTGTTTCTGGAGTATGTCTTCGGAACAAAGCAGAAATGGTCATACTCGAGGCTGCACGAGCAATAACTGATCTAAATGGTGTTACCAGCCGTGAGCTTACACCTGCAATCACGGTGCTGCAATTGTTCTTAAGTTCATCCAAACCTGTGCTTAGATTTGCCGCTGTTCGCACACTTAACAAGGTTGCATCAACTCATCCTTTGGCCGTTACGAATTGTAACATAGATATGGAGAGTTTAATCTCTGATCAGAACAGGAGCATCGCAACCCTTGCAATTACCACACTGCTCAAGACAGGCAATGAATCAAGTGTTGATCGTTTAATGAAACAGATGACCAACTTTATGTCAGACATTGCCGATGAATTCAAGATTGTTGTCGTAGAAGCAAT…	CGGCACGAGGCTACCATTGATGCATCCTATGAGAAGCTTCTTTCAGCCATTCCTGAGTTTGCTGGTTTTGGAAAACTCTTTAAGTCATCAACACCTGTTGAATTGACTGAAGCCGAGACCGAATATTCAGTCAATGTCGTGAAGCACATTTATGATGGGCATGTTGTCCTTCAGTACAACTGTACAAACACAATACCTGAACAACTGCTTGAAGAGGTCATGGTGTTTGTTGATGCTTCCGAGGCAGAAGAATTTTCAGAAGTTGCATCGAAGCCTTTAAGATCCTTACCTTATGATTCCCCTGGACAGACCTTTGTGGCCTTTGAAAAGCCAGAAGGTGTCCTTGCCACTGGGAAGTTCTCAAATATATTGAAATTCATTGTTAAAGAGGTTGATTCG…	506	2	AK365568	coatomer subunit gamma-like	240	MLOC_19195.2	coatomer subunit gamma-2-like	240	100				0
TA000193	4372	HO08C04	-	REGULATED	Lipase	TGCAGGCACTNCGGCACGAGGGGCGGCCGCCGAGCCGGACGCAGCCGCTGCCGTGGAGCGTGTCGCCGTGCAGGCGCTGGCTCTCCGGTGCTTCTTGAAATTGTGCGGCTCACCTGAGTTCCAGATGCTGCTAAATCAGATCCGGGGCAAGGCGGTGGTGTTCACCGGCCACTCGCTCGGTGGAGCCATCGCCGCTCTTGCGGCGCTGCACTACCTCTGCATCACATCGTTAAGCTCGCCATGCAGTCCGTCTCCTCCTGTGCTGTGTGTCACATTCGGGAGCCCACTGCTTGGCAACGAGGCCCTGTCCAGGGCCATCCTGCGCGAGCGGTGGGGCGGCAACTTCTGTAACGTCGTCTCACAGCATGATGTCGTCCCGAGGCTCCTCTTCTGTCCCCT…	CGGCACGAGGCACACTCTTGCTATGGCGATCTTGTGCTGAAAATGCCCAGAACTTGCTCCTCAAGCGGCGCCCACGTGCCATGGACGTGTTGGCGTCCATGTCCAACTCCAACTACGACGCTGGCATCTCCCTGGCGATGGAGGCCTCCGGCATTGGCAGCGAGGCAATGGAGGCCACGATGACGCGATACTGGCTGAAGGCGTCTAAGCGAGCGGGCCGCAGCCCAAGCCTGAACTGTGCGGGACTCGCAATACGGCTGGGGCGGATCACTCCATGCCGGGCACAGGTCGAGTGGTACAAGGCATCATTCGACGGCAACATGGGGTACTACGACGCATTCAAGCAACGGAGGTCACCGAAGAAGTTCAACAAGGCCGACATG	383	2	AK359287	599052 lipase family expressed	185	AK358139	599052 lipase family expressed	185	100				0
TA000562	11740	HO10A14	-	REGULATED	Dihydropyrimidine amidohydrolase	GCGCGCACGCACCATTCTAGGTCCGACACAAGCGTGTACGAGGGCAGAAAAGGAAAGGGAATGGTAGAGGTCACCATTTCAAGAGGGCGAGTGGTGTGGGAGGATGGCAATCTGAACGCCGTGCCCGGTGCAGGAAGATACGTCAGGACGCCGCCTTTCGGCTACCTCTTCGACGGCATCGACAAGTCAGATGCCGTCTACAGGGCTTCCCTCCGAGCCCCTGTAAGACGTGGTGAGGCTGCTGCTGCTTAACGGCGTGTTCGACGGCTGGTCTCATTGCCCCCTGACGGTACCGCCATCCTATCTGGTTCAAGAACAAATTGCGCCTAAGGTGAACAGCGTCTGCTCCATATGTAGCTTCCTTGTACATACAATCTGCCTTGTTTATATCCAGATTCA…	CGGCACGAGGGACAAGTCAGATGCCGTCTACAGGGCTTCCCTCCGAGCCCCTGTAAGACGTGGTGAGGCTGCTGCTGCTTAACGGCGTGTTCGACGGCTGGTCTCATTGCCCCCTGACGGTACCACCATCCT	132	2	AK357337	900937 dihydropyrimidine amidohydrolase	26	AK252002.1	900937 dihydropyrimidine amidohydrolase	26	100				0
TA000477	1353	HY08F10	-	REGULATED	Putative signal peptidase 18K chain	CAGAAACGCAGACCCTCTTTCTGTTCTAGTCCTCGCAACCCTGAGTTCTTCGCCGCCCCCTCCCCTCGGAAGAAGCTTCGCCGGGAGAGAGATCCCCGCCGAGATGGGGTTCATCGGCGACCAGGTGGAGTCGATCCGGTCGATGCAGGTCCGCCAGGTCCTCACGCAGATCATCAGCCTCGGTATGATTGTTACCTCGGCATTGATCATATGGAAGGGATTGATGGTTGCGACAGGGAGCGAGTCGCCGGTTGTGGTGGTTCTTTCTGGTAGCATGGAGCCTGGATTTAAAAGGGGTGATATTCTGTTTTTGCACATGAGCCAAGATCCTATCCGCACTGGAGAAATAGTTGTTTTTAATATTGATGGCCGTGAAATTCCAATTGTTCACCGTGTGAT…	GCGCCCCCTCCCCTCGGAAGAAGCTTCGCCGGGAGAGAGATCCCCGCCGAGATGGGGTTCATCGGCGACCAGGTGGAGTCGATCCGGTCGATGCAGGTCCGCCAGGTCCTCACGCAGATCATCAGCCTCGGTATGATTGTTACCTCGGCATTGATCATATGGAAGGGATTGATGGTTGCGACAGGGAGCGAGTCGCCGGTTGTGGTGGTTCTTTCTGGTAGCATGGAGCCTGGATTTAAAAGGGGTGATATTCTGTTTTTGCACATGAGCCAAGATCCTATCCGCACTGGAGAAATAGTTGTTTTTAATATTGATGGCCGTGAAATTCCAATTGTTCACCGTGTGATTAAGGTTCATGAACGCCAAGAAAGTGGAGAAGTTGATATCCTCACGAAAGGT…	427	2	MLOC_77475.1	signal peptidase complex catalytic subunit sec11c-like	202	MLOC_50400.1	signal peptidase complex catalytic subunit sec11c-like	40	19.802				0
TA001447	844	HO05F21	-	RANDOM	Catalase 1	CCTGNCCGGCTGCAGGAATTCGGCACGAGGAGCAATCAATATCTGTGTAGTTCAATCTCCATCTTCGGATAAATCAAATCACAAACTTTACCAATCTTCAAACATTTCAAAATGGGTAAGGAGAAAACTCACATCAATGTGGTCGTCATCGGACATGTCGACAGTGGAAAATCAACCACAACAGGTCATCTGATCTACAAATGTGGTGGTATTGACAAGCGAACCATCGAGAAATTTGAGAAGGAAGCAGCAGAACTCGGAAAAGGATCTTTCAAATACGCCTGGGTCCTCGACAAGCTAAAGGCCGAACGTGAACGTGGTATTACTATTGACATTGCTCTATGGAAGTTTGAGACTCCTAGATACTACGTCACCGTCATTGACGCTCCTGGACACAGA…	CCTGNCCGGCTGCAGGAATTCGGCACGAGGAGCAATCAATATCTGTGTAGTTCAATCTCCATCTTCGGATAAATCAAATCACAAACTTTACCAATCTTCAAACATTTCAAAATGGGTAAGGAGAAAACTCACATCAATGTGGTCGTCATCGGACATGTCGACAGTGGAAAATCAACCACAACAGGTCATCTGATCTACAAATGTGGTGGTATTGACAAGCGAACCATCGAGAAATTTGAGAAGGAAGCAGCAGAACTCGGAAAAGGATCTTTCAAATACGCCTGGGTCCTCGACAAGCTAAAGGCCGAACGTGAACGTGGTATTACTATTGACATTGCTCTATGGAAGTTTGAGACTCCTAGATACTACGTCACCGTCATTGACGCTCCTGGACACAG	398	2	AK358985	translation elongation factor 1a	6	AK361627	translation elongation factor 1a	1	16.6667				0
TA000703	3071	HO14H18	-	REGULATED	ARM repeat protein (Rnr5)	GAGCCTTCAAGATTTGAGCACCACAGGCAACAGCCTCCTACATCCTGTGTCGGTACTTGGTAGGGTAATCTTCCCTGGACCCCGGGAGCTGACATGTATATGAGAAGCTTGAACAGAGCATGTGAACCATCCTGAAATCTGATGCACATGTGAACCATCCTGGTCATGAGGCCTCATCGATCAGTCTTTAGATTATGCAAATGGCTCTGCTAGCAAGGCTTTCTCTTGCAAGCTCTGAAGGAAGAGATGCCTAGGTTTAGAAGAAAGACATGCTGGTTCTGATGAACAAACTTCAGAACAATCAACGAAGGAAGCATTTCAAGCATCTCATTTTGACAGTGATTCACAGGTTCGGCTAGGCAGATCTTCAGTTAATGATAATCTTCCTAATACCCGTCA…	CGGCACGAGGTGACAGTGATTCACAGGTTCGTCTAGGCAGATCTTCAGTTAATGATAATCTTCCTAATACCCGTCAGCTTGACGAGGAGTGTGACATCAACGATGGGATGATACGAGTTCCAGGTGATAGGACAAATTATAGTAGTGATGCGTCTGGAGAGGTTGCTGACCGTGGGCTTTCTATCTCTTCTGCCCCTCAAAGGGAAAATGTAATCCTGCCAAGATTGGGTCATGTCTGCATGGAGGGACCATTTGTTCAGCGGCAAACATCTGACAAGGGATTCCCGAGAATAATTTCGTCGTTATCCATGGATGCCCGGGATGATTTCTCTGCCATCGAGAATCAGGTACGCGAGCTAATCAATGATTTGGGAAGTGATTCCATAGAAGGTCAGAGAT…	593	2	MLOC_60834.1	u-box domain-containing protein 4-like	288	MLOC_69630.1	u-box domain-containing protein 4-like	38	13.1944				0
TA001451	14693	HO12N14	-	REGULATED	Calreticulin 1 or 2	ggctcctcctgcgccgtcctcgccctgctcgcgctcgcctccgtcgccgccgtcgccgcgacgtcttcttccaggagaagttcgaagatggctgggaaagccggtgggtcaagtctgatggaagaaggacgagaacatggctggtgaatggaaccacacatctggaaaatggcatgggatgctgaggacaaaggtatccaaacctctgaggactacaggttctacgccatctctgcgagtaccctgagttcagcaacaaggacaagacactcgtgctgcagttcacggtgaagcagagcagaagcttgattgcggtggtggttacgtcaagttgcttggaggtgatgttgaccaaagaaattcggtggcgacacaccctacggcattatgtttggaccc…	CTTACATCTACGCTTTTGACAGCCTGAAGTACATTGGAATCGAGCTTGGCAGGTTAAGTCAGGAACGTTGTTTGACAACATTCTCATCACTGACGATGCTGCTTTGCCAAGACATTTGCCGAAGAGACCTGGGCCAAGCACAAGGATGCTGAGAAGGCTGCTTTGACGAGGCTGAAAAGAAGAAGGAAGAGGAGGATGCTTCCAAGGCCGGTGAGGACGATGAGACTTGGATGATGAGGATGCCGACGATGAGGACAAGGACGACAAGGCTGGGTCTGATGCGAGGATGACAAGGATTCTGATGATGAGAAGCACGATGAGCTCTAGATGACAAGGAAGAGGGAGGCTGCCTTTGCCTTTGCGCTGCTGCCAGGATTTATTAGTTGTCTCTCATTATGA…	500	2	MLOC_67890.1	2604944 protein	103	MLOC_16734.1	2604944 protein	2	1.94175				0
TA000250	2468	HO12I08	-	REGULATED	Protein transporter	CGGCACGAGGCTCAGCCGTATGGTTCACCTGCATATCCCACTGGAAGTCTAAATGATAGAATGGCATCTGATGTTGAAACACTGAGTTCAGGGGATCTGGATAATATTAGAGATGCAACAGAATTACTGAGTGATATGGTGAATGCTTTGAATCCTGCTGATCGCATGGCTGTTAAAGATGAAATTGTTACTGAGCTTGTCAGCCAAAGTCGTTCAAATCAACAAAAGCTCATGGGATTTGTCAGTTCAACAGGGAATGAGGAACTACTGAAACAAGGTCTAGAAATAAATGACCGTTTACAAAGTGTACTTGCAAAACACGATGCCATCGCTTCTGGTTCTCCTTTGCCAGTTGAAACCCCAAGAAGAGATGAAATACCCAGAGAGGATCCACCACCA…	CGGCACGAGGCTCAGCCGTATGGTTCACCTGCATATCCCACTGGAAGTCTAAATGATAGAATGGCATCTGATGTTGAAACACTGAGTTCAGGGGATCTGGATAATATTAGAGATGCAACAGAATTACTGAGTGATATGGTGAATGCTTTGAATCCTGCTGATCGCATGGCTGTTAAAGATGAAATTGTTACTGAGCTTGTCAGCCAAAGTCGTTCAAATCAACAAAAGCTCATGGGATTTGTCAGTTCAACAGGGAATGAGGAACTACTGAAACAAGGTCTAGAAATAAATGACCGTTTACAAAGTGTACTTGCAAAACACGATGCCATCGCTTCTGGTTCTCCTTTGCCAGTTGAAACCCCAAGAAGAGATGAAATACCCAGAGAGGATCCACCAC	397	2	AK362365	target of myb protein 1-like	193	MLOC_72373.1	1344976 os05g0475300	2	1.03627				0
TA001450	6502	HY01A10	-	RANDOM	Receptor-like kinase (LRR)	GGGACAAGCTCGCCGGATGGGGCGCCGGCGAGCCCTGCTCTCCCAGGTGGCCCGGGGTGACCTGCGACTCCGGCGGCCGCGTCACAGCCATCCAGCTCAGGGACAAGCGCCTTACGGGGACGCTGGCGCCCGAGGTCCGCAACCTCACCGCGCTCACCCGCCTCGAGCTCTTCGCCAACAGCCTCTCCGGCCCGCTGCCCTCGCTGGCCGGCCTCGACTCGCTCCAGTACCTCAACATCCACGACAACGGCTTCACCTCCATCCCGGCGGATTTCTTCAAGGGGCTGACCGCGCTCAAGGAAGTCTACCTCGACAACAACCCTTTCGCGCCGTGGCCCTTCCCGGCCGACCTCGGGGACTGCGTATCCCTCACCAACTTCTCCGCCAACAGCGTCAACA…	GGGACAAGCTCGCCGGATGGGGCGCCGGCGAGCCCTGCTCTCCCAGGTGGCCCGGGGTGACCTGCGACTCCGGCGGCCGCGTCACAGCCATCCAGCTCAGGGACAAGCGCCTTACGGGGACGCTGGCGCCCGAGGTCCGCAACCTCACCGCGCTCACCCGCCTCGAGCTCTTCGCCAACAGCCTCTCCGGCCCGCTGCCCTCGCTGGCCGGCCTCGACTCGCTCCAGTACCTCAACATCCACGACAACGGCTTCACCTCCATCCCGGCGGATTTCTTCAAGGGGCTGACCGCGCTCAAGGAAGTCTACCTCGACAACAACCCTTTCGCGCCGTGGCCCTTCCCGGCCGACCTCGGGGACTGCGTATCCCTCACCAACTTCTCCG	384	2	MLOC_72162.1	retrotransposon unclassified	209	MLOC_47404.1	probable receptor protein kinase tmk1-like	2	0.956938				0
TA000381	18396	HS04C05	-	RANDOM	selT-like protein	CGGCACGAGGCTCATTTCCTGGGATTCATGTCGTCTTGGAAAACTACCCTCCACCCTTCCCAAAACGCGCGCTCGGCAAAATGGTGCCTTTTGTCCAAGTTGGAGCAATAGCAACATTAATGGCTGGTGATCAGATTTTCCCTAGATTTGGAATGGTACCACCTCCATGGTACTACTCACTGCGTGCTAATAGGTTTGGAACAATGGCATCAGTCTGGATGTTTGGCAATTTTGCTCAGTCTCTTCTACAAAGTTCTGGCGCCTTTGAAGTTTACTGCAATGGACAACTGGTCTTCTCAAAATTATCTGAGCAGAGGTTTCCTAGTGAGCTTGAGCTACGGGAGCTCATTGGCAACAGATTATCAGATTCTCAAATTGGGAAAAATCTGGAAAAAAGTC…	CGGCACGAGGCTCATTTCCTGGGATTCATGTCGTCTTGGAAAACTACCCTCCACCCTTCCCAAAACGCGCGCTCGGCAAAATGGTGCCTTTTGTCCAAGTTGGAGCAATAGCAACATTAATGGCTGGTGATCAGATTTTCCCTAGATTTGGAATGGTACCACCTCCATGGTACTACTCACTGCGTGCTAATAGGTTTGGAACAATGGCATCAGTCTGGATGTTTGGCAATTTTGCTCAGTCTCTTCTACAAAGTTCTGGCGCCTTTGAAGTTTACTGCAATGGACAACTGGTCTTCTCAAAATTATCTGAGCAGAGGTTTCCTAGTGAGCTTGAGCTACGGGAGCTCATTGGCAACAGATTATCAGATTCTCAAATTGGGAAAAATCTGGAAAAAAGTC…	445	2	AK353914	selt-like isoform 1	214	AK252730.1	selt-like protein precursor	2	0.934579				0
TA000429	1750	HW04I24	-	RANDOM	NADPH-cytochrome P450 reductase	CCCCCCGCGTCCTTCCGCCCGCCGCCCGTCAAGGTCGACGCCGACGACGCCGACGACGGCCGCAAGCGCGTCACCATCTTCTTCGGCACCCAGACCGGCACCGCCGAGGGCTTCGCCAAGGCTATGGCGGAGGAGGCCAAGCCGCGCCAACAGAAGCCCGTCTTCAAAGTGGCGGATCTGGATGACTATGCTGCCGCAGGACGACGAGTACGAGGAGAAGCTCAAGAAGGAAACGTTTGCGCTATTCTTCTTAGCAACATATGGCGATGGGGAACCCACTGATAATGCGGCAAGATTCTACAAATGGTTCACTGAGGGTAAGGAGAAGGAGGTTTGGCTGAAGGATTTTAATTATGCTGTATTTGGCCTTGGCAACAGGCAATACGAGCATTTTAATAA…	GGACGACCAGTACGAGGAGAAGCTCAAGAAGGAAACGTTTGCGCTATTCTTCTTAGCAACATATGGCGATGGGGAACCCACTGATAATGCGGCAAGATTCTACAAATGGTTCACTGAGGGTAAGGAGAAGGAGGTTTGGCTGAAGGATTTTAATTATGCTGTATTTGGCCTTGGCAACAGGCAATACGAGCATTTTAATAAGGTTGCAAAGGAGGTGGATGAGTTACTGCTGGAGCAGGGTGGCAAGCGTCTTGTTCCTTGTGGCCTTGGTGATGACGATCAGTGCATTGAGGATGACTTCACCGCATGGAAAGAACTAGTATGGCCAGAATTGGACCAACTGCTCCGTGATGAAGATGATACTACTGGTGCAACCACTCCTTACACTGCTGCAATACC…	489	2	MLOC_37457.3	nadph--cytochrome p450 reductase-like	235	MLOC_68056.2	nadph--cytochrome p450 reductase-like	2	0.851064				0
TA001449	37062	HB16F02	-	RANDOM	Glucan synthase-like 7 [Hordeum vulgare]	CGGCACGAGGATTTGTTTGGGGGCGCCTGTATCTGGCTCTGAGTGGTCTGGAGGCTGGAATTCAGGGCAGTGCTAATGCTACTAACAATAAAGCCTTGGGTGCTGTGCTAAATCAGCAGTTTGTCATACAGCTCGGCTTCTTCACTGCCCTGCCAATGATTTTAGAGAATTCTCTTGAACTGGGTTTTTTACCTGCTGTCTGGGATTTTTTCACAATGCAGATGAACTTTTCATCTGTCTTCTACACATTTTCAATGGGAACAAAAAGCCATTACTATGGCCGAACAATTCTTCATGGTGGTGCAAAGTATCGGGCTACTGGCCGTGGCTTTGTTGTGCAGCATAAGAGTTTCGCTGAAAATTACAGGCTATATGCTAGG	GCCTGTATCTGGCTCTGAGTGGTCTGGAGGCTGGAATTCAGGGCAGTGCTAATGCTACTAACAATAAAGCCTTGGGTGCTGTGCTAAATCAGCAGTTTGTCATACAGCTCGGCTTCTTCACTGCCCTGCCAATGATTTTAGAGAATTCTCTTGAACTGGGTTTTTTACCTGCTGTCTGGGATTTTTTCACAATGCAGATGAACTTTTCATCTGTCTTCTACACATTTTCAATGGGAACAAAAAGCCATTACTATGGCCGAACAATTCTTCATGGTGGTGCAAAGTATCGGGCTACTGGCCGTGGCTTTGTTGTGCAGCATAAGAGTTTCGCTG	333	2	MLOC_11267.1	callose synthase 11-like	156	MLOC_54721.2	callose synthase 10-like	1	0.641026				0
TA000114	19710	HM02B12	-	REGULATED	Apoplastic invertase	GAGGTGCAGAACATCGCCTTCCCCAAGAACAAGTCGGACCCGCTGCTCCGCGAGTGGGTGAAGCCGCGGGGCAACCCGATCATCGTGCCGGAGGGCGGCATCAACGCCACCCAGTTCCGGGACCCGACGACGGCGTGGTACGCCGACGGGCACTGGCGGCTGCTCATCGGCGCGCTCTCGGGGGCGTCCCGCGGCGTGGCGTACGTGTACCGGAGCCGCGACTTCATGCGGTGGACGCGGGTGAGGAAGCCGCTGCACTCGGCGCCCACGGGGATGTGGGAGTGCCCGGACCTGTACCCGGTCACGGCGGACGGCCGGCACAGGCACAAGGGGCTGGACACGTCGGTGGTGTCCGGCCCCAGGGTGAAGCACGTGCTCAAGAACAGCCTCGACCTGCGC…	CGGCACGAGGCAACAGCACCAATAATAAGCCCGTCGTCCTCATGTGCTCCGATCCAACCATGTCATCTCTGAACCCGAACCTATACAAGCCGACCTTCGCAGGCTTTGTTGACACTGACATAGCCAAGGGCAAGATATCTCTGAGAAGCCTGATCGATCGGTCCGTCGTGGAGAGCTTCGGGGCAGGGGGCAGGACCTGCATCCTCTCCCGGGTCTACCCGACGCTCGCGCTGGGCAAGAACGCTCGCCTTCACGTCTTCAACAACGGCAAGGTGGACATCAAGGTGTCGGAGCTCACGGCGTGGGAGATGAAGAAGCCGGCGCTCATGAACGGTGCTTAGAATTTAGGGTGGATCGACATGCGGGCCTCCTATATATGTGCCTGAATCTGGCTCACAT…	456	2	MLOC_56998.3	gif1	164	MLOC_64782.2	cell wall invertase	1	0.609756				0
TA000823	3197	HZ42E12	5H QTL	MAP POS	Epoxide hydrolase-like protein	CGGCACGAGGAAGAGCTGAAAAGGCATTTGCTCGGTACGACGTTGCAACTGTCCTAAAGAAGTTCTACTCCATTGAATTAGATGACCTTGCTGCTCCTCCTGGAGTAGAGATCATAGATTTTTTCGAGGCATCATCATCCCCACTTCCTTGGATGTCCGAGGAAGAACTGGGGCAATATGCCGAGAAGTTTCAGAAGTCTGGCTTCACAGGACCCCTCAACTACTACCGTAACATGGACATGAACTGGAGGCTTACTGCACCGTGGCATGGGGCAAAGATCACGGTGCCTGCAAAATTCATCGGGGGTGAGAAGGACATCGGGGTCGAGTCCTTCGGAGTTAAGAGCTACATCGAAAGCGGGGGTTTCAAGTCCAATGTTCCAGACCTTGAGGTATCCA…	CGTTGCAACTGTCCTAAAGAAGTTCTACTCCATTGAATTAGATGACCTTGCTGCTCCTCCTGGAGTAGAGATCATAGATTTTTTCGAGGCATCATCATCCCCACTTCCTTGGATGTCCGAGGAAGAACTGGGGCAATATGCCGAGAAGTTTCAGAAGTCTGGCTTCACAGGACCCCTCAACTACTACCGTAACATGGACATGAACTGGAGGCTTACTGCACCGTGGCATGGGGCAAAGATCACGGTGCCTGCAAAATTCATCGGGGGTGAGAAGGACATCGGGGTCGAGTCCTTCGGAGTTAAGAGCTACATCGAAAGCGGGGGTTTCAAGTCCAATGTTCCAGACCTTGAGGTATCCATCATTGAAGGCCACCATTTCCTCCAGCAAGAGCAGGCCGA…	580	2	MLOC_4661.1	epoxide hydrolase 2-like	220	MLOC_1907.1	epoxide hydrolase 2-like	15	6.81818	YES			0
TA001160	13752	HA20O23	5H QTL	MAP POS	Methyltransferase domain containing protein	CGGCACGAGGCCCAAGCTCAAGGTCGTCGACGTCGGCGGCGGCACGGGATTCACCACGCTCGGCATCGTCAGGCACGTCGACCCCGCCAACGTCACCCTGCTCGACCAGTCCCCCCACCAGCTCGACAAGGCCAGGCAGAAGGAGGCCCTCAAGGGGGTCCACATCATGGAGGGCGACGCCGAGGACCTCCCCTTCCCCACCGACACCTTCGACCGATACGTCTCCGCCGGCAGCATCGAGTACTGGCCTGACCCGCAGCGAGGAATCAAGGAGGCCTACAGGGTCCTGAGGCTCGGCGGGAAAGCTTGCTTGATCGGCCCTGTGCACCCAACATTTTGGCTGTCTCGCTTTTTCGCCGATATGTGGATGCTGTTCCCCACTGAAGAGGAGTATATCGA…	CCCAAGCTCAAGGTCGTCGACGTCGGCGGCGGCACGGGATTCACCACGCTCGGCATCGTCAGGCACGTCGACCCCGCCAACGTCACCCTGCTCGACCAGTCCCCCCACCAGCTCGACAAGGCCAGGCAGAAGGAGGCCCTCAAGGGGGTCCACATCATGGAGGGCGACGCCGAGGACCTCCCCTTCCCCACCGACACCTTCGACCGATACGTCTCCGCCGGCAGCATCGAGTACTGGCCTGACCCGCAGCGAGGAATCAAGGAGGCCTACAGGGTCCTGAGGCTCGGCGGGAAAGCTTGCTTGATCGGCCCTGTGCACCCAACATTTTGGCTGTCTCGCTTTTTCGCCGATATGTGGATGCTGTTCCCCACTGAAGAGGAGTATATCGATTGGTTCACA…	565	2	AK357314	37 kda inner envelope membrane chloroplastic-like	305	AK251322.1	37 kda inner envelope membrane chloroplastic-like	11	3.60656	YES			0
TA000808	5068	HW03F22	5H QTL	MAP POS	Unknown protein	TTCGCGCGTTACGAGGCACCATNACTGGAAGCAAAGAGCTCGGCCGACAGGGCACAGGTTCAGCACTCAGCAGGAAGGTATAGCCATGGCGTTCCCGGCGTGCGTGCAGTGCGGGACGCGGGAGAACCCGTGCCGGTGCAAGTTCATCGGGCCGACGCTGGGGTTCCTGGCGTTCGTGGTGACCGGCGTCGTATAGTGGCCGGTGGGCGCGGTGGTGTACCTGTTCCGCCACCGCAAGGGCCGCCGCATCATGGGACACCCGGCCAGGGTCGTCTACCCGCGCGTCTCCAGGGCCATCCCCATCTAATCCCAGCTTCATCCTAACCTAATCTAATCCCTCCCTGTGTGTATGTTGTAACCTGTGCGTTTGTGCATGATTGACGAAGAAGATTTCAATAN	GACAGGGCACAGGTTCAGCACTCAGCAGGAAGGTATAGCCATGGCGTTCCCGGCGTGCGTGCAGTGCGGGACGCGGGAGAACCCGTGCCGGTGCAAGTTCATCGGGCCGACGCTGGGGTTCCTGGCGTTCGTGGTGACCGGCGTCGTATAGTGGCCGGTGGGCGCGGTGGTGTACCTGTTCCGCCACCGCAAGGGCCGCCGCATCATGGGACACCCGGCCAGGGTCGTCTACCCGCGCGTCTCCAGGGCCATCCCCATCTAATCCCAGCTTCATCCTAACCTAATCTAATCCCTCCCTGTGTGTATGTTGTAACCTGTGCGTTTGTGCATGATTGACGAAGAAGATTTCA	350	2	MLOC_19813.1	cold-regulated protein	49	MLOC_17622.1	807022 protein	3	6.12245	UNKNOWN			0
TA000825	5915	HZ58M22	5H QTL	MAP POS	NAM protein	CGACAAGCCCATCACGACGCCGCCACCGGCCAGGGCGTCGGCGTCAAGAAGGCGCTCGTCTTCTACAAGGGCCGCCCGCCCAAGGGCACCAAGACCGCCTGGATCATGCACGAGTACCGCCTCGCCGCCGACCCCCTCGCCGCCGCCGTCAACACCTACAAGCCCATCAAGTTCCGCAACGTCTCCATGAGGTTGGATGACTGGGTGCTATGCCGGATCTACAAGAAGTCCGGCCTGGCGTCGCCGATGGTGCCGCCGCTGGCAGACTACGACCACATGGCCGACCACGACGACCTCTCCGGCGGCGGCTCCTTCGGCGACGCCGCCTGCAGCTTCTACGCGCACTCCAGCAGCAGCAGCAGCACCTGCAGAACCATGATCACGCAGCAGCAGCCGCAC…	GCTCGTCTTCTACAAGGGCCGCCCGCCCAAGGGCACCAAGACCGCCTGGATCATGCACGAGTACCGCCTCGCCGCCGACCCCCTCGCCGCCGCCGTCAACACCTACAAGCCCATCAAGTTCCGCAACGTCTCCATGAGGTTGGATGACTGGGTGCTATGCCGGATCTACAAGAAGTCCGGCCTGGCGTCGCCGATGGTGCCGCCGCTGGCAGACTACGACCACATGGCCGACCACGACGACCTCTCCGGCGGCGGCTCCTTCGGCGACGCCGCCTGCAGCTTCTACGCGCACTCCAGCAGCAGCAGCAGCACCTGCAGAACCATGATCACGCAGCAGCAGCCGCACGCCGGGAGGCTCCCCACGATCCCGTCCTTCTC	378	2	MLOC_9927.2	2881621 myb transcription factor	2	AK365456	60735 os06g0152800	2	100				0
TA000786	3619	HM09H24	5H QTL	MAP POS	Auxin response transcription factor(ARF6)	CGGACGAGGAGATGTAAGGCCTACTGCGGTACCTGTCGCTGGCTCGTGGTCATCAAAGCGAGTTGCAGTGGAGTCTCTGCTTCCTTCTCGGCCTCAGGCTACACCACACATGGAACAACTTTCCACAACGCCACCTAGTATACCTCAAAGCTCTGCATTGGCGCCACTTCCTGGAAGAGGGTGCTTGGTGGATCAAGATGGGAACTCTGATCCTCAAAATCATCTTCTGTTCGGCGTCAATATAGACTCACACTCACTTCTGATGCAAGGAGGTCTTCACGACGAGAATGATTCGACGGCGATTCCCTATTCCACTTCCAACTTTCTGAGCCCTTCTCAACATGATTTCTCCTTGGATCAGACTCTAAATAGTTCAGGATGCTTAGATGAATCGGGATA…	GAGTTGCAGTGGAGTCTCTGCTTCCTTCTCGGCCTCAGGCTACACCACACATGGAACAACTTTCCACAACGCCACCTAGTATACCTCAAAGCTCTGCATTGGCGCCACTTCCTGGAAGAGGGTGCTTGGTGGATCAAGATGGGAACTCTGATCCTCAAAATCATCTTCTGTTCGGCGTCAATATAGACTCACACTCACTTCTGATGCAAGGAGGTCTTCACGACGAGAATGATTCGACGGCGATTCCCTATTCCACTTCCAACTTTCTGAGCCCTTCTCAACATGATTTCTCCTTGGATCAGACTCTAAATAGTTCAGGATGCTTAGATGAATCGGGATATGTGCCGTGTTCGCACACTCCTGATCAAGTGAATCAACCGCCTGCAACCTTTGTGAAGG…	527	2	MLOC_58330.2	lz-nbs-lrr class rga	252	MLOC_4541.1	auxin response factor 6-like	2	0.793651				0
TA001417	19578	Genomic_cDNA_PCR	5H QTL	MAP POS	Calmodulin-binding motif domain containing protein	AGGNAGGCTGAGGAAAATGGGGACAGGGATGTAAACAATCCAAAAGGAAAAGTTGCAGTTTCGGGCATTCAGTCAAATGGTTCAAGCCAGACGAAAGATGCAAAACACAAGAAGTCACATTCTGATGCAAGTGGTTCTTCATCGGGGCAATCTGCGGCTGCACCACCCACCGCTTCTTTGGGTTCATCCAAGCTGAAACCGAAGCCATCGGATCAAACCTCTGAGGAAGTCAGCCCTCAACCTACAGATCCGGCTCCGCGGTCCACAAGTAATCCCAAGGAAAGGCCAGCACAAGTCAGTGCACCAACCAAGAAGCGGCTATCCCTTCCTAACAACGCTGTCGGTGGCGCGGCAAGAAAAGGCCAGGTGAGCAGCAGCGAGAGAACTCGGTCCGTCGGT…	TTCAGTCAAATGGTTCAAGCCAGACGAAAGATGCAAAACACAAGAAGTCACATTCTGATGCAAGTGGTTCTTCATCGGGGCAATCTGCGGCTGCACCACCCACCGCTTCTTTGGGTTCATCCAAGCTGAAACCGAAGCCATCGGATCAAACCTCTGAGGAAGTCAGCCCTCAACCTACAGATCCGGCTCCGCGGTCCACAAGTAATCCCAAGGAAAGGCCAGCACAAGTCAGTGCACCAACCAAGAAGCGGCTATCCCTTCCTAACAACGCTGTCGGTGGCGCGGCAAGAAAAGGCCAGGTGAGCAGCAGCGAGAGAACTCGGTCCGTCGGTTCCAAGAACACGGTGAAGGGTGCATCGAAGCCTGAATCGAAGCAGCGACCGAGTCCCGGTAGCGCAA…	550	2	AK361351	calmodulin binding protein	160	AK353868	calmodulin binding protein	160	100				0
TA001411	1428	Genomic_cDNA_PCR	5H QTL	MAP POS	ATP citrate-lyase	tttgggatatgcttcagagctaggaaattatgccgagtacagtggagctcccaaagaggggaggttttgcattatgctagagtggttttggattgtgccactgctgatcctgatggccgaagagagctcttctcattggagggggtatcgcaaacttcactgatgtcgctgctacatcagtggcatcattcgggctttaagagagaaggaatccaaattaaaggctgcaagggtgacatttatgttcggcgaggtggtccaaactaccaaactggactcgccaaaatgcgagcccaggatcagagcttggtcttccaattgaggtctatggaccagaggccacaatgactggaactgcaagcaagccattgattacgtcatggctgaagcatgattcgt…	GGGGGTATCGCAAACTTCACTGATGTCGCTGCTACATCAGTGGCATCATTCGGGCTTTAAGAGAGAAGGAATCCAAATTAAAGGCTGCAAGGGTGACATTTATGTTCGGCGAGGTGGTCCAAACTACCAAACTGGACTCGCCAAAATGCGAGCCCAGGATCAGAGCTTGGTCTTCCAATTGAGGTCTATGGACCAGAGGCCACAATGACTGGAACTGCAAGCAAGCCATTGATTACGTCATGGCTGAAGCATGATTCGTCATTGTATAGTTCCGTGTTTACAGTTGTGTCCATTTTGTTCCATATACATTTAGTATAAAGAACTGTTCGTGTAAGCAAACAGAGAAAGATCGGTTTTGTGGGGGAAAGGAACTACTGTTGTAACACAACTAGCAATAAT…	512	2	MLOC_17197.3	atp-citrate synthase	83	MLOC_62314.1	atp-citrate synthase alpha chain protein 2-like	8	9.63855	YES			0
TA001416	3237	Genomic_cDNA_PCR	5H QTL	MAP POS	GTPase of unknown function domain containing protein	ctctcgtgaccttccctggtagacatggcaggcggcggcggcggcggcggcgggaagaagaccgcggcgaggggctggggcgcgcgcttgtccggcagcgcaacaagcaggccttggcgccaaggcgaggggccagcagctggtgatctcccgccgcgcgcagcaggcgctgccgctgagtccgtcatcgaggtcagcgacatcgacgccgtcctccagcgagccgccgaggaggactcctccacggcgacgacgcggagggcgccgccgccctgtccgccgcgctcggttccggctcatcgatctggatgggacgggggacacggaggaggagaggcggcttctgcgggaggacaggaggccctgcacgccgacagcctcagggtgccccgccggccc…	TGGATTGTCCTGGTCTGGTCTTCCCTTCTTTTTCAAGCTCGAGGCATGAGATGGTGGCGTGGGTGTCTTGCCAATTGATAGAATGACAAAGCACAGAGGAGCAATTCAAGTGGTAGCAAACGTGTGCCAAGAAATATCCTGGAACAGGTTTACAAAATCACCCTGCCAAAGCCCAAGGCTATGAGGAAGCATCTCGACCACCAACCGCCGCTGAGTTGTTGATGGCTTACTGCACATCCGGGGGCATGTCAGCCATGCTGGGCTGCCTGATGAGACCAGGGCTGCTCGACAGATACTAAGGATTACATTGATGGAAAGATCCCGCACTTTGAGCTTCCTCCTGGTGAGATAGACGAGAAACTGATGCAGAGGACAATAGTGACCAAGAAGGCTCAAGTA…	501	2	MLOC_55532.1	large subunit gtpase 1 homolog	171	MLOC_74794.1	large subunit gtpase 1 homolog	2	1.16959				0
TA001442	19646	Genomic_cDNA_PCR	5H QTL	MAP POS	mRNA Export protein	gctccccactcgcagccgcagcagccgccgccggcagccctccgtccgtccgtccggcatcagattttggaggatcgcagaaggagagatggcaactctaaccagccttacctcaaaccgaatccaaacaagtcatttgaggtcctgcctaatccaggtgactccctctcaagcctcgttttagccccaagagtaatcttctggtggcaacttcctgggataaccaggtgaggtgtgggagataggtaacggtaacagtcagccaaaggcatccatatcacatgatcagccagtgtctgctcagcctggaaagatgatggtaccactgtcttctctggaggctgtgataaacagtcaaaatgtggcctctgctgtctggtgggcaggctcagacggttg…	GCTCCCCACTCGCAGCCGCAGCAGCCGCCGCCGGCAGCCCTCCGTCCGTCCGTCCGGCATCAGATTTTGGAGGATCGCAGAAGGAGAGATGGCAACTCTAACCAGCCTTACCTCAAACCGAATCCAAACAAGTCATTTGAGGTCCTGCCTAATCCAGGTGACTCCCTCTCAAGCCTCGTTTTAGCCCCAAGAGTAATCTTCTGGTGGCAACTTCCTGGGATAACCAGGTGAGGTGTGGGAGATAGGTAACGGTAACAGTCAGCCAAAGGCATCCATATCACATGATCAGCCAGTGTCTGCTCAGCCTGGAAAGATGATGGTACCACTGTCTTCTCTGGAGGCTGTGATAAACAGTCAAAATGTGGCCTCTGCTGTCTGGTGGGCAGGCTCAGACGGTTG…	1007	2	MLOC_14904.1	rae1-like protein at1g80670-like	307	AK358714	1851257 os09g0495200	3	0.977199				0
TA001115	n.a.07	62671133.f_k14_2	ABC	FAMILY	ABC Transporter (AtABCG40-like)	ACGGGCAGGACAGTTGTTTGCACCATCCATCAGCCTAGCATCGACATTTTCGAAGCCTTCGATGAGCTGTTCCTGATGAAGAGAGGAGGGGAGGAGATATACGTGGGTCCTCTAGGGCACCAGTCATGTGATCTCATCCAATACTTTGAGGGAATCGAACGGGTCAGCAAGATCAAACCAGGGTACAATCCGGCAACTTGGATGCTGGAAGTGACCTCACAGGCACAAGAAGACATACTAGGTGTTAGTTTCGCAGAAGTCTACAAGAACTCAGATCTGTACCAGAGAAACCAGAGCGTGATCAGGGACCTAAGCAGGGCCCCTGCTGGCTCCAATGATCTCTACTTCCCGACGCAGTACTCACAGAGCTCCATCACCCAGTGCATGGCGTGCCTGTGG…	ACAGTTGTTTGCACCATCCATCAGCCTAGCATCGACATTTTCGAAGCCTTCGATGAGCTGTTCCTGATGAAGAGAGGAGGGGAGGAGATATACGTGGGTCCTCTAGGGCACCAGTCATGTGATCTCATCCAATACTTTGAGGGAATCGAACGGGTCAGCAAGATCAAACCAGGGTACAATCCGGCAACTTGGATGCTGGAAGTGACCTCACAGGCACAAGAAGACATACTAGGTGTTAGTTTCGCAGAAGTCTACAAGAACTCAGATCTGTACCAGAGAAACCAGAGCGTGATCAGGGACCTAAGCAGGGCCCCTGCTGGCTCCAATGATCTCTACTTCCCGACGCAGTACTCACAGAGCTCCATCACCCAGTGCATGGCGTGCCTGTGGAAGCAGCAC…	403	2	AK368460	pleiotropic drug resistance protein 4-like	214	MLOC_52035.8	pleiotropic drug resistance protein 4-like	61	28.5047				0
TA001064	18735	HT11B15	ABC	FAMILY	ABC transporter	GAAGAGCCGTTTCCCCTGATTTCGGCGATCTTTCAAACCAAGAACAAGAACTTGAAAGTTCTTTCAGGTTCATGCACTCAAGACTGCGAACACATGCTGAGTCAATTGCTTTCTTTGGTGGTGGATCAAGGGAAAGAGCTATGGTTGAAGCTAAGTTCGCAACTTTGCTTAACCACTCAAAGATTCTATTGAGAAAAAAATGGCTTTATGGTATTGTTGATGATTTCGTGACAAAGCAACTCCCACACAATGTGACATGGGGACTGAGTTTGTTATATGCCCTGGAACACAAGGGAGACAGAGCTTTGACTTCAACACAAGGAGAGCTAGCACATGCTCTGCGGTTCTTGGCATCAGTAGTGTCACAAAGCTTCATAGCTTTCGGCGACATTCTCGAGT…	TCGCAACTTTGCTTAACCACTCGAAGATTCTATTGAGGAAAAGATGGCTTTATGGTATTTTTGATGATTTCGTGACGAAGCAGCTGCCTCATAATGTGACGTGGGGATTGAGTTTGTTATATGCCTTGGAACACAAGGGGGACCGAGCTTTGACTTCAGCGCAAGGAGAGTTAGCACATGCTCTGCGGTTCTTGGCATCTGTAGTGTCACAAAGTTTCATAGCTTTTGGTGACATTCTCGAGTTGCATAAGAAATTCCTTGAACTTTCTGGTGGTGTCAATAGGATCTTTGAACTCGAGGAGCTTCTAAAGGCATCTCAAAGCAATGCTGTCATGCCATCAAATGTTATCAGTGTGCCATCTGAACAAACTATTTCCTTCCGTGATGTGGATATTGTGA…	500	2	MLOC_63684.1	abc transporter	257	MLOC_51103.1	abc transporter d family member 1	5	1.94553				0
TA000999	36331	GPN004I02	ABC	FAMILY	ABC transporter	TATAGGGCGAATTGGGCCCTTTCGATGATGCTCGAGCGGCCGCTCCATTATCAATTGGTAGTAAACCCAGATGGTGCATACTCTCAACTAATTAGACTTCAAGAAAGCACTGAAGAAGAGCAGAAAGTAGACCATCGAAGATTGGATCCAAGGTCTAAAAGTACAAGCTTATCATTCAAGCGATCGATTAGCAGAGGTTCTGCAGGGAATGGTAGTAGGCATTCTTTCAGCCACTCCTTCGGGCTTCCTGGCACGGTTGAATTGCCTGAAGGAAATGATACACATGGAGAGAATCATACAGAGCAGGATGGTGAGGTTCCAAAGAGAGCTCCTATGGGACGGCTGGCACTTCTTAATAAACCAGAGTTACTTATTATTCTGTTAGGAGCCCTAGCTTCA…	AGTAAACCCAGATGGTGCATACTCTCAACTAATTAGACTTCAAGAAAGCACTGAAGAAGAGCAGAAAGTAGACCATCGAAGATTGGATCCAAGGTCTAAAAGTACAAGCTTATCATTCAAGCGATCGATTAGCAGAGGTTCTGCAGGGAATGGTAGTAGGCATTCTTTCAGCCACTCCTTCGGGCTTCCTGGCACGGTTGAATTGCCTGAAGGAAATGATACACATGGAGAGAATCATACAGAGCAGGATGGTGAGGTTCCAAAGAGAGCTCCTATGGGACGGCTGGCACTTCTTAATAAACCAGAGTTACTTATTATTCTGTTAGGAGCCCTAGCTTCAGCAGTTCACGGAGTGCTTTTCCCAATGTTCGGTGTGATGATTTCCAGTGCCATTAAAAC…	450	2	AK363190	abc transporter b family member 11-like	151	MLOC_60806.5	abc transporter b family member 4-like	1	0.662252				0
TA001402	34133	Genomic_cDNA_PCR	ABC	FAMILY	Multidrug resistance-associated protein 2 (Fragment) OS=Aegilops tauschii GN=MRP2 PE=4 SV=1	GCATAGGGGTGGTCCACAGGGCCGGGGCTGGGGAGCTCTGGGTTTCATTC	CCCACATATTCAAGGTGCAATGGTATCTTTTATTTGCTGCTCCACAGGAATTTGATAAAACAAATTTCTTAAGGTTTCTTCTGTCTTCTGTAGGAATGCTTGCTTGGGGCATTGGCTCAAAAAACAGTGATGTACGTCACTCATCAGCTTGAATTTTTACCTGCAGCTGATCTTATTCTGGTAATTAAAGATGGGGTAATAGCACAATCTGGCAGATACAATGAAATACTTGGCTCAGGGGAAGAGTTTATGGAACTGGTAGGTGCTCACCAAGATGCTCTTGCAGCGATTGACACAATGAATGTTGTGGATGGAGCCAGTGAGGCTTTCTCGTCCAGTGGAGCGGCAAGCCTGTCCGGGTCACTACCATCAGCTGAGAAAAAGGATAAGCAAAATGTC…	418	2	MLOC_59941.2	abc transporter c family member 3-like	150	MLOC_37050.1	abc transporter c family member 3-like	5	3.33333	YES			0
TA000830	2913	HT10H13	CSL	FAMILY	Hv-CslE1	GGAGCACGCACGGCACCGCACGGTCCATGGACCCATCCAACCATCGAGAGAGCTGGACCGGCCGGCTAGCCGCTAGCGTCACTGCTGATTGCAAGGCCGCCTCCTCCGCGACCATATATGCGCGTACGCGAGCGCGCTCGGCGCCTCCAGCCTCCATACAAGCGTTTGACACAGCTCGACGAGAGAGCTTGAGAGAGTGAGCCAGTGGCAGAGATGGAGGAGAAGGCCACTCGTCTTCGTCTGTTCGAGACGGAGACGCACGGGGGGCGCGCGGCGTACAGGCTCCACGCCGTCACGGTGGCCGCGGGGGTCCTCATGCTGCTCTATTACCGGGCGACGCGCGTGCCGGCCGCCGGCGAGGGCAGGGCGGCGTGGCTGGGCATGCTGGCGGCGGAGCTC…	GCGCTACCAACACTTGTTTACATGGCGCGTGAGAAGAGGCCTCAGCACCACCATAACTTCAAAGCTGGGGCCATGAATGCTCTGATAAGGGTATCATCAGTGATAAGCAACAGCCCTATCATCATGAATGTGGACTGTGATATGTACTCCAACAACAAAGATGCGGTCAGAGATGCGCTGTGCTTCTTCCTCGACGAAGAAACAGGTCACAAGATCGGATTTGTGCAGTACCCTCAGAACTACAATAATCTGAGCAAGAACAATATATATGGGAACTCCCTCCATGTCATCAATGAGGTTGAGATGGGTGGTATGGACAGTTTGGGCGGCCCTCTGTATATTGGCACCGGATGTTTCCACAGAAGGGAGATCCTTTGCGGCAGGAAGTTCACCAAAGAC…	533	2	AK364579	cellulose synthase-like protein e6-like	282	AK365747	cellulose synthase-like protein e6-like	25	8.86525	YES			0
TA001016	6978	GCN001O11	CSL	FAMILY	Hv-CslA11	TCGTTTTGGAGCAAACTCCACCTCCTGTACGATTTCTTCTTCGTTGGGAAGATTGCTGCTCACACAGTGACCTTCATCTACTACTGCTTTGCGATCCCGTTGTCCGTTTTCTTCCCTGAGATTCAGATTCCTCTCTGGGGTGTGGTCTACGTTCCAACTGTTATCACCCTCTGCAAGGCTCTTGGATCACCAAGTTCATTCCATCTGGTGATTCTCTGGGTCCTCTTTGAGAACGTGATGTCGTTGCACCGGATAAAAGCGGCGGTAACCGGTCTTCTTGATGCTGGACGAGTTAATGAATGGGTTGTCACTGAGAAATTGGGAGATGCCAACAAGACGAAGCCAGCCATGGAAGTATTAGATGCTGTCAAAGTGATAGATGTTGAGCTAACAACGCCC…	TGCTGCCCAAGTGATAGATGTTGAGCTAACGACGCCCTTAGTGCCAAAGCTCAAGAAGAGGAGAATAAGATTATGGGACAAGTACAACTGCTCAGAGATTTTTGTTGGAACCTGCATAATAATATGCGGTTTCTACGATGTGCTCTACGCAAACAAGGGATACTACATCTACCTCTTCATTCAAGGCCTGGCATTCCTCGTCGTCCGTTTTGAGAATATTGGCACACACCCTCCCACTCCCAGTGCCGAATAAGGTGCCATTCAAGGAGCTGATATACATGGTTACTGCAAACCGCGTGCGACTAAAGCCCCTCTCCTGCACATATCGATCTCACAACATATCGATATACAGAACCATTTTCCTCGGCCCCGGTCAGATCTGATCCAACCAATCTTTGC…	500	2	MLOC_53950.2	glucomannan 4-beta-mannosyltransferase 9-like	75	MLOC_55988.1	glucomannan 4-beta-mannosyltransferase 9-like	20	26.6667				0
TA001412	22777	Genomic_cDNA_PCR	CSL	FAMILY	Hv-CslF9	TGCTGGTGCCCACCGTGGTGGTCATGGCCGTGAACGTGGCCGCCATCGGCGCGGCGGCGGGCAAGGCGATCGTTGGGCGGTGGTCGGCAGCGCAGGTCGCGGGGGCGGCGAGCGGGCTTGTTTTCAACGTGTGGATGCTGCTGCTGCTCTACCCGTTCGCGCTCGGGATAATGGGGCACTGGAGCAAGAGGCCCTACATCCTGTTCCTTGTGCTGGTGACCGCGGTCGCTGCCACCGCGTCCGTGTACGTCGCACTCGCGGGGTCCTTGCTGTACTTGCATTCGGGGATAAAACTAGTTTAATTTTTGTCAAGTAATGCTGCGAAACCTGTAAAAGCTGTGAAACAAAACAGCTTTAATTGCAGCATATAATAAAGTTTACCTTGATGATTAAAAACAA…	GTCATGGCCGTGAACGTGGCCGCCATCGGCGCGGCGGCGGGCAAGGCGATCGTTGGGCGGTGGTCGGCAGCGCAGGTCGCGGGGGCGGCGAGCGGGCTTGTTTTCAACGTGTGGATGCTGCTGCTGCTCTACCCGTTCGCGCTCGGGATAATGGGGCACTGGAGCAAGAGGCCCTACATCCTGTTCCTTGTGCTGGTGACCGCGGTCGCTGCCACCGCGTCCGTGTACGTCGCACTCGCGGGGTCCTTGCTGTACTTGCATTCGGGGATAAAACTAGTTTAATTTTTGTCAAGTAATGCTGCGAAACCTGTAAAAGCTGTGAAACAAAACAGCTTTAATTGCAGCATATA	350	2	AK369485	2654766 cellulose synthase-like protein slf1	137	MLOC_52692.1	tpa: cellulose synthase-like family protein	4	2.91971	YES			0
TA001219	2445	HO04K07	E3	FAMILY	E3 ubiquitin-protein ligase	CAGACTTTGGGTTGGGGACCCTGCTGATGTGATTCTCGATGATATCCCAT	AATGGAACCAGCAGATACGGTGAACCCCCCACAAGCACAAATTTCAGTGGAAGAAAGAAGAATGGAACCAGCAGACACATTGAACCCACAAGCTCGAATTGCAGTGGAAGAGAGAAGGACGGAACCATTGGGTGATGCTGAAGGCTCGCATGTCGGCTTGAATGATGGCAGGCATAGCAAAGAGAAGTCGAAAACAAGGGCTGAAAAGATATTTTCTCCTCCACGGCAGCCTCGATCTGTCAGGCCTCGACTAACGACCCAACAGTGACTCAAGTAGTTCTTCTTTTTCACTTTGGATAGCTGGCAAGCACTTGTGCCCGATGTGAAGAAGAAGCAACATGAATGTTTTCCTAGCTTAACCCAACGTACAAACTAAAGAAGTTTCAACTTGTGAAAATG…	506	2	MLOC_53617.1	e3 sumo-protein ligase siz1	127	AK364000	e3 sumo-protein ligase siz1	127	100				0
TA001029	21762	HH04G03	E3	FAMILY	E3 ubiquitin-protein ligase	CGAATTCCGGGTCGACGATTTCGTGCTTAAGCGCGACATCCAGTGGAAGATATCCATTTCTGAAAATAAGGATTCCAAGATAAAAGATTACTCTTGGGTGATAAATGGACTGAACAGGCTTTTCAGATCAAGGCGTGTTCTTTCATATTCTTATCCTTTTGCATTCTACATGTTTGGTGATGAGATTTTCAAGGATGAGATGACTCCTGAGGAAAGAGAACTCAAGCAGAATCTGTTTGAGGATCAGCAACAACAATTAGAGTTCAATGGTGAAAGGTTATCTGGCTTCCTTGAGAAGGATTTTCAAAATTTTAGCGACGAGGAGGTTATGGATACAATGAAGCATGTTATCAATCTTTCCAATGTGGTAGATAGGCTCTGCAAGCAAATGTATCAGTG…	AGTACGAGCAGGACGACGACGACGACGACTGCTACCTGAGCGATCAGGAGGACGATGCCCTAGAGGAGTCCGTCCTCCAGGTCCTCGAGGACGGCAACCTCGAGGACTGCCATTGGTCCTCCTCCTCCGTGATCACCAAGGAGTATCTCTTGGCGGCGCAGAGGGAGGATCTCAGGAAGGTGATGGATCTGCTAGGGTTAAAGGAGCACCACGCAAGGACGCTTCTAATTCACTACCGATGGGATGTGGAGAGGATATTCGAGCTGCTCGATCAGAAGGGGAGGGATAGGCTCTTTTCCGAGGCTGGTATTCCTCTCGGAACCGCTAATAATGCCGGTTCGCCCTCTGCGACGGAGGTCACCTGCAATGTTTGCTACGATGATGTGCCCCTCTCGTCCG…	500	2	AK248532.1	tpa: dna-binding bromodomain-containing family protein	155	MLOC_56125.1	probable e3 ubiquitin-protein ligase ari2-like	1	0.645161				0
TA001394	29161	Genomic_cDNA_PCR	E3	FAMILY	E3 ubiquitin-protein ligase BRE1-like	GCTGGAGCTTAATGATGCCATACAAGCACTTGGTGATCTCCACTTGAAGCACAGACAGCTGACAGAGAAGCACCATGAAGAGAGATATTTAAACGCTCGAAGAAAAGCTGAACAGAAACGCCTTAAAGAGGAGTTGACAAGTGCTGTTGCTGAGTTGGAAGAAAGCAACCACAAATTGGCAGTCCTCAAAGCACAGGGAGACACGACGCATGGAACTCCAATCTTATTTCCAACTTTAGGAAATAAAAGCTTGCATCAGGATAATGTCAGAGACAAACAAAAGGAATTGCAGGATCTAGGGGCTTCTCACAAGGAGTTTACGGGTCTGATTTCACAACGCTTGGTTGAAATAAGGAGACTTCATGAAGAGAGAATTGCAATTTTGAACAAGTTGGCTAC…	ACCACAAATTGGCAGTCCTCAAAGCACAGGGAGACACGACGCATGGAACTCCAATCTTATTTCCAACTTTAGGAAATAAAAGCTTGCATCAGGATAATGTCAGAGACAAACAAAAGGAATTGCAGGATCTAGGGGCTTCTCACAAGGAGTTTACGGGTCTGATTTCACAACGCTTGGTTGAAATAAGGAGACTTCATGAAGAGAGAATTGCAATTTTGAACAAGTTGGCTACTTTTCAGAACACTTTGACGGATTTGAAGAGCATTTCTTCTTCAAAAGCTTTCCAAGTTCTGAAGGATCAACTCCAAAAGTCACAAGCAGAGTTGGACCACTGCCGGGCACTATTAGAGAAATTACAGGTTAATAAGGATAAATTGATATGGCAAGAAAGGGAAATTA…	500	2	MLOC_55679.1	e3 ubiquitin-protein ligase bre1-like 1-like	214	MLOC_10023.9	e3 ubiquitin-protein ligase bre1-like 1-like	44	20.5607				0
TA000286		HO15O08	NHR	REGULATED	Unknown protein	GCGACACTCCAACCCCTACCCAGAGGAGAGGAGGAGGCCGCCCACCACCACCACCCACCATGGCCATGGCGACGGCGCTCCGCAAGCTCTCCGCCCGCGGCCAGCCCCTCTCCCGCCTCACGCCGCTCTACTCCATGGCGTCCCTGCCGGCGACGGAGGAGAGATCCGCAGTCACCGTATGTCCGATGCGCCCGCCCATTGCTCCCTGTCCGTTTGTTTGTCTGTTTGTCTGTTGCCCCGTGCTTACCTTCTTCCCCTCCCCTCCCCTCCCCGCGTCGAGCGCAGTGGCCGAAGCAGCTCAACGCGCCGCTGGAGGAGGTCGACCCGGAGATTGCCGACATCATCGAGCTCGAGAAGGCCCGCCAATGGAAGGGGCTGGAGCTCATCCCGTCGGAGAAC…	AAGCTGGAGCTCACCGCGGTGGCGGCCGCTCTAGAATAGTGGATCCCCCGGGCTGCTTTAGGGGGGCACGAGGTGATTGTTGCTGGTGCTAGTGCATATGCTCGCCTTTATGATTATAACCGCATGCGGAAGATCTGTGACAAGCAGAAGGCAGTTCTTCTCGCAGACATGGCACATATCAGTGGGCTAGTTGCTGCTGGTGTCATTCCCTCTCCTTTTGAGTATGCCGATGTGGTGACTACCACTACCCACAAGTCACTCCGTGGTCCACGTGGAGCCATGATCTTTTTCCGGAAGGGGGTGAAAGAAATAAACAAACAAGGGAAGGAGGTTAAGTATGATTTTGAGGACAAAATCAATGCTGCTGTCTTCCCTGGTCTGCAAG	385	2	MLOC_59370.2	2535141 at4g37930 f20d10_50	155	AK249685.1	2535141 at4g37930 f20d10_50	155	100				0
TA000297		HO18E19	NHR	REGULATED	Disease resistance protein (cc-nbs-lrr)	GCCGCCCCTGATCTACGCGGTGATGGGGACGTCGAGGGAGATCGCCATCGGGCCCGTGGCGGTGGTGTCGCTGCTGCTGTCGTCCATGGTGCAGAAGGTGGTCGACCCGGCCGTCGACCCGGTCACCTACCGCACGCTCGTCTTCACCGTCACCTTCCTCGCCGGCGTCTTCCAGGTCTCCTTCGGCCTCTTCAGGCTGGGGTTCCTGGTGGATTTCCTGTCGCACGCGGCCATCGTGGGGTTCATGGGCGGCGCCGCCATAGTCATCGGGCTGCAGCAGCTCAAGGGCCTGCTCGGCCTCTCCCGGTTCACCAACAGCACCGACGTGGTCGCCGTCGCCAAGGCCGTCTTCTCCGCGCTCCACGACCCCTGGCACCCGGGCAACTTCTTCATCGGATG…	GCACGAGGCAGTTCTGCCCTAAACTCAAAGCTCTGCCAGAAGGTCTGAAGGACGCTGCTCTGTGTGACCTTCGTGTCGAGGGTGCGCATTGCCTTACAGAGATAAAGGACCTGCCAAAACTTTCTGATGAACTCTATCTGAAGGACAACAGGGCGCTTCAGAAGATCTCCAACCTGCCCGCGCTCAAGTCCCTCACCATTGACGACTGCTCCAAGCTGAAGCACGTGTCGGGCCTCGACACGCTGCAGCATCTCAGGCTTGTGTTCCCCCCATCCACAGAGACATACTATTTCGAGGAGTTGGTCATCTTCTGGAGTATCGCGTTCCCACGATGGCTGGAGCTGCTGATCCGTTTGCAGGCCAATGGCCTGCGTCGGTTCGAGCTGCAGTGCACACTCC…	453	2	MLOC_10032.2	disease resistance protein (cc-nbs-lrr)	211	AK371430	disease resistance protein (cc-nbs-lrr)	211	100				0
TA000434		HW05A03	NHR	REGULATED	Unknown protein	CTTCCTCTCTACCAAGCAACACAGTTCGTCCCACTTAAACAAAGCAAACCGGTCGTCACGTCTCAGCTTAAACCACGCGTTCCAGAAAGAAGACGGGAAAGGAATCCACCAAATAAGCCTCCGCCGTTCCCACAGCACTCGCCAGATCTCGGTGGCGGCGGTGGCATCACGGAGACAGATGGCCGGCCGGCGCGACCCCCCCCTGATGCGTACCGGCTTGGGCAGCGGGCAGCCGCCGTCCCGCGGGTCCCGCATCGCGGCGGCGGTGGCCGTCGGCGTTACTCTCGGCTGCGTCTGCGCGTTCCTCTACCCCGACGGCCTCATCTCTCGCTCCACCGACTCAGCCCTTCACTGGCGTCGCCGGGCTGACTCAGTTACTTGTGAGACATCGGAGGAAGT…	ACNCAGTTCGTCCCACTTAAACAAAGCAAACCGGTCGTCACGTCTCAGCTTAAACCACGCGTTCCAGAAAGAAGACGGGAAAGGAATCCACCAAATAAGCCTCCGCCGTTCCCACAGCACTCGCCAGATCTCGGTGGCGGCGGTGGCATCACGGAGACAGATGGCCGGCCGGCGCGAGCCCCCCCTGATGCGTACCGGCTTGGGCAGCGGGCAGCCGCCGTCCCGCGGGTCCCGCATCGCGGCGGCGGTGGCCGTCGGCGTTACTCTCGGCTGCGTCTGCGCGTTCCTCTACCCCGACGGCCTCATCTCTCGCTCCACCGACTCAGCCCTTCACTGGCGTCGCCGGGCTGACTCANTTACTTGTGAGACATCGGAGGAAGTTACCAACCTACAGTCACA…	414	2	MLOC_3046.1	2609659 protein	116	AK363572	2609659 protein	116	100				0
TA000566		HO12C06	NHR	REGULATED	UDP-glucuronic acid decarboxylase 2	CCTCCCGCTCATGGTCCAGGACTTCCGCACCCGCATCTTCGGCGACCAGAAGCAGCAGCAACCCGACGGCGCCGAGTAGTCGTCCCGTCGTCCTCCATCTCCATTCCGTTCGTGTCTCGTCTTTGTTATGTAGGATTTGTTGAGGGGGGAGGAGAAGGAACGTGTGAGTGACAGTAACAGCAGGGATACCGGGAATGAATGAATGAAACCGGGGGAATATAC	CCTCCCGCTCATGGTCCAGGACTTCCGCACCCGCATCTTCGGCGACCAGAAGCAGCAGCAACCCGACGGCGCCGAGTAGTCGTCCCGTCGTCCTCCATCTCCATTCCGTTCGTGTCTCGTCTTTGTTATGTAGGATTTGTTGAGGGGGGAGGAGAAGGAACGTGTGAGTGACAGTAACAGCAGGGATACCGGG	193	2	AK354026	udp-glucuronic acid decarboxylase 2	23	AK354264	906689 udp-glucuronic acid decarboxylase	23	100				0
TA000735		HO08O16	NHR	REGULATED	Ankyrin repeat domain-containing protein	CGGCACGAGGAGAAACTGAAGAAGAAGGTGAAGATGAAGATGAGTCCATTGTCCACCACACTGCCAGTGTTGGTGATGGTGAGGGTCTAAAGAAGGCTCTAGATGGTGGAGCAGACAAGGATGAAGAAGACTCTGAGGGAAGAAGGGCCTTGCACTTTGCATGTGGATATGGTGAGTTCAAGTGTGCGGAAATCCTCCTTGAGGCTGGTGCTGCAGTAGATGCTATGGATAAGAACAAGAACACCCCACTGCATTACGCTGCTGGCTATGGCCGGAAAGAATGTGTGGATCTTCTGTTGAAGCACGGCGCTGCTGTCACTCTCCAAAACATGGATGGGAAGACGCCCATCGATGTCGCCAAGCTCAACAACCAGGATGAGGTCCTCAAGCTGCTCGAGA…	CGGCACGAGGAGAAACTGAAGAAGAAGGTGAAGATGAAGATGAGTCCATTGTCCACCACACTGCCAGTGTTGGTGATGGTGAGGGTCTAAAGAAGGCTCTAGATGGTGGAGCAGACAAGGATGAAGAAGACTCTGAGGGAAGAAGGGCCTTGCACTTTGCATGTGGATATGGTGAGTTCAAGTGTGCGGAAATCCTCCTTGAGGCTGGTGCTGCAGTAGATGCTATGGATAAGAACAAGAACACCCCACTGCATTACGCTGCTGGCTATGGCCGGAAAGAATGTGTGGATCTTCTGTTGAAGCACGGCGCTGCTGTCACTCTCCAAAACATGGATGGGAAGACGCCCATCGATGTCGCCAAGCTCAACAACCAGGATGAGGTCCTCAAGCTGCTCGAGA…	434	2	AK248865.1	ankyrin repeat domain-containing protein 2-like	203	MLOC_62437.1	ankyrin repeat domain-containing protein 2-like	1	0.492611				0
TA000435		HW05B18	NHR	REGULATED	ADP/ATP translocator	AACCGTATCTCTCTCTCTGCAAGACCTGAAGGAGCGGAGCCGCCGAGNCTGGGAAGAGCCACCACCCCAGCCTATCGCCCCGCCTCCGCTTCCGAAGGGTCAGTGATGGCGGACCGTGCTAACCACCCGTCTGTCATGCAGAAGTTCGGTGGGCAGTTCCACCTCAGCTCCAGCTTCTCTGAGGGTGTACGAGCTCGCAACATCTGCCCTTCTGTGCCATCCTATGAGAGGCGCTTCACCACAAGCAGCTACATGACTCANAGCCTTGGCATCAGAGCCCCAATGATGTCATCTTCTCCACTGTTTGCCAATGCACCCCCGGAGAAGAAAGGCGCCAAGAACTTTGCGATCGATTTCCTCATGGGAGGAGTGTCTGCTGCAGTTTCCAAGACTGCTGCA…	AACCGTATCTCTCTCTCTGCAAGACCTGAAGGAGCGGAGCCGCCGAGNCTGGGAAGAGCCACCACCCCAGCCTATCGCCCCGCCTCCGCTTCCGAAGGGTCAGTGATGGCGGACCGTGCTAACCACCCGTCTGTCATGCAGAAGTTCGGTGGGCAGTTCCACCTCAGCTCCAGCTTCTCTGAGGGTGTACGAGCTCGCAACATCTGCCCTTCTGTGCCATCCTATGAGAGGCGCTTCACCACAAGCAGCTACATGACTCANAGCCTTGGCATCAGAGCCCCAATGATGTCATCTTCTCCACTGTTTGCCAATGCACCCCCGGAGAAGAAAGGCGCCAAGAACTTTGCGATCGATTTCCTCATGGGAGGAGTGTCTGCTGCAGTTTCCAAGACTGCTGCA…	568	2	MLOC_55848.1	2522373 atp adp translocator	221	AK252797.1	adenine nucleotide translocator	1	0.452489				0
TA001431	7300	HO12F06	Proteasome	FAMILY	Hv-RPT1a	GAACGAGGGGAGCTTCCTATGCTCCATCCCGAGAAGTTTGTCAAGCTGGTATTGATCCTCCAAAGGGAGTACTTTGCTATGGCCCTCCAGGAACTGGAAGACACTTCTTGCCAGGGCAGTGGCTAATCGCACAGACGCATGTTTTACCGCGTGATAGGAAGCGAGTTAGTTCAGAAGTATGTTGGTGAAGGGGCAGGATGGTTCGTGAACTCTTCCAGATGGCTCGGTCAAAGAAGGCATGCATGTCTTCTTTGACGAGGTTGATGCCATTGGTGGTGCTCGCTTTGACGACGTGCTGGTGGTGACAACGAGGTCCAGCGCACCATGCTCGAGATTGTCAATAGCTGGATGGTTTTGATGCGAGAGGAAACATCAAGGTCCTCATGGCTACAACAGGCC…	TCGCACAGACGCATGTTTTACCGCGTGATAGGAAGCGAGTTAGTTCAGAAGTATGTTGGTGAAGGGGCAGGATGGTTCGTGAACTCTTCCAGATGGCTCGGTCAAAGAAGGCATGCATGTCTTCTTTGACGAGGTTGATGCCATTGGTGGTGCTCGCTTTGACGACGTGCTGGTGGTGACAACGAGGTCCAGCGCACCATGCTCGAGATTGTCAATAGCTGGATGGTTTTGATGCGAGAGGAAACATCAAGGTCCTCATGGCTACAACAGGCCTGATACGTTGGACCCGGCACTGTTGCGTCCAGGGCGGCTGGCAGGAAGGTCGAGTTTGGCTTGCCTGATCTGGAGGGCCGCACCCAGATCTCAAGATCCACACCCGCGCGATGAACTGCGAGCGGG…	418	2	MLOC_67897.1	2696149 regulatory particle triple-a 1a	117	AK252829.1	2696149 regulatory particle triple-a 1a	4	3.4188	YES			0
TA001430	16976	HS03L14	Proteasome	FAMILY	Hv-RPN9d	AAGTTCCACGTCCAAACAAAACAAGACTGATCATCATGTTTACAAATCTTCTAGGTTTTGCAAGGTTGCAGCCTAAGAATCAAAATCAAATTTCAAATCCACGTTGGCTTTGTGTAAGGTCACAGACACCGTTCAACAGGGGACCAAGAACATCAAGAAGCTACCAGGTCGGGCGTCTCGGCTTCGACAGATAGCAAGTGGTGTGCACCTTCCCGACCCAGGTGTCCAGCCGGTCACGCAGGGACTCACCTGGTCAATTCCAAGGACCCTCGGTTGCGCCCACGAAACATGGACGTCCCGTCGACCCCATCAATTATGCCTTCAATAAGATGAGCAGAGAGGCCTTCATTAGTAGATACTCCACATCTTCAACTGAGAGTCTGGTCTGTTCACTATAGT…	TTCCACGTCCAAACAAAACAAGACTGATCATCATGTTTACAAATCTTCTAGGTTTTGCAAGGTTGCAGCCTAAGAATCAAAATCAAATTTCAAATCCACGTTGGCTTTGTGTAAGGTCACAGACACCGTTCAACAGGGGACCAAGAACATCAAGAAGCTACCAGGTCGGGCGTCTCGGCTTCGACAGATAGCAAGTGGTGTGCACCTTCCCGACCCAGGTGTCCAGCCGGTCACGCAGGGACTCACCTGGTCAATTCCAAGGACCCTCGGTTGCGCCCACGAAACATGGACGTCCCGTCGACCCCATCAATTATGCCTTCAATAAGATGAGCAGAGAGGCCTTCATTAGTAGATACTCCACATCTTCAACTGAGAGTCTGGTCTGTTCACTATAGTGCT…	426	2	AK370855	26s proteasome non-atpase regulatory subunit 13-like	90	MLOC_38555.1	26s proteasome non-atpase regulatory subunit 13-like	90	100				0
TA001424	18799	HZ61F13	Proteasome	FAMILY	Hv-RPN2d	CGGCACGAGGATGCATGCAGGAACAACTGTAGATACCTTTCTAAGAGAGAATCTGGAGTGGTTAAGCAGGGCAACTAATTGGGCTAAATTCAGTGCAACAGCTGGGCTAGGTGTGATTCATAGAGGCCACCTTCAGCAAGGTCGGGCTTTGATGGCCCCATACCTACCTCAAAGTGGTGCAGTTGGTGGTGGCAGTCCATACTCGGAAGGTGGTGCCCTCTATGCTTTAGGTTTGATTCATGCCAACCATGGTGAAGGAATCAAACAATTCCTCCGTGAAAGCCTTCGCAACACCAGTGCAGAGGTCATCCAGCATGGTGCCTGTTTGGGACTTGGGCTTGCATCTCTGGGGACAGCAGATGAAGAAGTG	GCATGCAGGAACAACTGTAGATACCTTTCTAAGAGAGAATCTGGAGTGGTTAAGCAGGGCAACTAATTGGGCTAAATTCAGTGCAACAGCTGGGCTAGGTGTGATTCATAGAGGCCACCTTCAGCAAGGTCGGGCTTTGATGGCCCCATACCTACCTCAAAGTGGTGCAGTTGGTGGTGGCAGTCCATACTCGGAAGGTGGTGCCCTCTATGCTTTAGGTTTGATTCATGCCAACCATGGTGAAGGAATCAAACAATTCCTCCGTGAAAGCCTTCGCAACACCAGTGCAGAGGTCATCCAGCATGGTGCCTGTTTGGGACTTGGGCTTGCATCTCTGGGGACAGCAGATGAAGAAGTG	358	2	MLOC_16279.1	26s proteasome non-atpase regulatory subunit 1-like	182	MLOC_60006.1	26s proteasome non-atpase regulatory subunit 1-like	70	38.4615				0
TA001176	38337	HF14D21	PRX	FAMILY	Hv-Prx94	CTGCAATGAGCTCCCTTTCCATGAAGTTCATGCTCTTCACCTCGGCAGTCGCCGCTGTGCTTGCTCTTTTCCCCATTGCCGCTGTCGGCGCCGGCCTGAAAGTCGGGTTCTACAGCAAGAGCTGCCCATCGGCAGAGAACCTGGTGCAGCAGGCGGTGGCTGCTGCCTTCAAGAACAACACTGGTGTCGCCGCTGGCCTCATCCGGTTGCACTTCCACGACTGTTTTGTCAAGGGTTGTGACGGCTCAGTCCTGATCGACTCGACAGCAAACAACACTGCTGAGAAAGACGCGCCCCCCAACAAGCCCAGCCTCCGTGGGTTCGAGGTGATCGACGCTGCAAAGAAGGCCATCGAGGCGAAATGCCCCAAGACGGTCTCGTGCGCGGACATCCTCGCCT…	GCAATGAGCTCCCTTTCCATGAAGTTCATGCTCTTCACCTCGGCAGTCGCCGCTGTGCTTGCTCTTTTCCCCATTGCCGCTGTCGGCGCCGGCCTGAAAGTCGGGTTCTACAGCAAGAGCTGCCCATCGGCAGAGAACCTGGTGCAGCAGGCGGTGGCTGCTGCCTTCAAGAACAACACTGGTGTCGCCGCTGGCCTCATCCGGTTGCACTTCCACGACTGTTTTGTCAAGGGTTGTGACGGCTCAGTCCTGATCGACTCGACAGCAAACAACACTGCTGAGAAAGACGCGCCCCCCAACAAGCCCAGCCTCCGTGGGTTCGAGGTGATCGACGCTGCAAAGAAGGCCATCGAGGCGAAATGCCCCAAGACGGTCTCGTGCGCGGACATCCTCGCCTTC…	510	2	MLOC_61017.1	1283964 peroxidase	265	MLOC_64634.1	tpa: class iii secretory plant peroxidase family protein	1	0.377358				0
TA001405	31290	Genomic_cDNA_PCR	PRX	FAMILY	Hv-Prx69	TGACCCCATACATGATTTCTTGCTCCCTTCCATTGTGCATCATTTCATAT	CGTCGACGCTATCAAAAGGAATTGCAACAACTCTACGGACAAGAAGCACGATCTTGACGTCGCCACCTCCAACGATTTCGACAACAAGTACTACGCCAACATCATTGCAGGGATGGGGGTGCTCAGCACCGACATGGAGCTCCTCAACGACCCCTCAACCAGAGATCTGGTCCATAAGTGGGCTAACGACAAGGATGATTTCTTTCGGAAGTTCAGCGACGCCATGGCAAAGATGGCCCGTTTGCCCGTGAGCGGAAAAACCGAGTTCCGTGACAACTGCTTCAGGCGCAAGTCTATGAGGGAGACAGTCAACCTCACCGCCGAGGGTTTCGCGGCCTCAGCTTGAGAGATCTATGGGATGGATCACCAAACATCCACGACCAGTGGCCCAGTGCCATG…	516	2	AK354000	62817 tpa: class iii peroxidase 123 precursor	2	AK368386	62817 tpa: class iii peroxidase 123 precursor	2	100				0
TA001245	1716	HO36K15	RLK	FAMILY	Receptor-like kinase Feronia	NA	CTTCGATGGGAGATGTGCTTTGGAACTTGGAGTTTGCTCTTCAGATGCAGGAAAGCGCGGAGGAGAGCGGAAGCATTGGCTGTGGGATGTCAGATGAGGGCACTCCCCTCGTGATGGTTGGAAAGAAGGATCCCAATGACCCATCAATTGATTCAAGCACCACGACGACCACAACAACTTCCTTAAGCATGGGTGACCAAAGTGTCGCGAGCATCGACTCGGATGGGCTGACGCCAAGCGCGGTGTTCTCACAGATCATGAACCCCAAGGGGCGGTGAGGTGAGAAAGAGTGGAATCGAATAAATCTAGCTCCCAGCTGTTCCGCCGAGAGAATTAGCTTCCGGTGTCCAGTCTGTTGAGTGGAGGAATGAAGATTCGACAGATGGGTGGAGAGATCAT…	500	2	MLOC_34836.3	feronia receptor-like kinase	124	MLOC_74830.1	feronia receptor-like kinase	19	15.3226				0
TA001263	11929	HF16H13	SWEET	FAMILY	SWEET sugar transporter (OsSWEET14-like)	CGGCACGAGGCAACCTCAGGTAGTAGGCTGGCAGTTCTTCTCTTCCCATTCAACCATCTGTACAAGGGAGAGGGGATCCTGAAGCCTAACTATCATCCTAGCTAGCTAGCTTGGTAGAACTATCTCATTGTGATCTCCTCATCAATTCCGAAGGTCGTTAAGATCTTGCAATGGGCGGCCTCTCTCTTCAGCACCCGTGGGCCTTTGCCTTTGGCCTCCTAGGCAACGTCATCTCGTTCATGACCTACCTCGCCCCACTGCCGACGTTCTACCGGATCTACCGGAGCAAATCGACGCAGGGGTTCCAGTCGGTCCCTTATGTTGTGGCGCTCTTCAGTGCGATGTTGTGGATCTACTACGCGCTGCTCAAGTCTGACGAGTGCCTCCTCATCACCATCA…	CAAGGGAGAGGGGATCCTGAAGCCTAACTATCATCCTAGCTAGCTAGCTTGGTAGAACTATCTCATTGTGATCTCCTCATCAATTCCGAAGGTCGTTAAGATCTTGCAATGGGCGGCCTCTCTCTTCAGCACCCGTGGGCCTTTGCCTTTGGCCTCCTAGGCAACGTCATCTCGTTCATGACCTACCTCGCCCCACTGCCGACGTTCTACCGGATCTACCGGAGCAAATCGACGCAGGGGTTCCAGTCGGTCCCTTATGTTGTGGCGCTCTTCAGTGCGATGTTGTGGATCTACTACGCGCTGCTCAAGTCTGACGAGTGCCTCCTCATCACCATCAACTCTGCTGGCTGTGTCATTGAGACCATCTACATCATCGTCTACCTCACCTACGCACCAAAG…	501	2	MLOC_13612.1	1901783 mtn3-like protein	175	MLOC_17903.1	1901783 mtn3-like protein	16	9.14286	YES			0
TA001279	6372	HA20G21	SWEET	FAMILY	SWEET sugar transporter (OsSWEET11-like)	CGGCACGAGGAGAGCCAGGCACTGATCCTTGTGTCACCCGGAAAGGGAGTAGGAGAGGGGACTCTTGGCTTCGGGACTTGTTCTTGGCTAAGATCTTCTCTCTCTCTCTCCCTCCCCTTCCTCCAGCTGATACCAGCGCTAGCTAGCTAGTAGTAGCCGAGCCGTCGTCGCAATGGCTGGGGGCCCCTTCGACATGTCTCACCCGGCGTCCGCCCTCGCCGGCATCGCAGGGAACATCGTCTCCTTCTTCGTGTTCCTCGCGCCAATGGCGACGTTCCTGCAGATCTACAGGAAGAAGACGACGGGCGGGTTCAGCTCGGTGCCATACGTGGTGGCGCTCTTCAGCTGCTCGCTGCTCATCTTCTACGCGCTGGTCAAGACCGAGTCCCCACTCCTGCT…	GCCAGGCACTGATCCTTGTGTCACCCGGAAAGGGAGTAGGAGAGGGGACTCTTGGCTTCGGGACTTGTTCTTGGCTAAGATCTTCTCTCTCTCTCTCCCTCCCCTTCCTCCAGCTGATACCAGCGCTAGCTAGCTAGTAGTAGCCGAGCCGTCGTCGCAATGGCTGGGGGCCCCTTCGACATGTCTCACCCGGCGTCCGCCCTCGCCGGCATCGCAGGGAACATCGTCTCCTTCTTCGTGTTCCTCGCGCCAATGGCGACGTTCCTGCAGATCTACAGGAAGAAGACGACGGGCGGGTTCAGCTCGGTGCCATACGTGGTGGCGCTCTTCAGCTGCTCGCTGCTCATCTTCTACGCGCTGGTCAAGACCGAGTCCCCACTCCTGCTCACCATCAACGGC…	503	2	MLOC_58163.1	1907102 mtn3	4	MLOC_67524.1	1907102 mtn3	4	100				0
TA001251	16444	HO24N08	SWEET	FAMILY	SWEET sugar transporter (OsSWEET1a-like)	GGCAGCTTCAGACTTGAGTACCCGTATATGCAATACTACATCTTGGGTTACAAACAGATAAAAGGTGGTACAAAAGCAAGTCCTCTAGTGTGGCCAAATATAAAAGGTCAACACGCCCGAGTCTTGCAGTAAACAGGTAGTACAAAAAAAGTAGTACGTCATATGGCAGCTTGTTTGATCGATCTAGCTAAACCTGGCTGACCATCTTGCCGGCCTTCTTCGACTCCCTGGCACCGCTGTCGTCGCCGTCGGCGACCTTGTTGTTCCTGCCGTCGACGGACATCTCCACGTCGTCGCCCTGCATCTTTCCGGCGCCGGCAGCAGCGTTGCCCTTGTTGTTCCAGTAGACGGCGTACAGGATGAGCTGCGCGGCGCCCAGGACGCTCCCACACCCGTTGG…	CGCCCGAGTCTTGCAGTAAACAGGTAGTACAAAAAAAGTAGTACGTCATATGGCAGCTTGTTTGATCGATCTAGCTAAACCTGGCTGACCATCTTGCCGGCCTTCTTCGACTCCCTGGCACCGCTGTCGTCGCCGTCGGCGACCTTGTTGTTCCTGCCGTCGACGGACATCTCCACGTCGTCGCCCTGCATCTTTCCGGCGCCGGCAGCAGCGTTGCCCTTGTTGTTCCAGTAGACGGCGTACAGGATGAGCTGCGCGGCGCCCAGGACGCTCCCACACCCGTTGGGGATCGTGACGAAGAGGTCGTGGCCGAGCAAGCCGTAGATGAACCACGACGTGCCGCACAGGAACACCGCCAACGACAGCAGGAACGGCATGTACTCCACGCTCTTCGTCTTG…	518	2	MLOC_1614.1	seven-transmembrane-domain protein 1	204	MLOC_10342.2	seven-transmembrane-domain protein 1	3	1.47059				0
TA000930	5543	HT01H13	WRKY	FAMILY	Hv-WRKY42	GGATCGATACATCTCGTGTGGGTTCGTCCACAGTTATTCGATCACCCATAGCAATTCCACCTGGTCTTAGTCCAACTACTCTTCTTGAGTCACCTGTTTTTCTCTACAATTCTATGGCACAGCCTTCTCCAACCACTGGCAAACTGTTTGTTGCTTCAGCGGCTAACTCAACAATGCCACCAGATAGTACGTTTAGTAACGATGTTTTCTCCTTCCAACCCCACTCTGGGCCAACAAGTTACTCAAATGTGGAAAAGGGTTACAATGTTTGCCACCAAAACCAGTCGATGTCAAATATGCATCAGCAGGGATCCAGTCTTCAGTCAAGCTTTACTGCAGTGAAGGACAGTGCTGATGAAGCGATTGTTAAACCGAAGACATCTGATTCTATGTTCAGTG…	CTATGGCACAGCCTTCTCCAACCACTGGCAAACTGTTTGTTGCTTCAGCGGCTAACTCAACAATGCCACCAGATAGTACGTTTAGTAACGATGTTTTCTCCTTCCAACCCCACTCTGGGCCAACAAGTTACTCAAATGTGGAAAAGGGTTACAATGTTTGCCACCAAAACCAGTCGATGTCAAATATGCATCAGCAGGGATCCAGTCTTCAGTCAAGCTTTACTGCAGTGAAGGACAGTGCTGATGAAGCGATTGTTAAACCGAAGACATCTGATTCTATGTTCAGTGATAATCACACTTCTGAAGAACAGGAAGAGAACGAGGAAGACCAAAATGAAGAATACTCTTCTGCCACAAATAGCAACCCAGGTGAAGATGGATATAACTGGAGAAAATATG…	500	2	MLOC_58019.2	probable wrky transcription factor 3-like	241	MLOC_5850.1	probable wrky transcription factor 2-like	1	0.414938				0
TA001410	23870	Genomic_cDNA_PCR	WRKY	FAMILY	Os-WRKY57-like	GATGCGTCCCGCCCGTGCGGCCTCCGCCTCCACCGCCGGCGAGGATGGGAACGAGCGCGTGCTGAGCTACGGCGGCGTCGTGCTCCTCCGGTCCGACCTTTCCATCCTCCGTGGTCCCCACTTCCTCAACGACCGCATCATCGCCTTCTACCTCGCCCACCTCTCCGCCGCCTTCGAGGGCGACGACGACGGCGACCTCCTCCTCCTGCCGCCCTCCATACCCTACCTCCTGTCGAATCTCCCGGACCCGGACTCCGTTGCCGTCGTCGCCGAGCCGATCCACCTTGCCTCCCGCAGCCTCGTCCTCCTCCCCGTCAACGACAACCCCGACGCCTCGGTCGCCGAAGGCGGCTCCCACTGGACCCTCCTCGTCCTCGACGCCACAAACGGCGCCTCCCA…	GGCGAGGATGGGAACGAGCGCGTGCTGAGCTACGGCGGCGTCGTGCTCCTCCGGTCCGACCTTTCCATCCTCCGTGGTCCCCACTTCCTCAACGACCGCATCATCGCCTTCTACCTCGCCCACCTCTCCGCCGCCTTCGAGGGCGACGACGACGGCGACCTCCTCCTCCTGCCGCCCTCCATACCCTACCTCCTGTCGAATCTCCCGGACCCGGACTCCGTTGCCGTCGTCGCCGAGCCGATCCACCTTGCCTCCCGCAGCCTCGTCCTCCTCCCCGTCAACGACAACCCCGACGCCTCGGTCGCCGAAGGCGGCTCCCACTGGACCCTCCTCGTCCTCGACGCCACAAACGGCGCCTCCCACCCGCGCCTCGTCCACCACGACAGCCTCGGCGTCCTC…	504	2	MLOC_10686.1	probable importin subunit beta-4-like	265	MLOC_639.2	1198328 wrky20	2	0.754717				0
TA000707	15506	HO14K22	-	REGULATED	Receptor-like kinase BRASSINOSTEROID INSENSITIVE 1-associated receptor kinase (BAK-1, MIR8)	CGGCACGAGGCTCAAGCTTCCTCCTTGCAGCAATGGCGGCTCTGTCCGGAGCAGCGCTCGTCCTCGCCGGTCTCCTTGCTCTTGCAGCCATCGCCAGCGGCAACACCGAAGGCGACATCCTCTACAGGCAAAGGCAGGAACTGAAGGACATCAACAACGTGCTGACGAGCTGGGATCCCACGCTTGTCAACCCCTGCACTTGGTTCCATGTCACCTGCAACAGCGACAACTCCGTCGTCCGAGTGGACTTGGGGAATGCAAGCCTCTCAGGCTCCCTGGTTCCTGAATTGGGACAAATGGTGAACCTTCAGTACCTGGAGCTGTTTGGGAACAACATCAGTGGACCGATACCAGCAACCCTCGGAAACCTGACACGCCTGGTCAGCCTTGACCTCTACA…	CGGCACGAGGCTCAAGCTTCCTCCTTGCAGCAATGGCGGCTCTGTCCGGAGCAGCGCTCGTCCTCGCCGGTCTCCTTGCTCTTGCAGCCATCGCCAGCGGCAACACCGAAGGCGACATCCTCTACAGGCAAAGGCAGGAACTGAAGGACATCAACAACGTGCTGACGAGCTGGGATCCCACGCTTGTCAACCCCTGCACTTGGTTCCATGTCACCTGCAACAGCGACAACTCCGTCGTCCGAGTGGACTTGGGGAATGCAAGCCTCTCAGGCTCCCTGGTTCCTGAATTGGGACAAATGGTGAACCTTCAGTACCTGGAGCTGTTTGGGAACAACATCAGTGGACCGATACCAGCAACCCTCGGAAACCTGACACGCCTGGTCAGCCTTGACCTCTACA…	516	3	MLOC_72157.3	somatic embryogenesis receptor kinase 1-like	243	AK360562	2607315 protein	6	2.46914	UNKNOWN	AK367152	somatic embryogenesis receptor kinase 1-like	6	2.46914	YES
TA000201	39885	HO09D01	-	REGULATED	Receptor-like kinase	GGGAGTACTACGGAGCTATTCGTCGCTTCAAATCTCCCCGACCCTTCCACCTTCTTCCTCGCTTCTCTCCCGCGCGGCGCCAAAACACCAGTCCGCCATGTCTCCCTTGCTCCTCCTCCTCCTGGCTCTAGCCCTCCCGCTAGCGCTATCCACGCCGGGGTCGGCGTCGGAGACCCAGGAGGACGACCTACGGTGCTTACACGGCGTCAAGAGCGCCCTCAAGGACCCCGACGGCCGCCTCTCGTCGTGGACCTTCGGCAACACCTCGGCGGGCGCCGTCTGCGAGTTCCCCGGAATCACCTGCTGGAACCCGCAGGAGTCGCGCGTCCTCGAGCTCTCGCTCGCCGGCTTCGGCGTCCAGGGTAACGTCCCCTCCGCGCTAAAATACTGCCGGTCAAG…	CGGCACGAGGGACTGGCTGCCCTTCCTCGTCAACCTCGACCTCTCCGGCAACCGGTTCTCCGGGCCGCTCCCCTCCGAGCTCGTCAACTGCCGCTTCCTCAACTCCCTCAAGCTCAGCCACAACAACTTCTCCGGCCAGATCCCCGCGTCGCTGTCGCGGCTGGTGCGGCTCAAGTCGCTCGACCTCTCTGAGAACCGGCTCGACGGCCAGATCCCGCCCCAGCTCGGCGCGACATTCCCCAAGGAATCCTTCTCCGGGAATCCGGGCCTGTGTGGACGCCCTGTATCCTCGCGCTGCGGCCGCGATTAGCAGATCGACAACGAAATTTAATCACACAAGAGTATTACTTCAATAGAACTAGGCTTTATAAATAAAGCAAACATTCTTATACACCAGTC…	447	3	MLOC_51356.2	receptor-like protein kinase hsl1-like	1	MLOC_36688.1	leucine-rich repeat family protein	1	100		MLOC_5805.2	probable inactive receptor kinase at5g10020-like	1	100
TA000586	18917	HO01K17	-	REGULATED	Proline-rich polypeptide 6 isoform 1	GTTCTCCAAGCCCGCGGCAGCCGAGTAGGACCTGCCATGGCCTGTGTGCGGTTCAGGATTTCAGGTTATCTTCAGGGCTACTGACTTGATTCGCACGTGGTCCTTGCTCACTCCCGTGGAAGCCAGGGAGCCTTTGGTTACTGGGTGTGCCCGACGAGAGATGGTAGCTCAGGGTATCTTCAACCGGTTTGTATGGCGACATATTAAAAGGATAGGTGGATAGTCATCTAGGATTATTTCCGTTATCAGTTGCGGCGTGATAGACGCCTTGTATCTTTTTCTTTTTCAAGACCGCTATGTACTTGGTTCAGACTTGTTTCGTGTTTAATAAAAGGCTGCATGCATCACTCGATGCAGAGGCCGGGGCCGATGCCTCATTTTCGAAAAGAAAAGTTAAGA…	GCACGTGCTAGAGCTGGTTCTTAACTTTTCTTTTCGAAAATGAGGCATCGCCCCGGCCTCTGCATCGAGTGATGCATGCAGCCTTTTATTAAACACGAAACAAGTCTGAACCAAGTACATAGCGGTCTTGAAAAAGAAAAAGATACAAGGCGTCTATCACGCCGCAACTGATAACGGAAATAATCCTAGATGACTATCCACCTATCCTTTTAATATGTCGCCATACAAACCGGTTGAAGATACCCTGAGCTACCATCTCTCGTCGGGCACACCCAGTAACCAAAGGCTCCCTGGCTTCCACGGGAGTGAGCAAGGACCACGTGCGAATCAAGTCAGTAGCCCTGAAGATAACCTGAAATCCTGAACCGCACACAGGCCATGGCAGGTCCTACTCGGCTG…	416	3	AK360309	centromere protein v-like	5	MLOC_60747.1	protein lutein deficient chloroplastic-like	2	40		AK251861.1	centromere protein v-like	2	40
TA000480	14375	HY09B08	-	REGULATED	Methionine synthase 2 enzyme	GCTCTGNCTCCCACTCTATCGTCTTCCTCCTCATCTCCGGCGCCACTCCGCCGCCCCTCGACTCCTCCAAGGACCAACGAAAGATGGCGTCCCATATTGTTGGGTACCCTCGCATGGGCCCCAAGAGGGAGCTCAAGTTTGCCTTGGAGTCTTTCTGGGATGGGAAGAGCAGCGCTGAGGATCTGGAGAAGGTTGCCACCGACCTCAGGGCCAGCATCTGGAAGCAGATGTCAGAGGCTGGGATCAAGTACATTCCCAGCAACACCTTCTCATACTATGACCAGGTGCTTGACACAACGGCCATGCTTGGTGCTGTCCCGGACCGCTACTCATGGACTGGCGGAGAGATTGGCCACAGCACCTACTTCTCAATGGCCAGAGGCAATGCCACTGTCCCTG…	GCTCTGNCTCCCACTCTATCGTCTTCCTCCTCATCTCCGGCGCCACTCCGCCGCCCCTCGACTCCTCCAAGGACCAACGAAAGATGGCGTCCCATATTGTTGGGTACCCTCGCATGGGCCCCAAGAGGGAGCTCAAGTTTGCCTTGGAGTCTTTCTGGGATGGGAAGAGCAGCGCTGAGGATCTGGAGAAGGTTGCCACCGACCTCAGGGCCAGCATCTGGAAGCAGATGTCAGAGGCTGGGATCAAGTACATTCCCAGCAACACCTTCTCATACTATGACCAGGTGCTTGACACAACGGCCATGCTTGGTGCTGTCCCGGACCGCTACTCATGGACTGGCGGAGAGATTGGCCACAGCACCTACTTCTCAATGGCCAGAGGCAATGCCACTGTCCCTG…	475	3	MLOC_53175.2	methionine synthase	191	AK369194	methionine synthase	29	15.1832		MLOC_76000.8	methionine synthase	29	15.1832
TA000553	518	HO05F03	-	REGULATED	NAC transcription factor	TTTCATGCTCTCCTCGCCCCTTCCAGGACCAGAAGCAAGCCCTTCGCTTCCATCGTCCGGTCCAGCTAGCTAGCTCTGCGACGCGATTAAAGCCAAAATAGGTCCTGTTTATCGGTATCTGGTCTGTCGCAGCAGTTTGGAGCTGTCAGATTTGAGTAGCTAGCTTAGCTCTCCTGCTCTACATATATCGTATCGAGCGAGGAGAAGGATCGTCGAGGAGATGAGCGGCGGAGGAGGAGGATCGGCGGCCACGCAGGGGCAGCAGGATCTGCAGCTGCCGCCGGGCTTCAGGTTCCACCCGACGGACGAGGAGCTGGTGATGCACTACCTCTGCCGCCGCTGCGCCGGCCCGCCCATCGCCGTCCCCATCATCACCGAGATCGACCTCTACAAGTTCGA…	GTCTCTCTCTCTCTCTCTCTCTCTCTCTCTCTCTCTCTCTCTCTCTCTCTCCGTACATCCTCCTGTATCGATTGTGAGATGTACCACTGGCGGCTCGGTAGCATCCAATGGAAGTCGACCAGCATCGATGCATTTAACAAGTCGAGGGTCTTACAGCCAGCCTGTCGCACCTGCAATCGCCGGCACAAATGTGCATGGACGTATGTCTCAGCCAGGAGGTGGTAAGAGCCACAACAAAACGGCTGTGCAAGGCGAGTTTGATGGCACATTTAGCAGTGACGGAGTCCG	288	3	MLOC_67439.1	NAC transcription factor	165	AK374278	regulator of ribonuclease activity a	135	81.8182		MLOC_39598.3	2612570 protein	15	9.09091	UNKNOWN
TA000497	15270	HW04K06	-	REGULATED	Iron/ascorbate-dependent oxidoreductase	ACATACCAACAGGAAAAACTATCCTTGCATCCCCATGTTGCACACAATCGATAAGTTTTATTCCATCCTTTACATCCGTATGTTGCCCACATCGGATAAGTTTTATATTAGGGTTTAATGCGACCACACAAGCTGCCCAACATTTTACATGAGGAGTACACACACAAAAATCTGGGAAATAGGTAAAAACGTAAACTCGTTACAAACTGGTCAACGGAAGATACTTCACCATAGATCTTACTCAGCGAGCTTGCATACATCGGAATCATATTCAGATCTTCACGCCGTCTATGGCTAGTGTCCCAGTGGCATAAGTGTCATGGTATTTTTCCATGTAGTCGTTGAGCTTGATCTTCATGTATCGGGCAGGTCTCTTGTCATCCACCAGCTCTGACACCG…	ATGTTGCCCACATCGGATAAGTTTTATATTAGGGTTTAATGCGACCACACAAGCTGCCCAACATTTTACATGAGGAGTACACACACAAAAATCTGGGAAATAGGTAAAAACGTAAACTCGTTACAAACTGGTCAACGGAAGATACTTCACCATAGATCTTACTCAGCGAGCTTGCATACATCGGAATCATATTCAGATCTTCACGCCGTCTATGGCTAGTGTCCCAGTGGCATAAGTGTCATGGTATTTTTCCATGTAGTCGTTGAGCTTGATCTTCATGTATCGGGCAGGTCTCTTGTCATCCACCAGCTCTGACACCGGCTCAAGTTGTGTCTCTAGCTCCAACGTATAGACCAGCACCAACGACAAGCGCTCTTTCTCCGCGTTGGTGACAACCCT…	494	3	AK251834.1	protein	125	MLOC_2431.1	protein	45	36		AK373135	protein	4	3.2	UNKNOWN
TA000403	5637	HV02H04	-	RANDOM	Vacuolar targeting receptor	CCGCACCCCGACGAGCGCGTGGAGTACGAGTTCTGGACCAACAGCAACGACGAGTGCGGCGCCAAGTGCGACATGCAGATGAACTTCGTCCGCGACTTCCGCGGCGTGGCGCAGGTGCTGGAGCAGCGCGGCTACACCCAGTTCGCGCCGCACTACATCACCTGGTACTGCCCGGAGGCCTTCGTGCTGAGCGCGCAGTGCCGGTCGCAGTGCATCAACCACGGCCGCTACTGCGCCCCCGACCCGGAGCAGGACTTCACCACCGGGTACGACGGCAAGGACGTCGTCGTCCAGAACTTGATCCAGATCTGCCTCTTCAAGGTGGCCAACGAGAGCCGCAAGCCGTGGCTGTGGTGGGACTACGTGCATGATTTTGCCATCAGGTGCCCGATGAAGGAG…	CCGCGGCGTGGCGCAGGTGCTGGAGCAGCGCGGCTACACCCAGTTCGCGCCGCACTACATCACCTGGTACTGCCCGGAGGCCTTCGTGCTGAGCGCGCAGTGCCGGTCGCAGTGCATCAACCACGGCCGCTACTGCGCCCCCGACCCGGAGCAGGACTTCACCACCGGGTACGACGGCAAGGACGTCGTCGTCCAGAACTTGATCCAGATCTGCCTCTTCAAGGTGGCCAACGAGAGCCGCAAGCCGTGGCTGTGGTGGGACTACGTGCATGATTTTGCCATCAGGTGCCCGATGAAGGAGAAGAAGTACACCACCGAGTGCGCTCGTGGTGTGATCAAGTCGCTTGGGATGGACACTGACAAGATTACCAAGTGCGTCGGAGACCCCGACGCCGATGA…	550	3	AK374393	vacuolar-sorting receptor 7-like	283	MLOC_53134.1	vacuolar-sorting receptor 7-like	3	1.06007		AK357750	2752619 vacuolar targeting receptor	1	0.353357
TA000768	20057	HD01E02	5H QTL	MAP POS	HD-ZIP Transcription Factor	GATGATAAAACTGAAAGGGTTCTTGAATCTTGACACAAGACAAAAGCGACCGAGCGCCGGCACACAATGGTTTTTCGGAGACGCAGTTTGCAAACGAACGGTAGCCCGAGGTGGCTCATCACTTCTAATGCTGGCTACAAGCTGCTACACGAAGGACCAGTTGACGAACATGAAGGCGAGGCAGTGCGGCGCGTCGTCGTCGCCCAGCACCTTCCACGCCACCGCCTGCTCGTACGACACCGGCCGCCCCATGCTCGACACGCACACGCCGCCTGGGAGGTACGCGAAACCCTGCTGCATGATTTTGGGGAACTCGGAGCACAGCGCCTTGCGGCCATCATCGTCGAGGATCTTCTCCAGCGAGATGTCCTGGAGCGCAATCAGCGTCGTCTCCAGCAT…	CTTGACACAAGACAAAAGCGACCGAGCGCCGGCACACAATGGTTTTTCGGAGACGCAGTTTGCAAACGAACGGTAGCCCGAGGTGGCTCATCACTTCTAATGCTGGCTACAAGCTGCTACACGAAGGACCAGTTGACGAACATGAAGGCGAGGCAGTGCGGCGCGTCGTCGTCGCCCAGCACCTTCCACGCCACCGCCTGCTCGTACGACACCGGCCGCCCCATGCTCGACACGCACACGCCGCCTGGGAGGTACGCGAAACCCTGCTGCATGATTTTGGGGAACTCGGAGCACAGCGCCTTGCGGCCATCATCGTCGAGGATCTTCTCCAGCGAGATGTCCTGGAGCGCAATCAGCGTCGTCTCCAGCATGTCCAGGCCGGCCTGGTTGGCGAAGGTG…	507	3	AK364215	728156 ame: full=homeobox-leucine zipper protein hox33 ame: full=hd-zip protein hox33 ame: full=homeodomain transcription factor hox33 ame: full= ox33	180	MLOC_58644.1	homeobox-leucine zipper protein athb-15-like	8	4.44444	YES	AK365312	728156 ame: full=homeobox-leucine zipper protein hox33 ame: full=hd-zip protein hox33 ame: full=homeodomain transcription factor hox33 ame: full= ox33	4	2.22222	YES
TA001444	26360	Genomic_cDNA_PCR	5H QTL	MAP POS	Receptor-like kinase (lectin-like)	ggaaccgtgaagtggctgtcaagaaggtgtcagagacctctcgtcagggctggaaggagtcctctcggaggtgcggatcattagtcggctcaggcaccgcaacctcgtgcagctcatcgctggtgccatggcggcgatgagctcctcctcgtgtacgagctgatgcacaatggcagctcgacactcatttgtacagatctgattacgtcctgacatggcctgttaggtatgagatatgcttggcgtaggttctgcacttctgtacttgcatcaagacacggagcagcgcgtggtgacagagacatcaagccaagcaacatcatgttggacgcctccttcaccgccaagctcggcactttgggctcgcaaggctcatcaatgacggcagaagatcgcaca…	TGGCGTAGGTTCTGCACTTCTGTACTTGCATCAAGACACGGAGCAGCGCGTGGTGACAGAGACATCAAGCCAAGCAACATCATGTTGGACGCCTCCTTCACCGCCAAGCTCGGCACTTTGGGCTCGCAAGGCTCATCAATGACGGCAGAAGATCGCACACGACCGGCATAGCCGCACGATGGGGTACATTGACCCGGAGAGCGTGTTGGCCGGCACAGCGAGCGTCGAGTCGACGTGTATAGCTTCGGGGTCCTCCTCCTCGAGGTCGCATGTGGCCGGCGGCCAGCTCTTTCCAGGAAGACGGTGGTGCCATTCACCTGGTGTCATGGGTCTGGGACTTGTACGGTAAAGTTCAATCCGTGCCGCCGCCGACGAGCGACTTAGGGGGGAGTTTGACGG…	492	3	AK355364	l-type lectin-domain containing receptor kinase -like	40	AK362486	l-type lectin-domain containing receptor kinase -like	30	75		MLOC_33795.1	l-type lectin-domain containing receptor kinase -like	17	42.5
TA001441	3589	Genomic_cDNA_PCR	5H QTL	MAP POS	Hv-Lsd1a	gatttctcgtctgctcggttcctctcgaggcatgcagagccagatcgtgtgccatgggtcaggagcgttctactctaccccagaggggccccgagcgtgtgctgcgcggtgtgccacgcgtcaccagcgcgccgcctccaggaatggagatggctcagcttatatgcgtcggctgtcaactttattgatgtatactcgcaatgcaactactgtcagatgctcatgctgtgatacagcaaccttgccagaccagcaccgccagtgaatagtatagctcatgtgaactgtggccagtccagacggtgttaatgtatccatacggagcatcttctgtcaagtgtgctatctgcaatttattacaaacattggaatgaacaccatgagacctttgccagctac…	GTCTGCTCGGTTCCTCTCGAGGCATGCAGAGCCAGATCGTGTGCCATGGGTCAGGAGCGTTCTACTCTACCCCAGAGGGGCCCCGAGCGTGTGCTGCGCGGTGTGCCACGCGTCACCAGCGCGCCGCCTCCAGGAATGGAGATGGCTCAGCTTATATGCGTCGGCTGTCAACTTTATTGATGTATACTCGCAATGCAACTACTGTCAGATGCTCATGCTGTGATACAGCAACCTTGCCAGACCAGCACCGCCAGTGAATAGTATAGCTCATGTGAACTGTGGCCAGTCCAGACGGTGTTAATGTATCCATACGGAGCATCTTCTGTCAAGTGTGCTATCTGCAATTTATTACAAACATTGGAATGAACACCATGAGACCTTTGCCAGCTACAATGCATG…	517	3	AK359579	lsd1-like protein	160	AK354122	lsd1-like protein	1	0.625		MLOC_2356.1	lsd1-like protein	1	0.625
TA001047	40515	HO20B20	ABC	FAMILY	ABC transporter (AtABCB9)	CAGTCTACAGCTGCACTAATCACTGGCTTTGTCATAGCATTTACAGCGGACTGGAGGCTTGCACTGATTATCACTTGTGTCATTCCTTTAGTGGGTGCACAGGGTTATGCTCAAGCAAAGTTCTTGAAGGGGTTTGGTGAAGAATCTAAGGAGATGTATGAAGATGCAAGTCAAGTTGCAACTGACGCTGTTGGTAGTATCAGAACTATAGCATCTTTCTGTGCAGAGAAAAGAGTGGTTACAACATATAATAAGAAATGTGAAGCTTTAAGGAAACAGGGGATTCGAAGCGGAATCATTGGAGGGCTTGGTTTTGGTTTCTCATTCTTGGTGTTGTATTCTACATATGCTCTATGTTTCTATGTTGGTGCACAGTTTGTACGTCAGGGAAAAATTACT…	ATTGGGTGCACAGGGTTATGCTCAAGCAAAGTTCTTGAAGGGGTTTGGTGAAGAATCTAAGGAGATGTATGAAGATGCAAGTCAAGTTGCAACTGACGCTGTTGGTAGTATCAGAACTATAGCATCTTTCTGTGCAGAGAAAAGAGTGGTTACAACATATAATAAGAAATGTGAAGCTTTAAGGAAACAGGGGATTCGAAGCGGAATCATTGGAGGGCTTGGTTTTGGTTTCTCATTCTTGGTGTTGTATTCTACATTTGCTCTATGTTTCTATGTTGGTGCACAGTTTGTACGTCAGGGAAAAGCTACTTTTGCAGATGTTTTCAAAATATTCTTTGCCTTAGTTTTTGCAACTATTGGGGTTTCGCAAGTAAGTGCATTGGCATCTAATGCGACAAA…	500	3	MLOC_73269.6	abc transporter b family member 11-like	255	MLOC_60806.5	abc transporter b family member 11-like	59	23.1373		MLOC_57925.2	abc transporter b family member 4-like	4	1.56863
TA001241	17157	HO02M14	CSL	FAMILY	Hv-CslD2 (Rnr6)	NA	CGGCACGAGGCTCCTTCACGCTCACATCCAAGTCCGGCGCAGACGACGAAAACGACGAGTTCGCCGACCTCTACATTGTCAAGTGGACGTCCCTCATGATCCCACCCATTGTCATCATGATGGTCAACCTCATCGCCATAGCTGTCGGCTTCAGCCGCACCATCTACAGCGAGATCCCGCAGTGGAGCAAGCTCCTGGGCGGTGTCTTCTTCAGCTTCTGGGTACTGGCTCACCTGTACCCGTTCGCCAAGGGCCTCATGGGGCGCCGCGGGCGCACGCCGACCATCGTCTTCGTCTGGTCCGGCCTCCTTGCCATCACCATCTCCCTGCTGTGGGTCGCCATCAACCCGCCGTCCCAGAACTCGCAGATCGGAGGCTCCTTCCAGTTCCCCTGATCGT…	402	3	AK364058	cellulose synthase-like protein d3-like	150	MLOC_17477.1	cellulose synthase-like protein d3-like	3	2	YES	AK377020	cellulose synthase-like protein d3-like	2	1.33333
TA001019	1914	HC09K01	CSL	FAMILY	Hv-CslF6	CCGCGTTCGCAAGGAGTACGACGAGTTCAAGGCCAGGATCAACAGCATGGAGCATGACATCAAGCAGCGCAACGACGGGTACAACGCCGCCATTGCCCACAGCCAAGGCGTGCCCCGGCCCACCTGGATGGCGGACGGCACCCAGTGGGAGGGCACATGGGTCGACGCCTCCGAGAACCACCGCAGGGGCGACCACGCCGGCATCGTACTGGTGCTGCTGAACCACCCGAGCCACCGCCGGCAGACGGGCCCGCCGGCGAGCGCTGACAACCCACTGGACTTGAGCGGCGTGGATGTGCGTCTCCCCATGCTGGTGTACGTGTCCCGTGAGAAGCGCCCCGGGCACGACCACCAGAAGAAGGCCGGTGCCATGAACGCGCTTACCCGCGCCTCGGCGCT…	ATCTACCCACACGCCTTCATCGGCACCGCCCCCATCAACCTCACGGAGAGGCTCTTCCAGGTGCTCCGCTGGTCCACGGGATCCCTCGAGATCTTCTTCTCCAAGAACAACCCGCTCTTCGGCAGCACATACCTCCACCCGCTGCAGCGCGTCGCCTACATCAACATCACCACTTACCCCTTCACCGCCATCTTCCTCATCTTCTACACCACCGTGCCGGCGCTATCCTTCGTCACCGGCCACTTCATCGTGCAGCGCCCGACCACCATGTTCTACGTCTACCTGGGCATCGTGCTATCCACGCTGCTCGTCATCGCCGTGCTGGAGGTCAAGTGGGCCGGGGTCACAGTCTTCGAGTGGTTCAGGAACGGCCAGTTCTGGATGACAGCAAGTTGCTCC…	506	3	MLOC_57200.2	1259293 cellulose synthase-like 6	261	AK369485	cellulose synthase-like protein d3-like	5	1.91571		AK377020	tpa: cellulose synthase-like family protein	4	1.53257
TA000829	8056	HO34E11	CSL	FAMILY	Hv-CslA2	TTTGGATGTTCCTGACCTGGCCTTTGCCCGGGCGATTTTGCAGTGAACTACGATGCTTGCCTGATGACAAGGATACAAAAGATGTCCCTGGACTATCATTTCAAAGTTGAGCAGGAATCAGGCTCATTTATGCATGCTTTCTTTGGTTTCAATGGTACCGCTGGTGTGTGGCGTGTATCTGCTATTAATGAGTCAGGAGGATGGAAAGATCGCACCACTGTGGAGGACATGGACCTGGCTGTACGGGCATGCCTCAAGGAATGGGAATTCTTGTATGTAGGTGATATAAGGGTCAAGAGTGAACTTCCAAGTACCTTCAAGGCCTACCGTCATCAACAACATAGGTGGACTTGTGGTGCTGCCAATCTCTTCAGAAAAATGGGATGGGAAATTGTGACA…	CTTGCCTGATGACAAGGATACAAAAGATGTCCCTGGACTATCATTTCAAAGTTGAGCAGGAATCAGGCTCATTTATGCATGCTTTCTTTGGTTTCAATGGTACCGCTGGTGTGTGGCGTGTATCTGCTATTAATGAGTCAGGAGGATGGAAAGATCGCACCACTGTGGAGGACATGGACCTGGCTGTACGGGCATGCCTCAAGGAATGGGAATTCTTGTATGTAGGTGATATAAGGGTCAAGAGTGAACTTCCAAGTACCTTCAAGGCCTACCGTCATCAACAACATAGGTGGACTTGTGGTGCTGCCAATCTCTTCAGAAAAATGGGATGGGAAATTGTGACAAACAAGGGGGTATCAATATGGAAGAAATGGCACCTTTTATACAGCTTTTTGTTTG…	532	3	MLOC_21771.1	glucomannan 4-beta-mannosyltransferase 9-like	262	MLOC_55988.1	glucomannan 4-beta-mannosyltransferase 9-like	2	0.763359		MLOC_53950.2	probable mannan synthase 4-like	2	0.763359
TA001017	10017	HB23M06	CSL	FAMILY	Hv-CslA2	GAGCAGCACCGCTGGTCGTGCGGGCCGGCCAACCTGATGCGCAAGATGTTCTGGGAGATTGTCGCCAGCCGGCAGGTGTCGGCGTGGAAGAAGCTCCACGTGCTCTACGGCTTCTTCTTCGTCAGGAAGGTGGTGGCGCACCTCGTGACATTCCTCTTCTACTGCGTCGTCATCCCGGCCTACGTGCTCGTCGGCGGCCAGGGCCAGGTGCGCCTCCCAAAGTACGTGGCCATGTACGTGCCCGCCATCATCACCCTGCTCAACGCCGTGTGCACCCCGAGGTCATGGCACCTGCTCGTCTTCTGGATCCTCTTCGAGAACGTCATGTCCATGCACCGCTCCAAGGCCACCGTCATCGGGCTCGTCGAGGCCAGCCGCGCAAACGAGTGGGTCGTCACA…	CTCCAAGGCCACCGTCATCGGGCTCGTCGAGGCCAGCCGCGCAAACGAGTGGGTCGTCACAGAGAAGCTCGGTGGGTCTGCCGCTGCTTCTGCTACCACCACGACCATGGCCACCAACGTTAACAAGCAGGCGCAGGCGGCCATGAAGAAGAAGAAGAAGAGCCAGAGCAACAGCAGCGGTTTCCTTGTCCCGGAGATGGTGATGGGGCTCTGCCTGCTCTACTGCGCCGTCTACGACATCGTCTTCGGCCATGACCACTTCTATGTCTACCTCCTCATGCAGTCCGCCGCCGCATTCGTCATCGGATTCGGCTACGTCGGATCCCAATGAATCTGAATTTTGCCTTCTGCAGTCAGCATGCATGTTGTTGTACCAATAATATACATACATACATACAT…	524	3	MLOC_80000.1	mads-box transcription factor 7-like	163	MLOC_81534.1	mannan synthase 1-like	1	0.613497		MLOC_76418.1	plac8 family protein	1	0.613497
TA000499	147	HD01A05	GERMIN	REGULATED	Hv-Ger1a (oxalate oxidase)	ATATTGTAACGATTCATAAGGAAATGAAAACTCTGGCGGCTTGCAGGCACAAACATACATGACATTTATTCTTTATACTATTGATAGGTGTAAACACTACAACATATTAGTAGTGGTTATTTTCCCAGAACTGAGATTGGAGCCAATCAATCAGTTTCTTTTCCACCTGAAATGCCGTGGCCAAAACATCATCCGAAATAGGTGGGTTTGATCCAAAGACTGCATTGGCGATAGAAATAACTCCAGGGTTTTGGCTGCTGAGTGATGACAACGCAGCTGCTGGCTTGTCATGCGCTAGATTCATTTGGAAGTGGATCATTGCCTTTGGGAACACAAATACGTCACCCTTCTTGACTACCCTGGAGAAAAGCCTATTTGGGTTGGATGTGACAAATCCAA…	GGAAATGAAAACTCTGGCGGCTTGCAGGCACAAACATACATGACATTTATTCTTTATACTATTGATAGGTGTAAACACTACAACATATTAGTAGTGGTTATTTTCCCAGAACTGAGATTGGAGCCAATCAATCAGTTTCTTTTCCACCTGAAATGCCGTGGCCAAAACATCATCCGAAATAGGTGGGTTTGATCCAAAGACTGCATTGGCGATAGAAATAACTCCAGGGTTTTGGCTGCTGAGTGATGACAACGCAGCTGCTGGCTTGTCATGCGCTAGATTCATTTGGAAGTGGATCATTGCCTTTGGGAACACAAATACGTCACCCTTCTTGACTACCCTGGAGAAAAGCCTATTTGGGTTGGATGTGACAAATCCAAGGTAGAGAGTTCCCTCAAG…	592	3	MLOC_16950.1	2616113 protein	247	MLOC_36945.2	2616113 protein	14	5.66802	UNKNOWN	MLOC_68787.1	2616113 protein	3	1.21457
TA000682	14954	HO09L22	GERMIN	REGULATED	Hv-Ger4d (SOD)	CGGCACGAGGCACAACCACAAACAGGAACACAAGACAAGGAAATCAATAAGATGGCATCCTCCTGTTCCTTCCTTCTCCTCGCTGCTCTTCTTGCGTTGGTCTCATGGCAGGCAACTTCCTCCGACCCTAGCCCACTCCAAGACTTTTGTGTGGCCGACATGCATTCACCAGTGCGTGTAAATGGGTTTGTTTGCAAGAACCCTATGGATGTAAACGCTGATGACTTCTTCAAGGCAGCCGCCCTCGACAAGCCTAGGGTGACAAACAAGGTTGGCTCCAACGTCACCTTGATCAACGTCATGCAGATTGCTGGACTCAACACCCTCGGCATCTCAATTGCGCGCATCGACTATGCTCCCTTGGGTCAGAACCCGCCACATACGCACCCTCGCGCCACT…	CGGCACGAGGCACAACCACAAACAGGAACACAAGACAAGGAAATCAATAAGATGGCATCCTCCTGTTCCTTCCTTCTCCTCGCTGCTCTTCTTGCGTTGGTCTCATGGCAGGCAACTTCCTCCGACCCTAGCCCACTCCAAGACTTTTGTGTGGCCGACATGCATTCACCAGTGCGTGTAAATGGGTTTGTTTGCAAGAACCCTATGGATGTAAACGCTGATGACTTCTTCAAGGCAGCCGCCCTCGACAAGCCTAGGGTGACAAACAAGGTTGGCTCCAACGTCACCTTGATCAACGTCATGCAGATTGCTGGACTCAACACCCTCGGCATCTCAATTGCGCGCATCGACTATGCTCCCTTGGGTCAGAACCCGCCACATAC	383	3	AK367749	germin-like protein 8-9-like	152	MLOC_58899.1	germin-like protein 8-9-like	49	32.2368		AK248686.1	germin-like protein 8-9-like	37	24.3421
TA000103	48	HK04J17	GERMIN	REGULATED	Hv-Ger3a	CTTTCTGCCCTCCTTGTGCTGGCCTCATGGCAGGCCACTGCCTACGATCCTAGCCCTCTTCAAGACTTCTGCATCGCCGACATGAAGGCGCCTGTGCGAGTCAATGGATTTGCTTGCAAGGACCCAATGGCCGCAACCCCGGAAGACTTCTTCAACGCAGCCATGCTCGATCAGCCTAGGGATACCAAGGCCAGCAAGGTCAGGTCCAACGTCACCAACATCAATGTCATCAATTTTCCTGGCCTCAACACCCTCGGCATCTCCCTGGCACGCATCGACTATGGGCCATTAGGTGTCAACACGCCGCACATACACCCCCGTGCCACCGAGCTCCTCACGGTGCTTGAGGGGACACTCTACCTTGGATTTGTCACATCCAACCCAAACAGGCTCTTCTCC…	CTTTCTGCCCTCCTTGTGCTGGCCTCATGGCAGGCCACTGCCTACGATCCTAGCCCTCTTCAAGACTTCTGCATCGCCGACATGAAGGCGCCTGTGCGAGTCAATGGATTTGCTTGCAAGGACCCAATGGCCGCAACCCCGGAAGACTTCTTCAACGCAGCCATGCTCGATCAGCCTAGGGATACCAAGGCCAGCAAGGTCAGGTCCAACGTCACCAACATCAATGTCATCAATTTTCCTGGCCTCAACACCCTCGGCATCTCCCTGGCACGCATCGACTATGGGCCATTAGGTGTCAACACGCCGCACATACACCCCCGTGCCACCGAGCTCCTCACGGTGCTTGAGGGGACACTCTACCTTGGATTTGTCACATCCAACCCAAACAGGCT	392	3	MLOC_36945.2	2616113 protein	197	MLOC_68787.1	2616113 protein	26	13.198		MLOC_16950.1	2616113 protein	7	3.5533	UNKNOWN
TA000705		HO14K08	NHR	REGULATED	Hv-CslD2 (Rnr6)	CGGCACGAGGCTCCTTCACGCTCACATCCAAGTCCGGCGCAGACGACGAAAACGACGAGTTCGCCGACCTCTACATTGTCAAGTGGACGTCCCTCATGATCCCACCCATTGTCATCATGATGGTCAACCTCATCGCCATAGCTGTCGGCTTCAGCCGCACCATCTACAGCGAGATCCCGCAGTGGAGCAAGCTCCTGGGCGGTGTCTTCTTCAGCTTCTGGGTACTGGCTCACCTGTACCCGTTCGCCAAGGGCCTCATGGGGCGCCGCGGGCGCACGCCGACCATCGTCTTCGTCTGGTCCGGCCTCCTTGCCATCACCATCTCCCTGCTGTGGGTCGCCATCAACCCGCCGTCCCAGAACTCGCAGATCGGAGGCTCCTTCCAGTTCCCCTGATCGT…	CGGCACGAGGCTCCTTCACGCTCACATCCAAGTCCGGCGCAGACGACGAAAACGACGAGTTCGCCGACCTCTACATTGTCAAGTGGACGTCCCTCATGATCCCACCCATTGTCATCATGATGGTCAACCTCATCGCCATAGCTGTCGGCTTCAGCCGCACCATCTACAGCGAGATCCCGCAGTGGAGCAAGCTCCTGGGCGGTGTCTTCTTCAGCTTCTGGGTACTGGCTCACCTGTACCCGTTCGCCAAGGGCCTCATGGGGCGCCGCGGGCGCACGCCGACCATCGTCTTCGTCTGGTCCGGCCTCCTTGCCATCACCATCTCCCTGCTGTGGGTCGCCATCAACCCGCCGTCCCAGAACTCGCAGATCGGAGGCTCCTTCCAGTTCCCCTGATCGT…	402	3	AK364058	cellulose synthase-like protein d3-like	150	MLOC_17477.1	cellulose synthase-like protein d3-like	3	2	YES	AK377020	cellulose synthase-like protein d3-like	2	1.33333
TA000331		HO29E22	NHR	REGULATED	Disease resistance protein rpp13-like	GAATTCCCGGGTCGACTGCTCTAGTGGCTCGTCCTTCTTAGGCCTGAACTATTAACTTGAACTGAAGGAAGTCTTGCTCAAGGGTTCCAGTGATGAAGCATTGAAGGCTGATCTCATCAACGTACTTGAGAACCACCCAAAGCAAAAGAAACCTGTTGTGAAGCTGGAGGAACTACCGAGGCCCTCTACATCCTGAGAGATTGAGAGTTCAAGGTGGTCATTAATCTTGTTGCTGGTTTAATCTTGTAGCACTGCATCTTAGTTGCACTGTTTTCAAATATCAAAGCTGGGGCTATATACGAACACAGCGGTCACATTAGGCACTTGGCAATTAGTTCTCCTAAGATTAGCGGGCGTCTTAAACAGCAACTAGAGACAGCAAGGAAATAGTAAATGAAG…	CACTGCTCCAGCGAGTAAAGCACCAACACCACATCATTTAGTGCCCCAGCTGTCCCAGTGCTGCGGTGGTCGTCACCTGGTTGGCGTTGTGGTGCCTCCAGGGATTGGGAAACTGACGGCATTGCATACGCTTGGTGTTGTCAATGTCAGTGCTTCAGGGACAAAGGCCGTCCTAGAAGATCTCCATAAGCTCACCCATTTGCGCAAACTCGGAGTGTCTGGCATCAACAAGAATAACAGCAATGGGTTTTTCCGTGCAATCTCAGTTCTTGTCCATCTGGAATCACTGTCGGTGCGGCTCGAGGACAACAATCAAGGTTGTTTGAATGACGTACCGCTGCCTTTGAATGGCCTGAGGAGCCTTAAACTGCATGGGCTTGGAGACCGGTTGCCAAACTG…	507	3	MLOC_12318.2	disease resistance protein rpp13-like	247	AK362464	disease resistance protein rpp13-like	6	2.42915	YES	MLOC_65419.8	disease resistance protein rpp13-like	2	0.809717
TA001429	16411	HH02K23	Proteasome	FAMILY	Hv-RPN9a	CACGCGTCCGCCTCGCCGCATTGCCTCTCGTTCTAGTTGGCGGTGGTCGTCTCCCTCCCCCTCCCCAAACCTAACGGAAAAAGGCTTCTCCAGATTCAGGTCCCACCCCTCGCCGTCGTCCATGGCGCTGCAGTACGTGAGGCGCAGCGGCAGGCGCGGCCGGACCTCGCCGACTGGTACGCCGACCTCGCCGACCTCTACCAGCGCAGCTCTGGCACCAGCTCACCCTCAAGCTCGACCAATTCCTCCAGATCCCGGCCGCGCAGACTGGCGACAGCTCATACAGCTCTACAACAATTTCATCTCCGATTTCGAAACGAAAATCAACCTGCTCAAACTCGCCCATTCGCGGTCATAGCCTCGCGCCAATATCCTGACAAGGATGCCGCCATCGCCTTC…	AAAAGGCTTCTCCAGATTCAGGTCCCACCCCTCGCCGTCGTCCATGGCGCTGCAGTACGTGAGGCGCAGCGGCAGGCGCGGCCGGACCTCGCCGACTGGTACGCCGACCTCGCCGACCTCTACCAGCGCAGCTCTGGCACCAGCTCACCCTCAAGCTCGACCAATTCCTCCAGATCCCGGCCGCGCAGACTGGCGACAGCTCATACAGCTCTACAACAATTTCATCTCCGATTTCGAAACGAAAATCAACCTGCTCAAACTCGCCCATTCGCGGTCATAGCCTCGCGCCAATATCCTGACAAGGATGCCGCCATCGCCTTCCTCGAGGGGATAATCCCAAGCTTCGCGAGACCAGGGAGCTGCGGATCAATGAGCCCATCCTTCACGTCAAGATGCAGA…	589	3	AK251386.1	26s proteasome non-atpase regulatory subunit 13-like	197	AK370855	26s proteasome non-atpase regulatory subunit 13-like	11	5.58376	YES	MLOC_38555.1	26s proteasome non-atpase regulatory subunit 13-like	11	5.58376	YES
TA001409	30267	Genomic_cDNA_PCR	PRX	FAMILY	Hv-Prx78	GCCGCGGCGGCCCCGGGGACGGAGACCCATCTCTTGATGCGGAGTATGCAGCCAACCTCCGCCGGACCAAGTGCACCACGCCGACGGACAACACCACCATTGTGGAGATGGACCCTGGGAGCTTCCTCACCTTTGACCTTAGCTACTACCGCGGCCTCCTCAAGCACCGGGGACTCTTCCAGTCCGACGCCGCGCTCATCACCGACGCGGCGGCGAGGGCCGACGTCGAGAGCGTGGCCAAGGGTCCGCCGGAGGTGTTCTTCCAGGTGTTCGCACGGTCCATGGTGAGGATGGGCATGATAGGAGTCAAGACCGGTGGCGAGGGGGAGATCAGACGGCATTGTGCCGTTGTCAACATCTAGTGGCGTGCGTCCTTGGTGGGACTTGGACGATTGTGTT…	GGACGGAGACCCATCTCTTGATGCGGAGTATGCAGCCAACCTCCGCCGGACCAAGTGCACCACGCCGACGGACAACACCACCATTGTGGAGATGGACCCTGGGAGCTTCCTCACCTTTGACCTTAGCTACTACCGCGGCCTCCTCAAGCACCGGGGACTCTTCCAGTCCGACGCCGCGCTCATCACCGACGCGGCGGCGAGGGCCGACGTCGAGAGCGTGGCCAAGGGTCCGCCGGAGGTGTTCTTCCAGGTGTTCGCACGGTCCATGGTGAGGATGGGCATGATAGGAGTCAAGACCGGTGGCGAGGGGGAGATCAGACGGCATTGTGCCGTTGTCAACATCTAGTGGCGTGCGTCCTTGGTGGGACTTGGACGATTGTGTTTGTATGTTTAGTTACC…	503	3	MLOC_56862.1	peroxidase 3	138	AK367119	1096336 class iii peroxidase	8	5.7971	YES	MLOC_71584.1	peroxidase 3	2
TA001187	18640	HO30G13	RLK	FAMILY	Receptor-like kinase	GTTCCTCTAGCGGCAGCAGCGTTTCTCTTTTTCATCTGTTATTTTCGCCGGCTAAAAAGGCAAAGAAGAGCATCAAGAGGTGCTCACAGTTTGGAGTGGCAAGGGAAAAATTCGGACTTCTCTTTGTTTGAGTTTGAACAGCTACTGGAGGCCACAAGTAATTTCTCAGAAGAAAGTAAACTTGGACAAGGTGGCTTTGGCACAGTCTACAAGGGCCAGCTTCCAGAAGGGTCGGAGATAGCGGTTAAGAGACTTGCTTCACATTCAGGACAAGGTTTCATGGAGTTTAAAAATGAAGTCCAGCTCATAGCCAAACTCCAGCACACAAATTTGGTTAGGCTCTTGGGATGTTGCTCTCAAGAAGAGGAGAAAATACTGGTCTATGAATACTTGCCAAAC…	GTATGCTTCGAAGGGCATCTTCTCTATTAAGTCCGATGTCTTCAGCTTTGGTGTTATCATTTTTGAGATCCTTAGTGGAAAACGGAATTCTGGCACCCAGCAACGTGGAGGTTTCATCAATCTTCTTGGATACGCATGGCAATTATGGGAAGAGGGGAAGTGGATTGACCTTGTTGATGCATCGTTGGTTTCTGATAGTCACTCGGCAAAGATAAGGAGGTGCATTAACATAGCATTATTGTGTGTACAAGAGAATGCAGTTGATCGTCCAACCATGGGTGATATTGTTTCACTGCTAAGCAATGAAACTATGATCTTGGCTGAGCCTAAGCAGCCAGCATATATCAATGTAAGAGTAGGAAATGAAGAGACATCCACTACTCAGGAGTCATATAGTAT…	500	3	MLOC_73463.1	cysteine-rich receptor-like protein kinase 20-like	224	MLOC_38461.1	cysteine-rich receptor-like protein kinase 20-like	43	19.1964		MLOC_19954.2	cysteine-rich receptor-like protein kinase 20-like	16	7.14286	YES
TA001184	20697	HO23A22	RLK	FAMILY	Receptor-like kinase	GATTATGATGGAGATACCACACAGATCAATGTGACCTTGGCTCCCCTCAAGGTAGCCAAACCATTGATGCCACTGGTCTCAACTACCAAAAACCTCTCAACAGTGCTACAAGATCAGTCCTACGTCGGATTCTCGGCTTCAACTGGTCCAATCGACTCACTGTATTGTGTGCTTGGCTGGAGCTTGGGCATAAACCGTCCTGCTCCGGATATTGATATCACCAAGCTGCCAAAGCTACCTCGAATTGGCCCAAAACCCCAGTCCAAAGTTTTGGAGATCGTCCTACCAATAGCCACTGCCATATTCATCTTTCTTGTAGGAACAACTATAATTCTTTTGGTGCGTAGGCGAATGAGGTATGCCGAGCTACACGAAGATTGGGAGGATGAGTATGGGCCA…	ATGGCACTGATCCACAAACAACACGAGTTGTCGGCACCATGGGATATTTCGCTCCAGAGCTAGCGCGCACTGGTAAGGCAACGCCTCTAACAGATGTGTATGCATTTGGCATTTTCATCCTCGAGGTAACTTGCGGACGAAGGCCTATTATTGACAGCAATCAGGCAGAGGAGGTTGGTTCAGACATATTAATTGACTGGGTTGTTGAGCATTGGAGCAAAGGCTCACTCGCGGACACACTGGACATGAGGCTACAAGGCAGCAACTGCAATCTTGATGAGGTCTGTCTGGCGTTAAAGCTAGGATTGCTGTGTGCACATCCATTTGGCAATGTAAGGCCCAGTATGCGGCAAGTCATGCAATACCTCGACGGTGAGATGCTGCTCCCGGAGCTGATGC…	502	3	AK376570	lectin-like receptor protein kinase family protein	251	MLOC_37576.1	l-type lectin-domain containing receptor kinase -like	233	92.8287		MLOC_65972.1	lectin-like receptor protein kinase family protein	2	0.796813
TA001270	539	HM06E24	SWEET	FAMILY	SWEET sugar transporter (OsSWEET6b-like)	AGCATGGTGTAATTATTCTGGACAACTCAGCTACATATATAAAGTTCCAATTTGCGCCTCTGCATGAATATAGTTCTAATTTGCACGAGGGCAGACGACAGAGGCTCACCAAACGCACACTCGATAAGACTAGCTAGCTAACGAAGACTAGCACACCACACTTGTTGAAGCATCACCCGGAATTCAACTACCACTCAAAATGTTTAGGGCTAAAATCTCAGCCGCCGTCCGGACCAGAATCACTTGAAGACGGCGGGCGGGCTTGCTGCTGCTGCCGCAAGCCAAAGCTTATCTCTCGACGGCGACGGAGACGTTGCCGCCTCCGGCGGGGTTGCTGGTGGGCAGCTCGACGCTCTTGTCCTCCTTGGGGGTTCTCTTGTAGTAGCAGAAGTAGAGGAT…	CACGAGGGCAGACGACAGAGGCTCACCAAACGCACACTCGATAAGACTAGCTAGCTAACGAAGACTAGCACACCACACTTGTTGAAGCATCACCCGGAATTCAACTACCACTCAAAATGTTTAGGGCTAAAATCTCAGCCGCCGTCCGGACCAGAATCACTTGAAGACGGCGGGCGGGCTTGCTGCTGCTGCCGCAAGCCAAAGCTTATCTCTCGACGGCGACGGAGACGTTGCCGCCTCCGGCGGGGTTGCTGGTGGGCAGCTCGACGCTCTTGTCCTCCTTGGGGGTTCTCTTGTAGTAGCAGAAGTAGAGGATGAGCTGCGCGAGGCCGAATACAGTGCCAAGGCCATTGGGGATCGTGACGTANAGGTCGAACTTGATGAGCGCGTAGGCCGTCC…	503	3	MLOC_17346.2	bidirectional sugar transporter sweet6b-like	17	MLOC_58163.1	1907102 mtn3	5	29.4118		MLOC_67524.1	1907102 mtn3	5	29.4118
TA001253	541	HO26B23	SWEET	FAMILY	SWEET sugar transporter (OsSWEET14-like)	GCACGAGGCTTCCTCCTCACCCTCTTTGCCTTCCACGGTGAGACACGGGTTGTATCGCTCGGGTGGATCTGCGTCGGCTTCTCCGTCTGTGTCTTCGTCGCACCTCTCAGCATCATCGGTCGTGTGATCAAGACCAAGAGTGTGGAGTACATGCCCTTCTCCCTCTCCCTCACGCTCACCCTCAGCGCCGTCGTCTGGTTCCTCTACGGCCTGCTCATCAAGGACAAATACGTCGCGCTCCCAAACATCCTTGGCTTCACATTCGGGATGATCCAGATGGTCCTCTACATGTTCTACATGAACGCGACGCCGGTCGTGGCAAGCGATGCCAAGGAGGGGAAAGAGGCATGGAAGGTGCCCGCAGAGGACCACGTCGTCGTGATCAACGTCGGCAAGGCC…	CCTCACCCTCTTTGCCTTCCACGGTGAGACACGGGTTGTATCGCTCGGGTGGATCTGCGTCGGCTTCTCCGTCTGTGTCTTCGTCGCACCTCTCAGCATCATCGGTCGTGTGATCAAGACCAAGAGTGTGGAGTACATGCCCTTCTCCCTCTCCCTCACGCTCACCCTCAGCGCCGTCGTCTGGTTCCTCTACGGCCTGCTCATCAAGGACAAATACGTCGCGCTCCCAAACATCCTTGGCTTCACATTCGGGATGATCCAGATGGTCCTCTACATGTTCTACATGAACGCGACGCCGGTCGTGGCAAGCGATGCCAAGGAGGGGAAAGAGGCATGGAAGGTGCCCGCAGAGGACCACGTCGTCGTGATCAACGTCGGCAAGGCCGACAAGAGCTCGTG…	500	3	MLOC_67524.1	1901783 mtn3-like protein	260	MLOC_58163.1	1907102 mtn3	122	46.9231		MLOC_17903.1	1907102 mtn3	5	1.92308
TA001264	1167	HO38L03	SWEET	FAMILY	SWEET sugar transporter (OsSWEET4-like)	GCACGAGGGCACCGGCATGTACGCCGCGCCGCTCTCCGTCATGAAAATGGTGATCCAGACCAAGAGCGTGGAGTACATGCCCCTGTTCCTGTCCGTGGCCTCGCTCGTCAATGGCATCTGCTGGACTGCCTACGCCCTCATCCACTTCGACCTCTACATCACCATCCCCAACGGGCTGGGCGTCATGTTCGCAGTGGGGCAGATAATTCTGTACGCCATCTACTACAAGTCGACGCAGGAGATCCTGGAGGCCCGCAAGCGCAAGGCCGACCACGTGCCCATGACCGAGGTCGTCGTCGACGGCAAGAGCGGCAGCGCCGCCAACGGCCACTACTAGAAGCAATACCACCATTAACCTCTCCATTGAAGCGCCTTCATAAATCACCTTAGCTAATTCTC…	TCCAGACCAAGAGCGTGGAGTACATGCCCCTGTTCCTGTCCGTGGCCTCGCTCGTCAATGGCATCTGCTGGACTGCCTACGCCCTCATCCACTTCGACCTCTACATCACCATCCCCAACGGGCTGGGCGTCATGTTCGCAGTGGGGCAGATAATTCTGTACGCCATCTACTACAAGTCGACGCAGGAGATCCTGGAGGCCCGCAAGCGCAAGGCCGACCACGTGCCCATGACCGAGGTCGTCGTCGACGGCAAGAGCGGCAGCGCCGCCAACGGCCACTACTAGAAGCAATACCACCATTAACCTCTCCATTGAAGCGCCTTCATAAATCACCTTAGCTAATTCTCCCATGGATCATGTACGTACGCTGTGCGCCCAGGGCTCCTGTGCACTGTCGCGT…	502	3	MLOC_37708.1	bidirectional sugar transporter sweet6b-like	128	MLOC_17346.2	bidirectional sugar transporter sweet4-like	2	1.5625		MLOC_67533.2	2606849 protein	2	1.5625
TA001280	17687	HM09C13	SWEET	FAMILY	SWEET sugar transporter (OsSWEET1a-like)	CGAGAGTACCGTCTCACAGCCCTCCTTTAGGTTGATGACCGGGAAAGAGCTACGCACCAGCTTGTGGCAAATGTACGTACCAAGCCAAGAAAAACAAATCAACAAGCAGGCAGACACCGACGATCTGCTTACGTACTTGCTTAGCGTAACAACTCCACTACTCCTTATGCTGCTAGCCTTGCTACCACCTCATGCACACATCGCACGCTCTCGGCAGCGCCGGCTACACCTGGGAGGCGACCTTGTCGACGGCCTGCTCGTCGACGTCCACGGCGCTGTCGTCGTTGGCCTTGTTGACCTTGGCCTCGCCCATCTCCACCGCGGCGGCCGCCTTCTTGCCGTCCTCCACCTCGTCGGCGTCCTCCCCCTTGCCGGCCGGCACGGCGCCGGCGGCGGGGC…	CAGGCAGACACCGACGATCTGCTTACGTACTTGCTTAGCGTAACAACTCCACTACTCCTTATGCTGCTAGCCTTGCTACCACCTCATGCACACATCGCACGCTCTCGGCAGCGCCGGCTACACCTGGGAGGCGACCTTGTCGACGGCCTGCTCGTCGACGTCCACGGCGCTGTCGTCGTTGGCCTTGTTGACCTTGGCCTCGCCCATCTCCACCGCGGCGGCCGCCTTCTTGCCGTCCTCCACCTCGTCGGCGTCCTCCCCCTTGCCGGCCGGCACGGCGCCGGCGGCGGGGCCCTTGTTCTTCCGGTAGATGGCGTAGAGGATGAGCTGCATCAGGCCCAGGAAGCTCCCGCACCCGTTGGGGATGTAGATGAAGGGGTCGAGGCCGAGCAGGCCGTA…	501	3	MLOC_10342.2	seven-transmembrane-domain protein 1	194	AK373077	1071952 os01g0915000	2	1.03093		AK362888	bidirectional sugar transporter n3-like	1	0.515464
TA001281	542	HO09I20	SWEET	FAMILY	SWEET sugar transporter (OsSWEET14-like)	CGGCACGAGGCAACATTCTACCGGATCTTCAAGAGCAAATCCACGGAGGGGTTCCAGTCGGTGCCCTATGTCGTGGCCCTATTCAGCGCGATGCTGTGGATCTTCTACGCGCTGGTCAAGACCGGCGAGGGCCTCCTCATCACCATCAACGCTGCCGGCTGCGTCATCGAGACCGTCTACATCATCATGTACCTCGTCTACGCCCCCAGGAAGGCCAAGATTTTCACAGCCAAGATCGTCCTCCTCCTCAACATCGCCGGCTTCGGGCTCATTTTCGTCCTCACCCTCTTCGCCTTCCACGGCGAGACACGCGTCGTCTCACTCGGCTGGATCTGCGTCGGCTTCTCCGTGTGCGTCTTCGTCGCGCCTCTCAGCATCATCGGTCGTGTGATCAAGACC…	CGGCACGAGGCAACATTCTACCGGATCTTCAAGAGCAAATCCACGGAGGGGTTCCAGTCGGTGCCCTATGTCGTGGCCCTATTCAGCGCGATGCTGTGGATCTTCTACGCGCTGGTCAAGACCGGCGAGGGCCTCCTCATCACCATCAACGCTGCCGGCTGCGTCATCGAGACCGTCTACATCATCATGTACCTCGTCTACGCCCCCAGGAAGGCCAAGATTTTCACAGCCAAGATCGTCCTCCTCCTCAACATCGCCGGCTTCGGGCTCATTTTCGTCCTCACCCTCTTCGCCTTCCACGGCGAGACACGCGTCGTCTCACTCGGCTGGATCTGCGTCGGCTTCTCCGTGTGCGTCTTCGTCGCGCCTCTCAGCATCATCGGTCGTGTGATCAAGACC…	502	3	MLOC_58163.1	1901783 mtn3-like protein	258	MLOC_67524.1	1907102 mtn3	148	57.3643		MLOC_17903.1	1907102 mtn3	1	0.387597
TA001192	5540	GCN004N14	WRKY	FAMILY	Receptor-like kinase	GGCAGAGCAATTAAATGTGAATTTTGTGATCCACGCATACACTTGGTTCAGGTGCACAATTCAGAATTTTTCATCTACGCACGCAGTATACCTGTAGGCCTATTTTTGTATGTTATTCTTGGTGTGATCCATCATTTTGTTCAAGGTTTATTTGTTGGATATATTTTCTCTCTCCTGTAGTTGAGTCACTTATGATAATTTCTACTCTCTCCGTTTCAAAATATAAGTCATTTTAAAGATTTCATTAGGAGACTACATACATATATATATATAGACACATTTTAGGATGTAGATTCACTCATTTTGCTTCCTATGTAGTCTTCTACTAGAATCTCTAAAAAAACTTATATTTAAGAACGGAGGGAGTAAGATTTAGGAGGGCAAGGCTGAGGAGAGGGT…	GCGCTGATTCCATTATTTGGATTCACGTCACTTGTAATGCTGGCTTACATTATATTCTTTGGGAAGAGCACGACAAGAGGAACATATTCAATTTTGCTTTCCTTTGACAAGAAATTCCCTAGAGTTGCTTACAATGATCTAGCTCTAGCTACAGGGAAGTTCTCAGAGTTAAACCTTGTAGGAAGAGGAGGTTATGGTTCAGTGTATAGAGGAAAGTTAATTTAAGCTAAAATACGAGTGGCTATTAAGGTTTTTGACCTTGATATGAAATGTGCAGACATAAGTTTTGTAACGGAATACGAGATTTTGAATAGAATTCAGCACCGGGACCTTGTAGCGGCCGCTCGACCAAATGATCTTACACATTTTCTCTCTACGAATTAATGCAATATTCTTCTC…	508	3	AK369464	leucine-rich repeat receptor-like protein kinase family protein	10	AK355931	leucine-rich repeat receptor-like protein kinase family protein	4	40		MLOC_14052.1	leucine-rich repeat receptor-like protein kinase family protein	4	40
TA001436	9124	Genomic_cDNA_PCR	WRKY	FAMILY	Hv-WRKY3	CGGCACCAGGCCTGGTTGATTCTTCAGCATAGTAATCGCAGTCTCAGCCTCTCAGGTTCACAGTGGTAGGAAGTTTGCAGGGTCGTGCCCGTGTAATTGCTGATCAATGGAAACGGCGCGGTGGTCGCCCGTCTGCCTCGACCTCATGGTCGGGCTACCCATGGTGCGCGAGCCGTCTCCGGCGAGGCGCGCCGGAATGAGAACCCAAGCTGACATTGCTAGCTCACCCTGCGGCAGAGCAGCTTCCATGACCAACGGCGAGGCTAGTAAGATGATGGAGGCGAAATTCACGGAGGTAAGCGAGGAGAACCGGAGGCTGACGGAGATGATCGGCTACCTGTACGCTAACCAGAGTTTCGCGCGACACAGCCCCGAAGGGGACGGCGAGCAGCCCGCGAG…	CGGCACCAGGCCTGGTTGATTCTTCAGCATAGTAATCGCAGTCTCAGCCTCTCAGGTTCACAGTGGTAGGAAGTTTGCAGGGTCGTGCCCGTGTAATTGCTGATCAATGGAAACGGCGCGGTGGTCGCCCGTCTGCCTCGACCTCATGGTCGGGCTACCCATGGTGCGCGAGCCGTCTCCGGCGAGGCGCGCCGGAATGAGAACCCAAGCTGACATTGCTAGCTCACCCTGCGGCAGAGCAGCTTCCATGACCAACGGCGAGGCTAGTAAGATGATGGAGGCGAAATTCACGGAGGTAAGCGAGGAGAACCGGAGGCTGACGGAGATGATCGGCTACCTGTACGCTAACCAGAGTTTCGCGCGACACAGCCCCGAAGGGGACGGCGAGCAGCCCGCGAG…	703	3	MLOC_4945.1	tpa: wrky dna-binding domain superfamily protein	279	MLOC_70190.1	wrky transcription factor	5	1.79211		AK368042	wrky transcription factor	1	0.358423
TA000672	5202	HO06K04		REGULATED	Pectin-lyase-like (MIR3)	GTGACAATCACCTGCATCCCAAACTTGTTTCTTGCTGAGTTCCTGCGTTTGTGTATACATACCACAGGCCACAGCTGCATCCATTGGCGAAATGCTGCCTACTGCTCGCCTTCTTGTTGGCGTTTCTTCTGCCGGCGGCCTACGCAACATGCCACCCTGACGACCTCCAAGCGCTGCAGAGCTTCCCCGGGAAGATCAATAGAAGAACACTCCAACAACAACAACAACCAAATACCATTACTGGGACCAACAACAGTGTCAGATCAGGGAGTGGCAACATTGTATCCGGGAGCGGAAACACTGTCGTCTCTGGGGACAACAACAATGTTTCTGGGAGCAACAACACAGTCACCTCTGGGAGCAACAATGTCATAGTTGACACCAACCATGTCGTAACCG…	CGGCACGAGGAAACTTGTTTCTTGCTCAGCTCCTGCGTTTGTGTATACATACCACAGGCCACAGCTGCATGCCTGCATCCATGGCGAAATGCTGCCTACTGCTCGCCTTCTTGTTGGCTTTTCTTCTGCCGGCGGCCTATGCGACATGCCACCCTGACGACCTTCACGCGCTGCGGAGCTTCCCTGGGAAGATCAATAGAAGAACACTCCAACAACAACAACCAAATACCATTACTGGGACCAACAACAGTGTCAGATCAGGGAGTGGCAACATTGTATCCGGGAGCGGAAACACTGTCGTCTCTGGGGACAACAACAATGTTTCTGGGAGCAACAACACAGTCACCTCTGGGAGCAACAATGTCATAGTTAACACCAACCATGTCGTAACTGGGAGCA…	474	3	MLOC_68803.1	ice recrystallization inhibition protein 1	8	MLOC_4406.1	protein	2	25		AK359823	protein	2	25
TA000616	1746	HO07H15	-	REGULATED	4-Coumarate coenzyme A ligase	TTTTTCATAATTTTTTTTTTTTTTTTTGACTGAAACCATGTATACGAGACGAAGCACAATGGAAGGAAAAATAGTTGATATGATTGGAACAAGGTATCTGTTGGAAAAGAAGTATACATTATACCCTTTGGAAACCAGCCTTGTTCTTATGCTCAAAAACAACACATCTACATATATCATTTCATTTTATCAACATTACATGAGCAGGAAGAACCAACAAACTCAACCTCCTCCGACCATTTCGTGGAGATTCACCAATATTACATGATCTATACCAGCACCCTGCTGGCTGGCTGAGTACCTGAGAAGCGGAGGGCGGCCGCAGCGCTTAGCTGGGGATGCCAGCGGCGAGCCTGGCTCTCAAGTCCTTCCTCAGGATCTTGCCTGAAGGGTTCTTGG…	CTCTCTCGCCAAGGAGCCGTTCAAGGTCAAGTCCGGGTCGTGCGGCACGGTGGTGCGCAACGCCGGGCTCAAGATCGTCGACCCCGACACCGGCGCCTCCCTCGGCCGGAACCAGCCCGGCGAGATCTGCATCCGCGGGGAGCAGATCATGAAAGGTTACCTTAACGACCCAGAATCCACCAAGAACACCATCGACAAGGATGGCTGGCTGCACACCGGAGACATCGGCATCGTCGACGACGACGACGAGATCTTCATTGTTGACAGGCTCAAGGAGATCATCAAGTGCAAGGGCTTCCAGGTGGCGCCGGCAGAGCTCGAGGCCCTCCTCATCACCCACCCGGAGATCAAGGACGCCGCCGTCGTATCGCTGAAGGACGATCTTGCTGGCGAAGTCCC…	473	4	MLOC_55027.2	probable 4-coumarate-- ligase 3-like	236	MLOC_58764.5	4-coumarate: ligase	10	4.23729	YES	MLOC_70104.1	af052222_14-coumarate-- ligase 4cl2	7	2.9661	YES
TA000745	2230	HO12L04	-	REGULATED	Charged multivesicular body protein 5	CAAAGACTCCGCCTTTGCTCCCTCCCGATTTCATCCCCAATCCTGCACCAAATCCGCCCTCGCAAGCAATCGAAGCAGCCTCGATTACCATCAACCTCGAGAGAGAGAGAGAGAGAGGCGATTCGATTCGATTCGATCTGATTCGACCTCGCGCGGCGCGGAGGAGGAGGAGGAGCGATGAAGAAGATCTTTGGGGCCAAGAAGAGCCAGGACCCGCCGCCGTCCATCCAGGACGCCACCGACCGGATATACAAGCGGGGGGACACGGTGGACGAGAAGATCAAGAAGCTGGACGCGGAGCTGGCGCGCTACAAGGAGCAGATCAAGAAGACCAGGCCGGGCCCCGCGCAGGAGGCCGTCAAGGCCCGCGCCATGAGGATCCTCAAGCAGCGCAAGATG…	CGGCACGAGGGCCTCGATTACCATCAACCTCGAGAGAGAGAGAGAGAGAGGCGATTCGATTCGATTCGATCTGATTCGACCTCGCGCGGCGCGGAGGAGGAGGAGGAGCGATGAAGAAGATCTTTGGGGCCAAGAAGAGCCAGGACCCGCCGCCGTCCATCCAGGACGCCACCGACCGGATATACAAGCGGGGGGACACGGTGGACGAGAAGATCAAGAAGCTGGACGCGGAGCTGGCGCGCTACAAGGAGCAGATCAAGAAGACCAGGCCGGGCCCCGCGCAGGAGGCCGTCAAGGCCCGCGCCATGAGGATCCTCAAGCAGCGCAAGATGTATGAAGGACAGCGCGACATGCTGTACAACCAAACTTATAATCTTGACCAAGTTGCTTTTGCGTCGG…	445	4	MLOC_5296.1	2501935 charged multivesicular body protein	164	MLOC_75315.1	anthocyanidin -o-glucosyltransferase-like	3	1.82927		AK367793	charged multivesicular body protein 5-like	3	1.82927
TA001381	14158	HO16C19	-	REGULATED	Hv-Prx64	aacgagaccgaccagctgccgggcnccttctccaacctcacggcgctccaggaaagtttggggccaagggactcacctctgacgagatggtcgtgctctccggcgcacacacaatcggcgcgcccgctgcatgttcttctccagccgcttccctgagatggacccggcatttgccgcaagctcagggcacagtgcaacggcaatgacaacaccaacgtgaaccaagacgatgtgaccccgacgttctggataagcagtactatcagaatgtgattgacaagaaagtgttgttcactcggacgccgtgctcaactcgactgaaacgataacgcaggtgacagaaaacgcgaacgtgccggggcgtgggagaggaagttcgagagtgccatggagaatatg…	aacgagaccgaccagctgccgggcnccttctccaacctcacggcgctccaggaaagtttggggccaagggactcacctctgacgagatggtcgtgctctccggcgcacacacaatcggcgcgcccgctgcatgttcttctccagccgcttccctgagatggacccggcatttgccgcaagctcagggcacagtgcaacggcaatgacaacaccaacgtgaaccaagacgatgtgaccccgacgttctggataagcagtactatcagaatgtgattgacaagaaagtgttgttcactcggacgccgtgctcaactcgactgaaacgataacgcaggtgacagaaaacgcgaacgtgccggggcgtgggagaggaagttcgagagtgccatggaga	394	4	MLOC_72727.1	peroxidase 2-like	113	AK353768	tpa: class iii secretory plant peroxidase family protein	23	20.354		AK371829	peroxidase 2-like	13	11.5044
TA000265	14267	HO13M03	-	REGULATED	Ubiquitin carrier protein UBC7	CGGCACGAGGGCTTGCAGAGAGATCGGGTCGGGGAGGAGGAGGAGGATGACGGGAGGGCGCGCGGTGCTCTTGCTGCCGCTGCTGCTGGTGGCCTCGGCGCTCTTCGCCCAGATCCACGCGTCGGATCCGTTGTTCCACGAGTCCTTCGACGAGGGCTTCGAGGGGAGCTGGATCGTCTCCGGCAAGGAAGAGTACTCAGGTGTATGGAAGCACGAGAAGAGTGATGGCCATGAAGACTATGGTCTCCTTGTTAGTGAGCCAGCCAGGAAATATGCCATAGTCAAAGAGCTTGATAGCCCTGTTACTTTGAAGGATGGGACAGTTGTCCTTCAGTTCGAAGTGAGGCTTCAGAATGGCCTCGAGTGTGGAGGTGCTTACCTTAAGTACATTCGCCCTCA…	CGGCACGAGGGCTTGCAGAGAGATCGGGTCGGGGAGGAGGAGGAGGATGACGGGAGGGCGCGCGGTGCTCTTGCTGCCGCTGCTGCTGGTGGCCTCGGCGCTCTTCGCCCAGATCCACGCGTCGGATCCGTTGTTCCACGAGTCCTTCGACGAGGGCTTCGAGGGGAGCTGGATCGTCTCCGGCAAGGAAGAGTACTCAGGTGTATGGAAGCACGAGAAGAGTGATGGCCATGAAGACTATGGTCTCCTTGTTAGTGAGCCAGCCAGGAAATATGCCATAGTCAAAGAGCTTGATAGCCCTGTTACTTTGAAGGATGGGACAGTTGTCCTTCAGTTCGAAGTGAGGCTTCAGAATGGCCTCGAGTGTGGAGGTGCTTACCTTAAGTACATTCGCCCTCA…	427	4	AK250843.1	serine threonine-protein kinase-like protein ccr3-like	176	AK358554	calnexin homolog 1-like	176	100		MLOC_2075.1	calnexin homolog 1-like	15	8.52273	NO
TA001213	24290	HO03B17	ABC	FAMILY	ABC transporter	GGACTCGGTTGTAATCCCCACATATCAATGGGGTGATGTGAACCACAACA	CTCCTCTTCTCGGGCTTCTTCATCAACCGCGACAGGATCCCCGACTACTGGATATGGTTCCACTACATCTCCCTCGTCAAGTACCCGTACCAGGCCGTGCTCCAGAACGAGTTCGGCGACGCCACGCGGTGCTTCGCGCGCGGGGTGCAGATGTTCGACGGCACGCCCATCGGCGGCATGCCGGAGGCCATCAAGACGAAGGTGCTGGGCGCCATCGGCAACGCGCTGGGCACGCGCATGACGTCCCACACCTGCGTGCTCACCGGCGCCGACGTGCTCGCGCAGCAGGCCGTCACCGACCTCGGCAAGTGGATGTGCCTCCTCGTCACCGCCGGGTTCGGCTTCTTCTTCCGCGCGCTCTTCTACGTCGTGCTGCTCGTCGGCAGCAAGAACAAGAGG…	500	4	MLOC_66404.1	abc transporter g family member 16-like	174	MLOC_6412.1	white-brown-complex abc transporter family	19	10.9195		AK365639	abc transporter g family member 16-like	3	1.72414
TA001407	8976	Genomic_cDNA_PCR	ABC	FAMILY	ABC transporter	TAGAAAGGAACGTGATTCCCACCGGGCGCGCACTCTCCTCTTCCTTGCGCTGTGAGATCTTCTCCACTGCACCTGCACGCACGATCCAGTTCCGATTCCAGTTCCGATGGGCTCATCTTCAGATGACGGTGCCATGAGGCAGCATCTGCTGGGCGTGGGCGTGGGCGTGGACGTGGACGGCCTCGCCGCCGCCGGGCCCAAGATACGGGTGCGCGGGCTGACGCGGCGGCCGCCGGAGCCGAACGGCGAGCAGACCCTGCCCGGGGCGGACCTGGACGTGCCGCGCGGGGTGGTGATGGGCGTCATCGGCCCCAGCGGCAGCGGCAAGTCCACGCTGCTCCGCGCGCTCAACCGCCTCTGGGAGCCCGCCCCCGGCGCCGTCACCCTCGACGGCGCAGA…	GCGCACTCTCCTCTTCCTTGCGCTGTGAGATCTTCTCCACTGCACCTGCACGCACGATCCAGTTCCGATTCCAGTTCCGATGGGCTCATCTTCAGATGACGGTGCCATGAGGCAGCATCTGCTGGGCGTGGGCGTGGGCGTGGACGTGGACGGCCTCGCCGCCGCCGGGCCCAAGATACGGGTGCGCGGGCTGACGCGGCGGCCGCCGGAGCCGAACGGCGAGCAGACCCTGCCCGGGGCGGACCTGGACGTGCCGCGCGGGGTGGTGATGGGCGTCATCGGCCCCAGCGGCAGCGGCAAGTCCACGCTGCTCCGCGCGCTCAACCGCCTCTGGGAGCCCGCCCCCGGCGCCGTCACCCTCGACGGCGCAGACATCTGCGGCATGGACGTCCTCGCGCT…	506	4	AK366684	protein	134	MLOC_65005.2	zinc transporter 4	1	0.746269		AK365643	91644 tpa: zn- - containing protein	1	0.746269
TA001022	38464	HF22I06	CSL	FAMILY	Hv-CslC3	CGACGCGCAGCCTGCTCTCGGCGCAGGGGCTGCATTTCTACTTCCTGCTCTTCCAGGGCGTCACCTTCCTCGTCGTCGGACTCGACCTCATCGGCGAGCAGGTCAGCTAGCTAGTGCCAAGCAGAAATAAAAAAAAAGTGACACGACTTGCCAAGCATGCATCGATCACGGATGACGACGTACGTACGCCCAGGCTGCCTGCATAGTGCCCATGCATGGGAGGAATTTTGATCGATCAGGCTACCTACTACTCGATCGGATTATGACTTTTAGCCCTTCTATTAAATTTATATTTTGATTTTATTTTCTTGAGAGATCCAAGAATCAATCAATGTTACATCAACTATTCCTGTGGTCTAGCTAGCTAGCTAGCTACTTCCCCGTTGCTAATTACTCCAA…	CAGGGGCTGCATTTCTACTTCCTGCTCTTCCAGGGCGTCACCTTCCTCGTCGTCGGACTCGACCTCATCGGCGAGCAGGTCAGCTAGCTAGTGCCAAGCAGAAATAAAAAAAAAGTGACACGACTTGCCAAGCATGCATCGATCACGGATGACGACGTACGTACGCCCAGGCTGCCTGCATAGTGCCCATGCATGGGAGGAATTTTGATCGATCAGGCTACCTACTACTCGATCGGATTATGACTTTTAGCCCTTCTATTAAATTTATATTTTGATTTTATTTTCTTGAGAGATCCAAGAATCAATCAATGTTACATCAACTATTCCTGTGGTCTAGCTAGCTAGCTAGCTACTTCCCCGTTGCTAATTACTCCAAGTGAGAGGCAGGCAAGCAAGCAG…	407	4	AK368130	823437 protein	34	AK248564.1	protein	2	5.88235	UNKNOWN	AK360248	protein	2	5.88235	UNKNOWN
TA000636		HO12F18	NHR	REGULATED	Sugar carrier protein c-like	ATCTCCAATCCCCTCCTCTCTGCCTCCTCGTGTAGTTCTGTGGAGAAACGCTCGCTGCTTGCATTACATCGGCGTACGTAGCTTGACCGGCCGGCGCGGGAAGATGCCGGGCGGAGGGTTCGCCGTGTCGGCGCCGTCGGGCGTGGAGTTCGAGGCCAAGATCACGCCCATCGTCATCATCTCCTGCATCATGGCGGCCACCGGCGGCCTCATGTTCGGCTACGACGTCGGCATCTCAGGCGGGGTAACATCTATGGACGATTTCCTACGCGAGTTCTTCCCGGCGGTGCTGCACCGGAAGAACCAGGACAAGGATAGCAACTACTGCAAGTACGACAACCAGGGCCTGCAGCTCTTCACCTCGTCGCTCTACCTCGCCGGCCTCACCGCCACCTTCTT…	CGGCACGAGGCCGCGCCGGGCGGCGGGCGCTGCTGCTGGAGGCCGGCGTGCAGATGTTCCTGTCGCAGGTGGTGATCGCCGTGGTGCTGGGGATCAAGGTGACGGACAAGTCGGACAACCTCGGCCATGGGTGGGCCATCCTGGTGGTGGTGATGGTGTGCACCTACGTCGCCTCCTTCGCCTGGTCATGGGGCCCTCTGGGGTGGCTGATCCCGAGCGAGACGTTCCCGCTGGAGACGAGGTCGGCGGGGCAGAGCGTGACGGTGTGCGTCAACCTGCTCTTCACCTTCCTCATCGCGCAGGCCTTCCTCTCCATGCTCTGCCACCTCAAGTTCGCCATCTTCATCTTCTTCTCGGCATGGGTGCTCGTCATGTCCGTCTTCGTGCTCTTCTTCCTCC…	572	4	MLOC_57236.1	sugar carrier protein c-like	8	MLOC_55525.1	741902 monosaccharide transport protein mst1	8	100		AK375606	879317 general substrate transporter	1	12.5
TA001174	22346	HB30D24	PRX	FAMILY	Hv-Prx50	GCAAAGCAACACTCTTAACAAAAAAAAAGCAGTAGCTTGAAGGGTCGATCCATTCCATGGCGAACCTCGGGGCGTTAGCCTCACTCGCCGCCATCATCGTCGTCCTCGCCGAAGTCGCCATCCTCTCCTCTTTCGCGGCGGCGCAGCTTCGGCCGGACTACTACGCCGGCGTCTGCCCCAACCTGGAGGGCATTGTCCGGGACTCCGTTAAGCAGTCCATGGCCAAGTCCCCCATCTCCGCGCCCGCCACCCTCAGGCTCTTCTTCCACGACTGCGCCGTCATGGGCTGTGACGCGTCGGTGATGATCGTCAGCCCGACCGGCGACGACTATTCGCTGAAGCCGGAGGGCTTCCAGACGATCCTGGATGCCAAGGCCGCCGTGGACAGCGACCCTCAGT…	GAAGGGTCGATCCATTCCATGGCGAACCTCGGGGCGTTAGCCTCACTCGCCGCCATCATCGTCGTCCTCGCCGAAGTCGCCATCCTCTCCTCTTTCGCGGCGGCGCAGCTTCGGCCGGACTACTACGCCGGCGTCTGCCCCAACCTGGAGGGCATTGTCCGGGACTCCGTTAAGCAGTCCATGGCCAAGTCCCCCATCTCCGCGCCCGCCACCCTCAGGCTCTTCTTCCACGACTGCGCCGTCATGGGCTGTGACGCGTCGGTGATGATCGTCAGCCCGACCGGCGACGACTATTCGCTGAAGCCGGAGGGCTTCCAGACGATCCTGGATGCCAAGGCCGCCGTGGACAGCGACCCTCAGTGCCGTTATAAGGTGTCCTGTGCCGATATAATCGCCCTC…	500	4	MLOC_38301.1	50285 peroxidase atp8a	4	AK354000	62817 tpa: class iii peroxidase 123 precursor	2	50		AK368386	62817 tpa: class iii peroxidase 123 precursor	2	50
TA000902	3229	HO22F24	PRX	FAMILY	Peroxidase (TaPrx6-like)	CAACTCATCTCCACATCAACCAATTCCATCTCGCAATTCCGACCAATCCCTTCTTCTCAAGCTTAATTAGCTGTCAGAGCTTTAGAGACGATCGAACTCAGCCTAGCTAGCGAGCACTTGCGACCGAGCCTGCCATCAGTTAACCTTCGGCCATGAGGTCGTCCCCGTGGGTGGTGTTCGCGTGGGCAACGGCGGTGCTGCTCGCCTTGGCCGCCTCGTCGGCGGTGGTGGACGCGTCGCCGCCGTCGAAGTCTTTGGAGGTCGGGTTCTACAAGCACACGTGCCCGCAGGCCGAGGACATCGTGCGTGACGCCGTCCGCCGCGCCTTCGGCCGGAACCCCGGCCTCGCCGCCGGCCTCATCCGCATGCATTTCCACGACTGCTTCGTCAGGGGTTGTG…	TCAGCTTTCCAAAAGCAAGAAAATTTATCCATGTACATTTTCTTCTTCTGCATTATACACTCATGTTTTTGACATACACTAAGAAGTAAGAACAAGGAAAAAAATCACTTCGGAAAATTAAATTACAAGATATTAATTGAAACACCAACATTAACTGCCAGTCTGCCATGAAATGACTTTGTGGTGACGGTCTAGTAGTGTTGGTTGACGACGAAGCACTTCTCCCTGATCTCCCCTTGGTCTCCGGTGAGTACCTCGATGTTCCCCATCTTGACCATGGCCGCAGCAAACTTAGCCTGCCACACCCTCTCCACGGCGGCGTGGAACGCAACGATGCCAGCGGTCCATGGGCTGGTGAGCAGCGTCTGGTCGGAGGTTAGCGGCACCTTGCGCGCCAGT…	533	4	MLOC_80154.1	peroxidase 5-like	170	MLOC_67628.1	peroxidase 5-like	23	13.5294		MLOC_19201.1	peroxidase 17-like	11	6.47059	YES
TA001042	20304	HO07I14	RLK	FAMILY	Receptor-like kinase (lectin-like)	CGCGCCATGCCTCCCCCTACGGTGAGTACGATGATGGCACCGGTGTGTTTCAGGACCTAAGCCTGATAAGCCGGAATGCCATACATGTGTGGGTTAACTACGACGGCACGGCCATGGAGATCACCGTGACCATAGCTCCACTGGGGGTGGCCAAGCCCAAGAAGCCCCTGCTGCAGACCACCATCGACCTCTCGGGTGTGGTGCAGAGCACGGCGTACGTTGGGTTCTCGTCGGCAACTGGCAGTATTGTCTCTGCAAAACACGTCGTCCTCGGCTGGAGCTTCGCTCTGGACGAGCCTGCCCCTGCACTGAACATCTCGATGCTACCGGCCTTTCCCGTGCAGTACCCCTACACCACCACCAGGTCTCCGATATTACGCATTGTCATTATCACTACGG…	GGGTCAATTGCATACATGCTTCACCTTCCCTCTCGCAAAATTGTCACTGAAGATTCACCCGACAAAGTGGCGACACTCATCGCGGGCTGAGAACATGCCATATCGTGCGAATCAAATCCCTCATTTTGCATTTGTGCCATCATGATATAACTTATGTAGGTCGGTGATAAATCAGGAGGCAATTGATCATGGTCGAGGTACTGCATTACCTTTCGCATGATAGGCCGCGCATTGGGCGATGGGTACGTGCATAGCAAACCCAATTTGAGCACAATGGTTACCTCCTCTGTGTTCAATTCCTCTCCAAGTCGTGGATCCACCGCGTCGAGCATTGAGCCGTTGTGGTGGTGCTCAAGCACCCACTCAACCAGCAACACCCGGTTGTTTTGCTCATCAATG…	507	4	MLOC_39533.1	l-type lectin-domain containing receptor kinase -like	71	MLOC_63818.1	l-type lectin-domain containing receptor kinase -like	70	98.5915		MLOC_80756.1	l-type lectin-domain containing receptor kinase -like	13	18.3099
TA001258	1285	HB04C04	SWEET	FAMILY	SWEET sugar transporter (OsSWEET2a-like)	CGGCACGAGGGGCAGCCGGGAGCAGCTGGGATCGGGATCCTCTCTTCCCCTTGCATTGATGGCTTCTCCGGGCTCCTCCTACCACGAGCTCTGCTGCTATGGGGCAGGAATTGCAGGGAACATCTTTGCGTTTGTGCTCTTCATCTCCCCGCTGCCGACATTCAGGAGGATCGTCCGGAATGGGTCGACGGAGCAATTCTCGGCCACGCCCTACATCTACTCGCTCTTGAACTGCCTGGTCTGCATGTGGTACGCCCTCCCCTTCGTCTCCTACGGCGTCGTCTTGGTCGCCACCGTCAACACCATCGGCGCCGTCTTCCAGCTTGCATACACCGCCGTCTTCATCGCCTACGCCGACGCCAAGAAGAGGCTCAAGGTGTTGGTGCTGCTGGCAGGGGT…	CAGGAGGATCGTCCGGAATGGGTCGACGGAGCAATTCTCGGCCACGCCCTACATCTACTCGCTCTTGAACTGCCTGGTCTGCATGTGGTACGCCCTCCCCTTCGTCTCCTACGGCGTCGTCTTGGTCGCCACCGTCAACACCATCGGCGCCGTCTTCCAGCTTGCATACACCGCCGTCTTCATCGCCTACGCCGACGCCAAGAAGAGGCTCAAGGTGTTGGTGCTGCTGGCAGGGGTGTTCTGTGTGTTCGGCCTGATTGTGTATGTCAGTATGGCGCTGTTTGATCACAAGCCTCGGCGAACATTCGTCGGCTATCTCAGCGTGGCGTCCCTCATATTCATGTTCGCCTCCCCTCTGTCCATCATTAATTTGGTGATCAGGACCAAGAGCGTGGAGTA…	504	4	MLOC_67533.2	bidirectional sugar transporter sweet6b-like	250	MLOC_17346.2	bidirectional sugar transporter sweet4-like	9	3.6	YES	MLOC_37708.1	2606849 protein	2	0.8
TA000709	1664	HO15G24	-	REGULATED	Monosaccharide transporter	ATTACCCAAGCAAAATTCTATATAAGGGGCTTGAGCCTCCCCGTCCTCTCACCACATCCCATACGTGCCTTGATCATCAGGTTTTGAGCCTGCTGCTTAATCATTCTAGTGCTCTGAGTTCTTACCGGCCGACCAACCATGGCCGGCGCGCCGTCGTGAACACGTCCGGCGGCAAGGACTACCCCGGCAGGCTCACCCTCTTCGTCTTCTTCACCTGCGTGGTCGCGGCCACAGGAGGCCTCATCTTCGGATATGATATCGGCATCTCTGGGGGTGTGACGTCCATGAACCCTTTCCTGAAGAAGTTCTTCCCGGAGGTGTACCACCGGAAGCAGATGAAGGACTCCGCCAACCAGTACTGCAAGTACGACAACCAGCTGCTCCAGACCTTCACCTCCT…	CGGCACGAGGCCTGGCTGCCGTCCCCGCGGGCATCATCACCCTGGGCTCCCTCTTCCTCCCCGACACCCCCAACTCCCTCATCGAGCGTGGCCACCCTGAGGCTGCCCGCCGCATGCTCAACCGCATCCGCGGCAACGACGTGGACATCAGCGAGGAGTACGCGGACCTGGTGGTGGCGAGCGAGGAGTCCAAGCTGGTGCAGCACCCGTGGCGCAACATCCTGCAGCGCAAGTACCGTCCCCAGCTGACCATGGCCATCATGATCCCCTTCTTCCAGCAGCTGACGGGCATCAACGTCATCATGTTCTACGCGCCGGTGCTGTTCGAGACGCTGGGGTTCAAGGGCGACGCGTCGCTCATGTCGGCCGTCATCACGGGCCTGGTCAACGTCTTCGCCA…	485	5	MLOC_57236.1	sugar carrier protein c-like	237	MLOC_55525.1	741902 monosaccharide transport protein mst1	13	5.48523	YES	MLOC_16847.1	sugar transport protein 7-like	4	1.68776
TA000669	369	HO06B11	-	REGULATED	Vacuolar invertase	CATCCACTGGCGCCACCTCCCGCTCGCCATGGTGCCTGACCAGTGGTACGACATCAACGGCGTCTGGACCGGCTCCGAAACCGTGCTCCCAGACGGCTCCCTCGTCATGCTCTACACCGGTTCTACCAACGCTTCCGTGCAGGTCCAATGCCTCGCCGTGCCCACCGACCCCAACGACTCCCTCCTCCGCAATTGGACCAAGCACGAGGCCAACCCTATCCTCTTCCCGCCTCCCGGCATCGGCGACAAGGACTTTCGTGACCCCACCACCGCTTGGTTCGACGAGTCCGACAAGACGTGGCGCATCGTCATCGGGTCCAAGGACAACCACGGGCACACCGGCATCGTCATGACATACAAGACAAAGGACTTTATCAACTATGAGCTCATCCCCAACTT…	CGGCACGAGGTGGATGTTGGGATCGGTCTGAGGTATGACTGGGGCAAGTTCTACGCGTCCAAGACCTTCTACGACCCCGCCAAGAACCGCCGCGTGCTGTGGGGATGGATCGGCGAGACCGACTCCGAGCGCGCCGACGTCGCCAAGGGATGGGCGTCCCTAATGTCGATCCCGAGGACGGTGGTGCTGGACGAGAAGACCCGGAGGAACCTCATCCAGTGGCCCGTCGTGGAGATCGAGACGCTCCGCATCAACTCCACCGACCTCGGTGGTACCACCATCGACACTGGCAGCGTGTTCCCTCTCCCGCTCCGTCGCGCCACCCAGCTCGACATTGAGGCCACCTTCCACCT	353	5	AK362010	vacuolar invertase	147	AK361559	soluble acid invertase	9	6.12245	YES	MLOC_64782.2	cell wall invertase	8	5.44218	YES
TA001456	15932	Genomic_cDNA_PCR	-	REGULATED	Hv-WRKY2	cgaccacttctctagctcatgcccgtctagcttcccggccttcttctccggccgccgccgactgacaggttcgcttcattcttgagccataccgtgaattcgaggaagacatggaggacagtggatgatcgggcagacttgcctcagcctcgccctcggtgtcggccagccgacggcccgcgaggtgctcccccggtgaccaaggtgctcgtggaggaggacttcatgtcctccaaaaaaatcacgaggttgaggcgctggaggcggagctccggcgagtgggcgaggagaacagaggctggtcgacatgctccgcgcgctggtggccaagtactccgacctgcagggaaaggtagcggcatgatggcggcggccaacaaccaccaccagtcgttgact…	AGCTCATGCCCGTCTAGCTTCCCGGCCTTCTTCTCCGGCCGCCGCCGACTGACAGGTTCGCTTCATTCTTGAGCCATACCGTGAATTCGAGGAAGACATGGAGGACAGTGGATGATCGGGCAGACTTGCCTCAGCCTCGCCCTCGGTGTCGGCCAGCCGACGGCCCGCGAGGTGCTCCCCCGGTGACCAAGGTGCTCGTGGAGGAGGACTTCATGTCCTCCAAAAAAATCACGAGGTTGAGGCGCTGGAGGCGGAGCTCCGGCGAGTGGGCGAGGAGAACAGAGGCTGGTCGACATGCTCCGCGCGCTGGTGGCCAAGTACTCCGACCTGCAGGGAAAGGTAGCGGCATGATGGCGGCGGCCAACAACCACCACCAGTCGTTGACTACGTCTGAGGGCA…	776	5	MLOC_70190.1	tpa: wrky dna-binding domain superfamily protein	51	MLOC_60890.1	wrky dna-binding domain superfamily protein	13	25.4902		MLOC_4945.1	wrky transcription factor	5	9.80392	YES
TA001439	12387	Genomic_cDNA_PCR	5H QTL	MAP POS	Glutaredoxin	gcacgagggatcgtactactacttgagctcactagcactagcactagaagtctagaactctaggcttgatcgatggagcaggtgacgaagctagcggggcagcgggcggtggtgatctcggcatgagctcctgctgcatgtgccacacggtgacgagcctcctccgggatctcggggcaacccgatggtagtggaactggacgaggaccctagggggaaggagatggagaaggcgcggtgcggctccttggccggaaccctgctgtgccggtggtgttcatcggcggcaggctcgcggatgcaccgacaaggtcatgtcccttcacctcggcggcaagcttgtcccgctgcttctaatgcaggtgctgtctgggtgtagtgcatgtgcatgggagggct…	CGAGGGATCGTACTACTACTTGAGCTCACTAGCACTAGCACTAGAAGTCTAGAACTCTAGGCTTGATCGATGGAGCAGGTGACGAAGCTAGCGGGGCAGCGGGCGGTGGTGATCTCGGCATGAGCTCCTGCTGCATGTGCCACACGGTGACGAGCCTCCTCCGGGATCTCGGGGCAACCCGATGGTAGTGGAACTGGACGAGGACCCTAGGGGGAAGGAGATGGAGAAGGCGCGGTGCGGCTCCTTGGCCGGAACCCTGCTGTGCCGGTGGTGTTCATCGGCGGCAGGCTCGCGGATGCACCGACAAGGTCATGTCCCTTCACCTCGGCGGCAAGCTTGTCCCGCTGCTTCTAATGCAGGTGCTGTCTGGGTGTAGTGCATGTGCATGGGAGGGCTTTG…	506	5	MLOC_10183.1	848115 glutaredoxin-like protein	87	MLOC_58789.1	848115 glutaredoxin-like protein	35	40.2299		MLOC_58790.1	848115 glutaredoxin-like protein	29	33.3333
TA001059	23441	HQ02F06	ABC	FAMILY	ABC transporter (AtABCI10-like)	GCCCAGGCCCATCATCTCCTATCGCCCTCGCCGACGATGGCGCACAGCCTTACCGGCGGCGCCACCCCCTTCTGCTGCTACCGTCACCCGCCCTGCTGCGCCGCCGGGCGAGCTACCCTGACCGCTCCCCCTTCCACCCGCTGCCGTGTGGCCGCCTCGGCCTCCCCTCCGCCGCCCCCGCCGGCCATCGAGGGCCGCGGGGTGGGATTTTCGGTGACGACGAGGCGGGGCCTGGTGCTGCCGGTGCTCAAGGACTGCTCGCTGTGCGTTCCGTCGGGGCAGCTCTGGATGCTCCTCGGCCCCAACGGCTGCGGCAAGTCCACCCTCCTCAAGGTTTTGGCAGGATTTCAAAATCCCTCTGCTGGTACAGTGCATATTAATAGGCCATTCAGCTATGTC…	CCTTCTGCTGCTACCGTCACCCGCCCTGCTGCGCCGCCGGGCGAGCTACCCTGACCGCTCCCCCTTCCACCCGCTGCCGTGTGGCCGCCTCGGCCTCCCCTCCGCCGCCCCCGCCGGCCATCGAGGGCCGCGGGGTGGGATTTTCGGTGACGACGAGGCGGGGCCTGGTGCTGCCGGTGCTCAAGGACTGCTCGCTGTGCGTTCCGTCGGGGCAGCTCTGGATGCTCCTCGGCCCCAACGGCTGCGGCAAGTCCACCCTCCTCAAGGTTTTGGCAGGATTTCAAAATCCCTCTGCTGGTACAGTGCATATTAATAGGCCATTCAGCTATGTCTTCCAAAATCCTGATCACCAGGTTGTGATGCCCACGGTGGAATCCGATGTTGCATTTGGACTTGGTA…	500	5	MLOC_53767.2	abc transporter i family member chloroplastic-like	237	AK358380	2604741 protein	2	0.843882		AK377082	2604741 protein	2	0.843882
TA000903	1034	HO38N01	PRX	FAMILY	Hv-Prx15	GCACGAGGGTAATCCTTGCAGTGAAAGAACCCAGCAAGCTTACATACGTAGCTAGATAAATTTGTGAGCCATGGCTTCCAGCTCCAGCCGTAAGGCATGGCATTGCTTGCTTACCCTCTTCCTCCTCTCCTCCGCCGCGTATGGGCAGCTCTCGCCGTCGTTCTACGCGAAGAGCTGCCCGACGCTGCAGCTCATCGTGCGCGCCACCATGATCAAGGCGCTCCTCGCCGAGCGCCGAATGGGCGCCTCCCTCCTCAGGCTCCACTTCCACGACTGCTTTGTTCAAGGCTGTGACGGGTCCATTCTCTTGGATGACGTGGGTAGCTTCGTGGGCGAGAAGACGGCCCCCGGGAACAATAACTCGGTGCGGGGCTACGAGGTGATCGACCAGATCAAGCG…	CCCAGGCATTATCTGAACCAAACGGCTCTTATTCTGACATGCATGCTACCTGGTTGGTACGTAGCCAACCTAACTTCACGTACACATTTTAAGCACATATATACATCTACCACGTATAAATGATGAGACGACGGACCGATCAGCTGTTGACGACCCTGCAGTTGCGCCTAATCTGGCCGGCGGTTCCGGTGAGCGGCTTGATGTTCCCCATCTTGATCATCGCCGTCACAAAGTCGGAGGCGAAGAGCGCCGGGTTAGCGACGTACTGTCTGACCAGCGCGTCCTGGGAGCCGCCGTTGAAGAGCACCTGGTCGGAGTTGAGCAGGCCGCGCTTGGCGACCAGGTTGGAGTAGTAGGCGTTGTCGAAGACGAGCTGCGTCTGCACGTCGAACGGCGCCA…	500	5	AK361150	peroxidase 70-like	178	MLOC_79567.1	peroxidase 70-like	83	46.6292		MLOC_14814.1	peroxidase 70-like	30	16.8539
TA001179	761	HO28C06	PRX	FAMILY	Hv-Prx3-like	CACGCCTAGCCTTAGCTAGCTAGCTTACTCCAAACTCCACACCAACAATGGCGATGGCGAGCAGCAGGGGCGGCGCCGGCGCACTGGTTCTGGCCTTCGTGACCGTCGCGGTGCTGGTCTCCCCGGCGCTGTCCGACCCTCTCGACGGCGCCGGCTTCCACTCGGCAACGTGCCCGCAGCTGGAGAGCATCGTGCTGTCCTCCGTGCAGGCGGCGCTCCAGCGCGAGGTGGCGCTCGCCGCCGGCCTCCTCCGCATCTTCTTCCACGACTGCTTCCCGCAGGGCTGCGACGCGTCCGTGTACCTCAAGGGCAGAGGCACGGAGCAGACTATGGGGCCCAACACCACGCTGCAGCCACGCGCGCTGCAGCTCGTGGAGGACATCCGCGCCAAGGTGCACG…	GCTTATTATACTGCACGAACGAACCAAGGAAGCAGCAGAACACAAGGCGCGCTCTGGGATCAACTGACGCGCGCGCGCACACAAACACAAACACAAACACACCACACGGATTAGTAACTGCAAACTGACATCAAGCGGAGGCCGCGAAGCCCTCCTCGTCACCAGCACTGGCGTCGACGACGGTGTCGATGGCGCGCCGGGCGTTGCGGCTGAAGCAGCTGCGACGGATCTCACCGACGTTGCCGCCGGGCCGGGGCGCGGTGGCGAGCTTGGCCATGGATTTGGCGAACTGCGCGAAGAAGGCGTCCTTGCTGCGCGCGAACTGCCTCACGATGGGCGCCGTGGTGCGGTCCTTGATGAGCGCCATGTCGGAGGTGAACACGCCCTGGCTGTTCACCA…	627	5	MLOC_4683.1	peroxidase 12-like	253	AK354769	2497094 cationic peroxidase isozyme 40k precursor	32	12.6482		AK368386	peroxidase 12-like	3	1.18577
TA001175	13856	HD08F05	PRX	FAMILY	Hv-Prx7-like	TCGAGCACTGTTGGCCTACGTTGAGCAAGCCACACGACCATCATCGTGCAAAAAAGCTCAGCTACATCTCTGTAGGGCGACAGCAATGGCGTCCAGAGCAACAGCGACCGTCCTCGTCCTGGCAGCCTTGATCTGCGCCGCCCAGTCGACCATCTCGGCCGCGGACGCCGGCGGGCTGTCCCGGGGCTTCCACGCCGCGTCGTGCCCGGGCCTGGAGAAGATCGTGGGGGACCTCGTGGCGGAGACCTTCCGGCGCGACGTCGGCGTCGCCCCCGCCCTCATCCGCATCCTCTTCCACGACTGCTTCCCGCAGGGCTGCGACGCGTCGGTGCTCCTCACCGGGAACAACAGCGAGCTGAATGCGGTGCCCAACCAGACGCTCCGCCCCGTTGCTCTCGA…	CTCCCAACATCGACCTCAACCCGCTCATCGACCCGCTATTCGCCAGGAGGCTGCGGGCCAAGTGCGCCAAGGACGTGCCCCAGGGCACCGTCAATCAGACCCTCGACGTGCGCACGCCCGACGTGTTCGACAACAAGTACTACTTCGACCTCATCGTCAGGCAGGGATTGTTCAAGTCCGACCAGGCCCTCATCGACCACCCCGACACGAGGCTCTTGACCACGCGGTTCGCGCTCAGCCAGTCTGCCTTCTTCAGGCAGTTCGCCATGTCCATGGTGAAGATGAGCAACATGGACTTGCTCACCGGCACCCAGGGCGAGATCCGGCAGAACTGCGCCGTCCCCAACAGGCGTGTCGAGGGTATCGAGACCGCCAACGACGAGGGACACGCCGCCGCCA…	521	5	MLOC_72076.1	peroxidase 12-like	209	AK372383	2553355 anionic peroxidase	19	9.09091	YES	MLOC_54892.1	2553355 anionic peroxidase	18	8.61244	YES
TA001036	10720	HD12O02	RLK	FAMILY	Receptor-like kinase	GTTAATTTCGAAGGACATGAAGTCAAACGACCTTGGGTAGTTGCCTTATCGGTGGCTGCAGCTCCGGTAACACTAGTCGCTCTCTGCTTCATCCTTTACCATGGTTGGCGTCTTAGAACAAAGCGCACAAAAGATAAAGGGGCGACGTTGCAAGGAAAGCCTACTCACGAGTTTCAAGAAACAGATCAACAAGTTTGGGAAATGGAAACAGAGTTAGCTGAGTTTGCAGTATTTGACTTTCATCAGATATTGGAGGCTACAGTTAACTTTTCCGAGAAAAACAAACTTGGCCAAGGTGGATTTGGCCCTGTTTATAAGGGCCACTTTCCAGAGGGAAACGAGATAGCAGTGAAGAGACTTGATTCACATTCACATAAAGGGCGAATAGAGCCCTTTCAA…	ATAAGGGCCACTTTCCTGAGGGAATAGAGATAGCAGTGAAGAGACTTGATTCAGATTCAGATCAAGGTTTCATAGAGTTCAAAAATGAAGTTGAGCTCATAGCCAAACTTCAACACAGAAATTTGGTTAGGCTCATGGGATGTTGCTCTCAAGGAGAGGAGAAAGTATTGGTCTATGAATACTTGCCAAACAAAAGCTTGGACTTCTTCATCTTTGATGAAGATAGAAAAGTTCTACTGGATTGGGAGAAACGTCTTGTCATAATTGTAGGAATAGCAGAAGGACTTCTTTACCTACATAAGCACTCTAGGTTGCGTGTTATACATCGGGATCTCAAACCAAGCAACATTCTTTTGGATAGCACAATGAATGCTAAAATTTCAGATTTTGGACTAGCAA…	500	5	MLOC_55207.1	cysteine-rich receptor-like protein kinase 20-like	202	MLOC_39510.1	cysteine-rich receptor-like protein kinase 20-like	48	23.7624		AK363102	cysteine-rich receptor-like protein kinase 20-like	26	12.8713
TA001406	16132	Genomic_cDNA_PCR	RLK	FAMILY	Receptor-like kinase	CCATGGCGATGCCCACTACCCTCAAGGTCTTAACTATCTTGTATGTGCTTGTACTTCTTGTTGCATATCAGGTTGAAGGGCGAAATCATCGGCCTGATTGTCCTACTTTCTCATGCGGCCCACTTGGATACGTATCATCCCCATTTCGTCAGGCAAGTGATCCACCTGGGTGTGGTCATCAATCGTACGAGCTAGTTTGCAGTGATACTAAGGCTACAATTCACATCGACAATGCAACATACTATGTGTCTGGGATCAACTACAGTGATTCTACCTTCTGGATCGTCGATGCCGACATAGATTTATACAACAGCTGCCCTCTACCGCGGTGGAATTATGATCAGCATCCAGCTGCTGGTTTCACGCTGAGAAACCGGCAACACGACACTCATCACGCCA…	GACAGGCTGGGTCTGTTCATACCCACTCCAAAAATTTCGAGCATCATCAGCAGCTGAAGAAAACAGAGTACTCTGCATTTTTTACATCGTGCTTTTCGTGTGTCTTCCAGGAAGATAATTACGTTTCAATTAACAGTTGGAGATCTACATCCTCTAACTGCTAAATATTATTACATCTTTCCACATAAAACTTCACATGTCTGGGAAAACATAATAGTAGGTTATTTCGTAAGACTTGAGACATTAAATNNNNNNNNNNNNNNNNNNNNNNNNNNNNNNNNNNNGCTACTCATCATCCTCCTCTGAGATCTCTGTCAGCTCGGACAACAAAGGGTAAGAATCCGGGACAGCGGTGTGATCGTCGTCGCAGAAGAATGGCCTGGAAGGCATCTGCAGGCC…	500	5	AK376323	probable receptor-like protein kinase at1g67000-like	91	AK376475	protein	56	61.5385		MLOC_70734.3	probable receptor-like protein kinase at1g67000-like	2	2.1978	YES
TA001271	8484	HT11K02	SWEET	FAMILY	SWEET sugar transporter (OsSWEET15-like)	AGGCTCGGCCTATCTATCTATCTATCTATCTATCCCACCGAGCAAAGAGGAGAAGGGGTAGCAAATCTACTACTACTATCAGTACCATGGCTTTCCTCAACATGGAGCAGCACACCTGGGCCTTCACCTTTGGCATCCTAGGCAACATCATCTCACTCATGGTCTTCCTTTCACCACTCCCGACGTTCTACCGCGTGTACCGCAAGAAGTCGACGGAGGGGTTCCAGTCGACGCCCTACCTCGTGACGCTCTTCAGCTGCTTGCTGTGGATGTACTACGCCTTCCTCAAGTCCGGCTCCGAGCTCCTCCTCACCATCAATGGCGTCGGCTGCGTCATCGAGACCCTCTACATCGCCATGTACCTGGTCTACGCCCCCAAGAGCGCCAGGTTCCTCACCG…	CCTCAACATGGAGCAGCACACCTGGGCCTTCACCTTTGGCATCCTAGGCAACATCATCTCACTCATGGTCTTCCTTTCACCACTCCCGACGTTCTACCGCGTGTACCGCAAGAAGTCGACGGAGGGGTTCCAGTCGACGCCCTACCTCGTGACGCTCTTCAGCTGCTTGCTGTGGATGTACTACGCCTTCCTCAAGTCCGGCTCCGAGCTCCTCCTCACCATCAATGGCGTCGGCTGCGTCATCGAGACCCTCTACATCGCCATGTACCTGGTCTACGCCCCCAAGAGCGCCAGGTTCCTCACCGCGAAGCTCTTCATCGGCCTCGACGTCGGGCTCTTCGGCATCATCGCCCTCGTCACCATGCTCGCCTCGGCCGGCACCCTCCGCGTCCAGGTCGT…	502	5	AK373077	seven-transmembrane-domain protein 1	198	MLOC_13612.1	1901783 mtn3-like protein	3	1.51515		MLOC_17903.1	1901783 mtn3-like protein	3	1.51515
TA001191	5371	GCN003P13	WRKY	FAMILY	Hv-WRKY12	GTCGACGATTTCGNCGGGGTGTGTCTTTTTTGAGTTTTAATTCAAGAACTGTTTCTTGCTAAAAATGACTGATTATTCTTAGCTAGCTGTGCAGCAGAGACATAAAGAGAGAAAATCACTGCAGCTCTGCAGTGATTTTCAGATTCCATGGAACAAACTGGGAGTTCCTTTTCTTCTGCGAGCCCAGGAGCAAAGCATGGTGGAGCATATATGTTTAGGCACACTTGATACAACTGTGTTACAAAGGCTTTCACACAGCGAACCTACTGGAAATGTTCGACGTTCTCCACAAAAAGCGGAAACTGTTCGGTTCGAATCTAATGAGTGGCAGAGCTTCCACAAAACTGGCTGTAAGCGAACCCAGTAACAGTTCTTCGCATTCGAGCCAGATTGATGAGC…	GCTCGAGCGGCCGCTGCCGTCACGAACAACAACTTCCCCAGGAGCTACTACCGGTGCACACATCAAGGATGCAATGTGAAGAAGCAGGTGCAGCGGCTATCGCGAGACGAAGGTGTGGTCGTAACGACATATGAGGGCACCCACACACACCCAATTGAGAAGTCTAATGACAACTTTGAGCACATACTCACCCAGATGCAGGTCTATTCAGGCCTCAACAACGTCTCCCAAACCTTTGGCAACCAACACATGTTTCAATGAACATCGCATGCATGGCTGAACAATGCCTATGCATGCTCGTAGAGATTATGTTGATTTGTACATTAACCCTAGACATGTACGTGAAAGAGTAATAAAGCGTGATTTCATAGCTGGATAGATGCAGCTGGTTACTCACAC…	700	5	AK354853	wrky dna-binding domain superfamily protein	85	MLOC_32433.1	probable wrky transcription factor 12-like	3	3.52941	YES	AK358052	wrky dna-binding domain superfamily protein	1	1.17647
TA000578	4074	HU04L09	-	REGULATED	No match	TTTTTTTTTTTTTTTTTACACCCCAGAACGCATCTGGGTTTCCATGAGCATTAGCAATGACTATACATAACCTACGATGTCAAAATGCATCAAACAGTCCGCCAGATGCATAAACCAAACAGTTTAAAGGCTCCCCTACATATAATCTCAGATGGCAACAGCTAGCTTGCAAAGACAATCTCTTACAGCACAAATATAGTTCTATCACACCAATATTGTTCCTACCACGAAAGGCTTGGTTTTCAGGGTTTTCTAACGCTCTGCGTATGGAAACTAAGGAATACAACACAGTTTAATGTGTAGCCGCTACACCAAACTACGGGCAGGCTCAGCAACAAAGATTACACTTGTCTCTGGTTACGACTTTAATTCAACAAAACCAAAAATGTTCTGATGCCT…	CGGCGCTCCTGGTGGCTACGGTGCTGGTGGATATGGTAGTTATGGGGGAGCAGGAGCAGGGGCAGGAGCAGGGGGTGCTGGTGGTGGTGGTGGTGGAAGTGCAGGTGGTCGGGGCTCTAGCAGGTACCATCCCTATGGGAAATGAGTGCAAACCCGTG	158	6	MLOC_7493.2	1390130 rna recognition motif -containing	77	AK375930	flavin-containing monooxygenase fmo gs-ox-like 3-like	3	3.8961	NO	AK363160	heterogeneous nuclear ribonucleoprotein a3	2	2.5974	YES
TA000129	14239	HO02F15	-	REGULATED	Phenylalanine ammonia-lyase	AATGGCCATCTGCATAGNGCACGCTTTTGCGAGAAGGACCTTCTTCTCACAATCGACCGAGAGGCGGTGTTCGCCTACGCCGACGACCCCTGCAGCACCAACTACCCACTCATGCAGAAGATGCGTGCAGTTCTTGTGGAGCACGCCTTGGCCAATGGCGAGGCGGAGCGCGACGTGGAGACGTCTGTGTTTGCCAAGCTTGCCATGTTCGAGCAGGAGCTTCGTGCAATGTTGCCAAAGGAGGTCGAGGCTGCTCGGAGTGCCGTGGAGAACGGTACTGCCACACAACAAAACCGTATCACTGAATGCCGATCATACCCACTCTACCGGTTTGTGCGCAAGGAGCTTGGAACAGAGTACTTGACCGGCGAGAAGACTAGGTCTCCCGGCGAAGAAGTG…	AATGGCCATCTGCATAGNGCACGCTTTTGCGAGAAGGACCTTCTTCTCACAATCGACCGAGAGGCGGTGTTCGCCTACGCCGACGACCCCTGCAGCACCAACTACCCACTCATGCAGAAGATGCGTGCAGTTCTTGTGGAGCACGCCTTGGCCAATGGCGAGGCGGAGCGCGACGTGGAGACGTCTGTGTTTGCCAAGCTTGCCATGTTCGAGCAGGAGCTTCGTGCAATGTTGCCAAAGGAGGTCGAGGCTGCTCGGAGTGCCGTGGAGAACGGTACTGCCACACAACAAAACCGTATCACTGAATGCCGATCATACCCACTCTACCGGTTTGTGCGCAAGGAGCTTGGAACAGAGTACTTGACCGGCGAGAAGACTAGGTCTCCCGGCGAAGAAGTG…	407	6	AK250690.1	phenylalanine ammonia-lyase	185	AK250100.1	phenylalanine ammonia-lyase	185	100		AK353809	phenylalanine ammonia-lyase	185	100
TA000831	18522	HZ44D07	CSL	FAMILY	Hv-CslA9	AGCTCCCCCCAGTCCCCCACCCAGCTCGCTCCACACTGCCCGGCCCGCAGCCCCTGGCGCGCTAGCTTGCTCTAGCTAGGCCAGCAAGGTCGCGCGCGCGCCATTAATCTTCCTCGCCCGCGGCATTGCCTCGTCCCGGCCGGCGGCGAGGGGATCCAGCTTTGGCCAAGGGCTTAGCAGGCGAGCGATGGACGCGGCGGTGGGGCTGCCGGACGCGTGGTCGCAGGTGCGGGCGCCGGTGATCGTGCCGCTGCTGAAGCTGGCCGTGGCGGTGTGCCTGCTCATGTCGGTGCTGCTCTTCCTCGAGCGGCTCTACATGGCGGTGGTCATCGTCGGGGTGAAGCTCCTCGGCCGCCGCCCGGAGCGGCGGTACAAATGCGACCCCATCTCCGAGGACGA…	GTACAAATGCGACCCCATCTCCGAGGACGACGACCCGGAGCTCGGCAGCGCCGCCTTCCCCGTCGTGCTCGTCCAGATCCCCATGTTCAACGAGCGGGAGGTGTATCAGCTGTCGATCGGCGCGGTGTGCGGGCTGTCGTGGCCGTCGGATCGGTTGGTGGTGCAAGTGCTGGACGACTCCACGGACCCCCTCATCAAGGAAATGGTTCGGATGGAGTGCGAGCGGTGGGCGCACAAGGGGATCAACATCACGTACCAGATCCGGGAGGACCGCAAGGGGTACAAGGCCGGCGCGCTCAAGGCGGGGATGAAGCACGGGTACGTGCGCGAGTGCGAGTACATGGTCATCTTCGACGCCGACTTCCAGCCGGACCCCGACTTCCTCCACCGCACCATCCC…	500	6	MLOC_12233.1	glucomannan 4-beta-mannosyltransferase 9-like	254	MLOC_58561.1	curcuminoid synthase-like	6	2.3622	NO	MLOC_55988.1	glucomannan 4-beta-mannosyltransferase 9-like	6	2.3622	YES
TA000271	3907	HO14G19	-	REGULATED	Receptor-like kinase	CGGCACGAGGGTGACGTCCATGTCGCCATCAAAATGTTGGTCAGCTCCATGTCCAACGGAGAAGAGTTCATCAGTGAGGTGTCCAGCATCGGAAGCATTCACCATGTCAACGTAGTGCGCCTAGTGGGTTTCTGCTCCGAGGAGATGAGGAGGGCTCTTGTCTACGAGTACATGCCCCACGGATCTCTTGAGAAGTACATCTTCTCGCCAGAGAAGAGTTTCTCCTGGGACAAGCTCAATCAGATTGCTCTGGGCATCGCCAGAGGGATCGACTACCTGCACCGAGGGTGCGATATGCAGATATTACACTTCGACATCAAGCCTCACAACATCCTGTTGGACAGCGACTTCACCCCGAAAATCGCGGACTTTGGGCTCGCAAAACTGTACCCCAGGGAC…	CGGCACGAGGGTGACGTCCATGTCGCCATCAAAATGTTGGTCAGCTCCATGTCCAACGGAGAAGAGTTCATCAGTGAGGTGTCCAGCATCGGAAGCATTCACCATGTCAACGTAGTGCGCCTAGTGGGTTTCTGCTCCGAGGAGATGAGGAGGGCTCTTGTCTACGAGTACATGCCCCACGGATCTCTTGAGAAGTACATCTTCTCGCCAGAGAAGAGTTTCTCCTGGGACAAGCTCAATCAGATTGCTCTGGGCATCGCCAGAGGGATCGACTACCTGCACCGAGGGTGCGATATGCAGATATTACACTTCGACATCAAGCCTCACAACATCCTGTTGGACAGCGACTTCACCCCGAAAATCGCGGACTTTGGGCTCGCAAAACT	386	7	AK362469	leucine-rich repeat receptor-like protein kinase at2g19210-like	153	MLOC_55752.1	rust resistance kinase lr10	7	4.57516	YES	MLOC_18396.3	leucine-rich repeat receptor-like protein kinase at2g19210-like	3	1.96078	YES
TA001090	26561	HO13F16	RLK	FAMILY	Receptor-like kinase (S-locus RLK14)	ATTCCCGGGTCCCCGATTTCGCTGATACCACACGAAATTTTGTGCTTGATTGGCCAACCCGATTCAAGGTAATTAAAGGGATAGCTAGAGGGCTTCTTTATCTCCACCAAGATTCAAGGTTAAAAATAATCCATAGAGATCTCAAAGCAAGCAATGTCTTGTTAGATGCGGAAATGAACCCTAAAATATCAGATTTTGGTATGGCAAGGATCTTTGGAGGAAATGAACAACAAGCGAACACTATCCGTGTTGTTGGGACATACGGTTACATGTCTCCGGAATATGCAATGGAAGGTTCCTTTTCTGTCAAGTCTGACACATATAGCTTTGGCGTTCTAATGTTGGAGATTGTAAGCGGGTTAAAGATCAGTTCAACCCAACTCATCATGGATTTTCCCA…	CGAGGCCGATTCAAGGTAATTAAAGGGATAGCTAGAGGGCTTCTTTATCTCCACCAAGATTCAAGGTTAAAAATAATCCATAGAGATCTCAAAGCAAGCAATGTCTTGTTAGATGCGGAAATGAACCCTAAAATATCAGATTTTGGTATGGCAAGGATCTTTGGAGGAAATGAACAACAAGCGAACACTATCCGTGTTGTTGGGACATACGGTTACATGTCTCCGGAATATGCAATGGAAGGTTCCTTTTCTGTCAAGTCTGACACATATAGTTTTGGCGTTCTAATGTTGGAGATTGTAAGCGGGTTAAAGATCAGTTCAACCCAACTCATCATGGATTTTCCCAGCCTTATAGCTTATGCATGGAGCTTATGGAAAGATGGAAATGCAAGAGAATTA…	501	7	MLOC_53969.5	g-type lectin s-receptor-like serine threonine-protein kinase b120-like	251	MLOC_59972.9	g-type lectin s-receptor-like serine threonine-protein kinase b120-like	54	21.5139		MLOC_13663.1	tpa: s-locus receptor-like protein kinase family protein	7	2.78884	YES
TA000419	1847	HW02J08	-	REGULATED	Kelch repeat-containing F-box-like	AGAGGAGGCGGGGGGCGAGGCGAGGCGAGGAGAGGAGAGGAGAGGGGCAGCGGCAGAGGGCTGCAGCAGGGGCAGAAGCATTAGAAGGGGCAGTTGTAACCAAGTGGCAGCAGTAGATAGAGCCATCTATCTATCTCTCTCTCTACAGATCGCGGCTAGGAGATCAGCGAGCGCGCTCCCTTTCCGGATCAATCTCGTCCGATAAGATAGCAGGCCGTACGGGAGCAGCAAGCAAGGGGGGAGGAGGGGAGGCCATGATGCTGGAGGGCAAATCCTGCCTCGACTCGCGCTCCCTGCCCAGCTACTGCGAGCCGGAGTCCGAGTGGGCGTTCCTCGCCCGCGAGGTCTCCGTCATCAGCGGCGGCAAGCGCCCCGCGCCGGAAGACTTCGGCGCGGAAG…	CGTGGCCTTCCTCANCAGGGACTTTAACTCCCTGGTGCGCAACGGGGAGATCTACCGNCTGCGGCGGCAGAATGGCATCGCCGAACATTGGGTCTACTTCTCCTGCAATGTTCTGGAGTGGGACGCCTATNACCCCTACAGAGAGCGCTGGATCCAGGTGCCCAAGATGCCACCGGATGAATGCTTCATGTGCTCCGACAAGGAGTCCCTGGCCGTGGGCACCGAGCTGCTTGTCTTTGGGATGGCACACATTGNGTTCAGATATAGCATCCTGACCAATTCGTGGACAAGGGCTGATCCCATGAACTCTCCTCGGTGCTTGTTCGGATCAACAAGCGTTGGTGAGAAGGCCTATGTCGCTGGAGGCACCGATGCTTCTGGAAAGATACTGAGCTCTGC…	452	8	MLOC_65608.3	1665941 kelch repeat-containing f-box family expressed	178	AK370605	1665941 kelch repeat-containing f-box family expressed	10	5.61798	YES	MLOC_26976.1	1665941 kelch repeat-containing f-box family expressed	10	5.61798	YES
TA000757	1681	HO14P02	-	REGULATED	Unknown protein	TTGCCCATCGTCAAGACGAACCGCCGCACACCGCTCCGTTTCGATGGCGGCCATGAAGGTGGTGCTCAAGCTCGACCTGCACGACGACAAGCAGAAGCAGAAGGCGCTCAAGGTCGTCTCCACTCTCCACGGTGTCGACCAGATCGCCGTGGACACCAAGGACGACAAGATGACGGTGGTCGGCACCGTCGACCCCGTCCACGTCGTCGGCAAGCTGCGCAGCAAGCTCTTCCCCACGGCGCAGATCCTCTCCGTCGGCCCGGCCAAGGAGGAGAAGAAAGACGACGCCAAGAAGGAGCCGGTCCCCGCGTACGCGCCGTGGTACCCGCCTCCGCCGCCGTACCACCCGCAACCGTACTACTACGGCCACTGCGCCGGGGACGACCCCAGCTCCTGCGT…	CGGCACGAGGACCAATTTTTACAAGATGACGGTGGTCGGCACCGTCGACCCCGTCCACGTCGTCGGCAAGCTGCGCAGCAAGCTCTTCCCCACGGTGCATATCCTCTCCGTCGGCCCGGCCAAGGAGGAGAAGAAAGACGATGCCATGAATGAGCCGGTCCCCGCGTACTCTCCGTGGTACCCGCCTCCGCCGCCGTACCACCCGCAACCGTACTACTACGGCCACTGCGCCGGGGACGACCCCAGCTCCTGCGTCATCTGCTGATCGAGCTTTACAGTTTGTTTGTCACCGGCCGTCCTGCCAGCCGGTCGATCGGCGGCGTTCGTTATGTACCTGGCG	340	8	MLOC_56865.3	heavy-metal-associated domain-containing expressed	12	AK364727	2587920 heavy-metal-associated domain-containing protein	10	83.3333		AK251044.1	protein	10	83.3333
TA000906	31822	HR01M21	PRX	FAMILY	Hv-Prx100	TCGAGCACTGTTGGCCTATTGGACTCAACTGCATTCTTGTCTGTAGCCACACCCACATTACTGGAGCTGAATTCGAACGTTTAATTTGGCAAAGGTCCATGGCGATCAGGTCTTTGCTGCTCCCTCTGGCCCTGCTGGTTCTCGCAGCTAGCTCGGCAGCGGTGGCTCAGCTGGAGATCGGCTTCTACAGCAAGACATGCCCGGACGCCGAGAAGATAGTCCGCGAGGAGATGGCCAAGATCATCGCCGCCGCGCCCAGCCTCGCCGGCCCGCTCCTCCGGCTCCATTTCCACGACTGCTTCGTCAGGGGTTGTGACGCCTCTGTCCTGCTCGAATCCACCGACGGCAACGTGGCGGAGAAGGACGCCAAGCCCAACAAGAGCCTGCGAGGGTTCGGCT…	CGGCACGAGGGTCTGTAGCCACACCCACATTACTGGAGCTGAATTCGAACGTTTAATTTGGCAAAGGTCCATGGCGATCAGGTCTTTGCTACTCCCTCTGGCCATGCTGGTTCTCGCAACTAGCTCGGCAGCGGTGGCTCAGCTGGAGATCGGCTTCTACAGCAAGACATGCCCGGACGCCGAGAAGATAGTCCTCGAGGAGATGGCCAAGATCATCGCCGCCGCGCCCAGTCTCGCCGGCCCGCTCCTCCGGCTCCATTTTCATGACTGCTTCGTCAGGGGTTGTGACGCCTCTGTCCTGCTCGAATCTACCGACGGCAACGTGGCGGAGAAGGACGCCAAGCCGAACAAGAGCCTGCGAGGGTTCGGCCCCGTAGAGCGGGTGAAGGCCAAGCTCGAG	400	8	AK370705	peroxidase 1-like	158	AK376373	peroxidase 1-like	44	27.8481		AK371445	peroxidase 1-like	22	13.9241
TA000579	91	HV03E22	-	REGULATED	Non specific lipid transfer protein Cw-21	CGGCACGAGGATCATTTAGCAATAGCCATCTCATCATCTCCAGCTGAGCTCGGCTGCGCTACTATTCCAAAACTCATTAGGGATGGCTCGCGCTGCAGCTACTCAGCTCGTGCTGGTCGCCCTGGTGGCCGCCATGCTCCTCGTAGCCGCCGACGCGGCCATCTCCTGCGGTCAGGTGAGCTCTGCCTTGAGCCCCTGCATCTCCTATGCCCGCGGCAACGGCGCCAAACCGCCTGCGGCCTGCTGCAGCGGCGTCAAGAGACTGGCCGGCGCTGCCCAGAGCACCGCTGACAAGCAAGCGGCGTGCAAGTGCAT	CGGCACGAGGATCATTTAGCAATAGCCATCTCATCATCTCCAGCTGAGCTCGGCTGCGCTACTATTCCAAAACTCATTAGGGATGGCTCGCGCTGCAGCTACTCAGCTCGTGCTGGTCGCCCTGGTGGCCGCCATGCTCCTCGTAGCCGCCGACGCGGCCATCTCCTGCGGTCAGGTGAGCTCTGCCTTG	190	10	MLOC_19141.1	722423 lipid transfer protein	51	MLOC_71436.1	722423 lipid transfer protein	40	78.4314		AK248902.1	722423 lipid transfer protein	23	45.098
TA000418	14351	HW02B05	-	REGULATED	Peroxidase	AAGCAAGCCACAGCCCACAGCCAGATAACAAAGTGCAGGTAGCACGCATAGCCCTGGACTAGTAGCTAGGTAGCTAGCTAACCATGGCCATGGGTTCTGCCTCTTGCATTTCTCTGGTGTTGCTCGTGGCTCTGGCCACGGCGGCGTCGGGGCAACTGTCGTCGACGTTCTACGACACGTCGTGCCCCAGGGCTCTGGCCACCATCAAGAGCGGCGTGGCGGCCGCCGTGAGCAGCGACCCCCGCATGGGCGCGTCCCTGCTCAGGCTTCACTTCCACGACTGCTTTGTCCAAGGCTGTGATGCATCTGTCCTGCTGTCTGGCATGGAACAAAACGCGGGTCCGAACCTGGGGTCGCTGAGGGGCTTCGGCGTCATCGACAGCATCAAAACCCAGCTGG…	GCACAGCCAGATAACAAAGTGCAGGTAGCACGCATAGCCCTGGACTAGTAGCTAGGTAGCTAACCATGGCCATGGGTTCTGCCTCTTGCATTTCTCTGGTGTTGCTCGTGGCTCTGGCCACGGCGGCGTCGGGGCAACTGTCGTCGACGTTCTACGACACGTCGTGCCCCAGGGCTCTGGCCACCATCAAGAGCGGCGTGGCGGCCGCCGTGAGCAGCGACCCCCGCATGGGCGCGTCCCTGCTCAGGCTTCACTTCCACGACTGCTTTGTCCAAGGCTGTGATGCATCTGTCCTGCTGTCTGGCATGGAACAAAACGCGGGTCCGAACCTGGGGTCGCTGAGGGGCTTCGGCGTCATCGACAGCATCAAAACCC	375	10	MLOC_55663.1	peroxidase 25-like	28	MLOC_74605.1	760810 peroxidase	8	28.5714		MLOC_65226.3	root peroxidase	7	25
TA000915	757	HY10I10V	PRX	FAMILY	Hv-Prx3	GCAAGCCACACGCTTAGCTTAGCCTTAGCTAGCTAGCTTACTCCACAGTGCGCAAAGCACACCACATCAACGATGGCGACTACGGGCAGCCGTAGTACACTGGTTCTGGTCTATCTGACCGTCGCAGTGCTAGTCTCCCCTGCCCTGTCCGCCCCTCTGGACGGCGCCGGCTTCCACTCGGCGACGTGCCCGCAGCTGGAGAGCATCGTGTTCTCCTCCGTGCAGGCGGCGCTCCAGCGGGAGGTGGCGCTCGCCGCCGGCCTGCTCCGCATCTTCTTCCACGACTGCTTCCCGCAGGGCTGCGACGCGTCCGTGTACCTCAAGGGCAGAGGCACGGAGCAGGCCATGGGGCCCAACACCACGCTGCAGCCGCGGGCGCTGCAGCTCGTGGAGGACATC…	CAAAGCACACCACATCAACGATGGCGACTACGGGCAGCCGTAGTACACTGGTTCTGGTCTATCTGAGCGTCGCAGTGCTAGTCTCCCCTGCCCTGTCCGCCCCTCTGGACGGCGCCGGCTTCCACTCGGCGACGTGCCCGCAACTGGAGAGCATCGTGTTCTCCTCCGTGCAGGCGGCGCTCCAGCGGGAGGTGGCGCTCGCCGCCGGCCTCCTCCGCATCTTCTTCCACGACTGCTTCCCGCAGGGCTGCGACGCGTCCGTGTACCTCAAGGGCAGAGGCACGGAGCAGGCCATGGGGCCCAACACCACGCTGCAGCCGCGGGCGCTGCAGCTCGTGGAGGACATCCGCGCCAAGGTGCACGCCGCGTGCGGCCCCACCGTGTCCTGCGCCGACATCT…	510	10	AK354769	peroxidase 12-like	201	MLOC_4683.1	peroxidase 12-like	91	45.2736		MLOC_54893.1	2553355 anionic peroxidase	19	9.45274	YES
TA001200	4162	HO10H08	WRKY	FAMILY	Hv-WRKY28	ACATCCCCATTTTGCCTCTCCTCCGGTCTACACACACACACACACACACTCACGCATCCTTCCGATCTTACATTTGCTCTGGAAATCAGGGAGGAATCCACCTTACACCGGCGAGGAAGAAGTTCCGAGCAAAGAGAGATGGAGGCAGTGGAAGGCAATGGAGGAGGGAGCGGCCTGGTGGTGACGGAGCTGAGCCACATCAAGGAGCTGGTGAAGCAGCTGGACGTGCACCTGGGAGGCTCGCCGGGCCTCTGCAAGCACCTCGCCCAGCAGATCTTCGCCGTCACCGAGAAGTCCATCGGCATCATCAGGTCCGGCCACTTCAACTGCCCCAAGCGCTCGGCCGCCGGCGCCGGCCTCGACTCGCCGCCGCTGTCCGCGACGCCCAGCCCCGTCAGC…	CTTTTTGGGTTGCATTCTCTCTTTTTTCAACGTCTGATGCTAAGAAGGCAGAAATGTCGAAGTTGGTAACGTCCTCGTCGAAGCTGTTGACGTCCAAGGCAGAATCGTCGAAGCTCCAGTAGGCGAAGCCGGCCTCCTCCGTGTCGGCCGGCGGCATGCTCGTGGCTTCCACGAGCGCAGACACCATTGTCTGGAGCTCAGACTGCGCCTGGAACGGGTTGAAACACATGTGGTTCGAGCCCGAGGTCGCCGGCGAGGGTTCGAGGGACGTGGGCATCGACACGAAGCAGTTCTCCGGCGTCGACGGCGCGGAGAACGGGTGGTGCTCCGGCGGCGTCATGCCGCTCACGGCCGGCGAGGAGAAACTGAAGGGCGTGGTGGTGCTCCAGCCCTGCGTTC…	700	11	MLOC_52504.2	2584438 wrky transcription factor 64-like protein	361	MLOC_45055.1	1100715 wrky-type transcription factor 45-1	34	9.41828	YES	AK361795	wrky dna-binding domain superfamily protein	10	2.77008	YES
TA000919	11153	HC08L20	WRKY	FAMILY	Hv-WRKY36	GTTTGCTTGAAAAGCCGCAGGCATGGAGCGCAGGTTACGGCGCCGGAGAGCAGGCACGTGACCAAGGTGAGGAGCTGCGGCGGCGGCAAGAAGACGCCCATGGACGGGTACAGGTGGAGGAAGTACGGGCAGAAGTTCATCAAGAACAACCCCCATCCCAGGAGCTACTACAAGTGCACCAGCGCACGGTGCAGCGCCAAGAAGCACGTGGAGAAGTCCACCGACGACCCGGAGATGCTCATCGTCACCTACGAGGGGTCGCACCTCCACGGCCCGCAGACGACGACACTCCGGCGCTTCCAGCCCCCGGACGCCGCCGCGGACCTGCCCGGCGCGGCGGGCGTCGCCATCGCTGGCGCCGGGATAGGCTGCAGCGTACGGCCATCGTATGGAACGTCA…	GTGACCAAGGTGAGGAGCTGCGGCGGCGGCAAGAAGACGCCCATGGACGGGTACAGGTGGAGGAAGTACGGGCAGAAGTTCATCAAGAACAACCCCCATCCCAGGAGCTACTACAAGTGCACCAGCGCACGGTGCAGCGCCAAGAAGCACGTGGAGAAGTCCACCGACGACCCGGAGATGCTCATCGTCACCTACGAGGGGTCGCACCTCCACGGCCCGCAGACGACGACACTCCGGCGCTTCCAGCCCCCGGACGCCGCCGCGGACCTGCCCGGCGCGGCGGGCGTCGCCATCGCTGGCGCCGGGATAGGCTGCAGCGTACGGCCATCGTATGGAACGTCATCCGGCGACGATGTGCGACGAGAAGACAACCAGCCGCTGCACCGTGGCGCCGTGCAG…	501	11	AK362686	2561928 wrky-type transcription factor 45-2	248	MLOC_67851.2	wrky dna-binding domain superfamily protein	4	1.6129		AK354853	wrky transcription factor	3	1.20968
TA000746	13840	HO12M17	-	REGULATED	Polyubiquitin	GTTTGTTTATTCTCTAACGTCTGTAGATTTATTTTTCTTGGAAAAGCTTTGATGATGCGCATGTCTGTCAGCAACGTGGAATCACAATCTTTAGTTCCGGTCATGAGCATGCACCATCTGTTATTTTCTCTTGAATGAAAAGAAATATGCTACTGCCTGTTTGTTTATTCTCTACGCTGTTGGTGTATAGTAGAAGCTTACAATAAATATTTCTCCTAGTTTGCTTTTGACTGCTTCTTGAAGCTCACCATTCTGTTTTGGATGTCTCGGCAGTATGCAGATCTTTGTGAAGACCCTCACCGGCAAGACCATCACCCTTGAGGTTGAGAGCTCTGACACCATCGACAACGTCAAGGCCAAGATCCAGGACAAGGAGGGCATCCCCCCGGACCAGCAACG…	CGGCACGAGGGCAAGACCATCACCCTTGAGGTTGAGAGCTCTGACACCATCGACAATGTCAAGGCCAAGATCCAGGACAAGGAGGGCATTCCTCCGGATCAGCAGCGCCTGATCTTTGCCGGCAAGCAGCTGGAGGATGGCCGCACCCTCGCGGACTACAACATCCAGAAGGAGTCCACCCTCCACCTTGTC	192	12	AK371303	2505987 polyubiquitin	256	AK372915	1905985 polyubiquitin 2	185	72.2656		AK372493	2244819 ubiquitin fusion protein	66	25.7812
TA000378	17246	HS03H01	-	REGULATED	Zinc finger protein-like	GCAAAATAGAGAAACGCAACTCCAAGCCGAGGACTCCCTCGCGACCTCCTCCTCCGCCGCCGCCGCCCGCCCGCCGAAGCTTGGTCCAAGCCGGAGCCGAGCGGACAGGAAGGGGCGGCCAAGATGCCGACGGTCACCTGCAACGCCTGCAACGCGGCGTTCGAGGAGGAGGAGGAGCAGCGCCTCCACTACCGCTCCGAGTGGCACCGCTACAACCTCAAGCGCAAGGTGGCTGGAGTTCCTGGAGTTACCGAGGCTCTGTTTATTGCTAGACAAACTGTTTTAGCAGAGGGAAGCAATTCTACCATTGCTCCTCCAATGTCTTACAGCTGTGCTCTTTGTGGAAAAGGGTACAGGAGTGCAAAAGCTCATGCCCAACATCTCACCACGCGATCACAT…	GCAAAATAGAGAAACGCAACTCCAAGCCGAGGACTCCCTCGCGACCTCCTCCTCCGCCGCCGCCGCCCGCCCGCCGAAGCTTGGTCCAAGCCGGAGCCGAGCGGACAGGAAGGGGCGGCCAAGATGCCGACGGTCACCTGCAACGCCTGCAACGCGGCGTTCGAGGAGGAGGAGGAGCAGCGCCTCCACTACCGCTCCGAGTGGCACCGCTACAACCTCAAGCGCAAGGTGGCTGGAGTTCCTGGAGTTACCGAGGCTCTGTTTATTGCTAGACAAACTGTTTTAGCAGAGGGAAGCAATTCTACCATTGCTCCTCCAATGTCTTACAGCTGTGCTCTTTGTGGAAAAGGGTACAGGAGTGCAAAAGCTCATGCCCAACATCTCACCACGCGATCACAT…	467	12	MLOC_59849.1	nac domain-containing protein 43-like	167	MLOC_68168.1	probable carboxylesterase 2-like	3	1.79641		MLOC_59369.1	f-box protein pp2-b10-like	2	1.1976
TA000472	19118	HY05M20	-	REGULATED	Glucan endo-1,3-beta-glucosidase	CACACACGCGCCCAGACTGCGCTCTGACGCCACCACCACACACACACCGTCGAAGCAAGCAAGGAACCCGCTCCGTCCGTCCCCATCCATGGCGCCCCACGCCGCCCGCCGCCTCCTCCTCCTCCTCGCGCTGGCCGCCGCGCTCGCCGCCCGCTCCGATGGGGCGTGGTGCGTGTGCCGCGCCGACCTGCCGGACGCGGCGCTGCAGAGGACGCTGGACTACGCGTGCGGCAGCGCCGCCGACTGCAAGCCCATCCAGCCCAGCGCCGCCTGCTTCGCGCCGGACACCGTCAAGGCGCACTGCTCCTACGCCGTCAACAGCTTCTACCAGCGCAGCGGCCAGAACCCGCTCGCCTGCGTCTTCTCCGGCACCGCCGTCCTCTCCACCGTCGACCCAAG…	GGCTCTGACGCCACCACCACACACACACCGTCGAAGCAAGCAAGGAACCCGCTCCGTCCGTCCCCATCCATGGCGCCCCACGCCGCCCGCCGCCTCCTCCTCCTCCTCGCGCTGGCCGCCGCGCTCGCCGCCCGCTCCGATGGGGCGTGGTGCGTGTGCCGCGCCGACCTGCCGGACGCGGCGCTGCAGAGGACGCTGGACTACGCGTGCGGCAGCGCCGCCGACTGCAAGCCCATCCAGCCCAGCGCCGCCTGCTTCGCGCCGGACACCGTCAAGGCGCACTGCTCCTACGCCGTCAACAGCTTCTACCAGCGCAGCGGCCAGAACCCGCTCGCCTGCGTCTTCTCCGGCACCGCCGTCCTCTCCACCGTCGACCCAAGCGCTAACGGCTGCAAGTAC…	635	13	AK356729	glucan endo- -beta-glucosidase 3 precursor	252	MLOC_8669.1	2616143 protein	9	3.57143	UNKNOWN	AK360030	regulatory protein family protein	3	1.19048
TA000758	5280	HO15P02	-	REGULATED	Receptor-like kinase (TAK19-1 Triticum aestivum)	ACAACATCGAAGAACGGCATCTGGCGCGAAAGGCAATGGGCCTTGTCAGTAGGGCAGGCTCCGATGCTGATAACTTCTCTGAGATCAGTGACAGGCATTCTGAAACTAGCTCTATGCAGTCGGTTGATGATATCCAGCAGCAGAGGGAGATTATGGTACTTTCCAAGCTCCCTGAAGATGAGATGGGTACGAATTCAGCCGATCATGAGCTTGCGAGCTTTGGTTACGCCGATTCAGAGGGGAGGTTAAGCGATATATCAGATAGTGGCATATCCATGGGTACAGAAACCGACGGCTCAATAAGTAGCATGGTTGACTTCTCTCTCTTTCCGGAGCAGGAAAAAATAGCTAGCACATGGAAAGAACAAGAAAATGCACCCAACACACCAAAAGATCGAC…	CGGCACGAGGCCGGAGCTTCGGCGTCATATCCAGCAAGTCCGACGTGTACAGCTTCGGGATGCTGCTGCTGGAGATGGCTGGCGGAAGAAGGAACGCTGATCCAAACATGGGGTCCTCAAGCCAGGCGTACTATCCGTCATGGGTGTACGACCAGCTGACTCGGGAAGAAGCGGGCGAGATATCTCCAGTTGCTGTCGACATGCACGAGCTGGAGAAGAAGCTGTGTGTTGTCGGATTATGGTGTATTCAGATGAGGTCTCGTGATCGGCCAACGATGAGCGAGGTCATTGAGATCCTGGAGGCTGGGGTTGATGGCCTACAGATGCCTTCGAGGCCGTTTTTCTGTGACGAAGGACACATCCATGTGGAGGACTCTTACCATTTCACTTCGGAGCTGA…	438	13	AK365257	probable receptor-like protein kinase at1g67000-like	226	AK353778	protein	26	11.5044		AK359637	probable leucine-rich repeat receptor-like protein kinase at1g68400-like	23	10.177
TA001401	23554	Genomic_cDNA_PCR	WRKY	FAMILY	Hv-WRKY51	GAAGGAATGGACATCTATCTCATCTATCTCTTCTCTTTTGGGCCCAATCAATTAGCCCTTGTTTCTTTCACAAAAGCAAGCCGAAAAGCCAATGAGAAAAAAAAAATCCCCCCACCCAACCATCTCCCTCTCTCTCTATACTACATCACCGCTCCCTCTCTCTCTCTCTGAATCCCCAAGATATAGCCAAGAGCTGCGCTCCGTCTCGTTCTCTTGCGTTGCGCGCACACACACACCTCTCGCTGTCTCCTCGGCTTGCCTCACTAATCACTGCACCACCATACCACCACTACTAGTACCTCCCCCATATGCTTGCTTCCCTCTCGATCCCTCTCCTCCTCCCTTCAGTTTCATAAGCCCAGCGCCAGCCACAGCCCCAATCCCAAGAGCAATCGAGAT…	CCCAACCATCTCCCTCTCTCTCTATACTACATCACCGCTCCCTCTCTCTCTCTCTGAATCCCCAAGATATAGCCAAGAGCTGCGCTCCGTCTCGTTCTCTTGCGTTGCGCGCACACACACACCTCTCGCTGTCTCCTCGGCTTGCCTCACTAATCACTGCACCACCATACCACCACTACTAGTACCTCCCCCATATGCTTGCTTCCCTCTCGATCCCTCTCCTCCTCCCTTCAGTTTCATAAGCCCAGCGCCAGCCACAGCCCCAATCCCAAGAGCAATCGAGATTCGGGCTCCTGCACCATCTATCTCCAACGGACAAGAGCAAAGCGATACACCTACCATACCATAGCTAGCGCCTATGTCGGGCGAGTTCCAGTTCCAGGACGAGCTCGCGTCGCT…	511	13	AK366837	probable leucine-rich repeat receptor-like protein kinase at5g49770-like	75	AK358052	2614757 protein	75	100		AK357462	glutamate receptor -like	3	4	NO
TA001453	1473	HY02N05	-	REGULATED	Endo-1,4-beta-glucanase Cel1 [Hordeum vulgare subsp. vulgare]	GCGGCCTCATTTCATTTCATCATAACATAGCTAGCGCCGTGCCATCGNTCACCACCACCACCACCCCGGACGGCCACCATTCATTCATTCATTCATTCCTAGTACCACCACCACCAGCAGCAGCACCTTGGTCTCTCCCCCCTCTCCGTCCTCCTCCTCCGGCCATTGCCGTCGCGGATTAGACGAGGCGGCGGTCGGCGGCAAGATGTTCGGGCGGGACCCGTGGGGCGGGACGCTGGAGATCTCGAACGCGGACTCGGCGACGGACGACGACCGGAGCCGGGACCTGGACCGGGGCGCCATGATGCGGCACCAGCTGGACGAGACGCAGCAGAGCTGGCTGCTGGCCGGCCCGGGCGACCAGGCAGGCAAGAAGAAGAAGAAGTACGTCGACATCGG…	GCGGCCTCATTTCATTTCATCATAACATAGCTAGCGCCGTGCCATCGNTCACCACCACCACCACCCCGGACGGCCACCATTCATTCATTCATTCATTCCTAGTACCACCACCACCAGCAGCAGCACCTTGGTCTCTCCCCCCTCTCCGTCCTCCTCCTCCGGCCATTGCCGTCGCGGATTAGACGAGGCGGCGGTCGGCGGCAAGATGTTCGGGCGGGACCCGTGGGGCGGGACGCTGGAGATCTCGAACGCGGACTCGGCGACGGACGACGACCGGAGCCGGGACCTGGACCGGGGCGCCATGATGCGGCACCAGCTGGACGAGACGCAGCAGAGCTGGCTGCTGGCCGGCCCGGGCGACCAGGCAGGCAAGAAGAAGAAGAAGTACGTCGACATCGG…	427	14	MLOC_63741.3	endo- -beta-glucanase	118	AK250565.1	glycoside six- subgroup	118	100		MLOC_34376.1	nac domain transcription factor superfamily protein	8	6.77966	NO
TA000747	13715	HO13K06	-	REGULATED	Ubiquitin	GGCCAAGATCCAGGATAAGGAGGGGATTCCACCGGATCAGCAGCGTCTCATCTTCGCTGGCAAGCAGCTCGAGGATGGCCGCACCCTTGCGGACTACAACATCCAGAAGGAGTCCACCCTCCACCTGGTGCTCAGGCTTCGCGGTGGTATGCAGATCTTTGTGAAGACCCTCACCGGCAAGACCATCACCCTGGAGGTTGAGTCCTCGGACACCATCGACAACGTCAAGGCCAAGATCCAGGACAAGGAGGGCATTCCACCGGACCAGCAGCGTCTAATCTTTGCCGGCAAGCAGCTCGAGGATGGCCGCACCCTTGCGGACTACAACATCCAGAAGGAGTCCACCCTCCACCTGGTGCTCAGGCTTCGCGGTGGTATGCAGATCTTTGTGAAGACCCT…	GGCCAAGATCCAGGATAAGGAGGGGATTCCACCGGATCAGCAGCGTCTCATCTTCGCTGGCAAGCAGCTCGAGGATGGCCGCACCCTTGCGGACTACAACATCCAGAAGGAGTCCACCCTCCACCTGGTGCTCAGGCTTCGCGGTGGTATGCAGATCTTTGTGAAGACCCTCACCGGCAAGACCATCACCCTGGAGGTTGAGTCCTCGGACACCATCGACAACGTCAAGGCCAAGATCCAGGACAAG	247	14	AK375488	low quality protein: ubiquitin-60s ribosomal protein l40-like	306	AK371303	2505987 polyubiquitin	108	35.2941		AK360597	1905985 polyubiquitin 2	105	34.3137
TA000790	13712	HO06M21	5H QTL	MAP POS	Ubiquitin	CGGCACGAGGCAGGGGTGGTATGCAGATCTTCGTGAAGACCCTCACCGGCAAGACCATCACCCTGGAGGTTGAGTCTTCGGACACCATCGACAACGTCAAGGCGAAGATCCAGGACAAGGAGGGCATCCCCCCGGACCAGCAGCGCCTCATCTTTGCCGGCAAGCAGCTTGAGGATGGCCGAACCCTTGCTGACTACAACATCCAGAAGGAGTCCACCCTGCACCTGGTGCTCCGCCTCAGGGGTGGTATGCAGATCTTCGTTAAGACCCTCACTGGCAAGACCATCACCCTGGAGGTTGAGTCATCTGACACCATCGACAATGTGAAGGCAAAGATCCAGGACAAGGAGGGCATCCCACCGGACCAGCAGCGCCTCATCTTTGCTGGTAAGCAGCTTG…	CAGGGGTGGTATGCAGATCTTCGTGAAGACCCTCACCGGCAAGACCATCACCCTGGAGGTTGAGTCTTCGGACACCATCGACAACGTCAAGGCGAAGATCCAGGACAAGGAGGGCATCCCCCCGGACCAGCAGCGCCTCATCTTTGCCGGCAAGCAGCTTGAGGATGGCCGAACCCTTGCTGACTACAACATCCAGAAGGAGTCCACCCTGCACCTGGTGCTCCGCCTCAGGGGTGGTATGCAGATCTTCGTTAAGACCCTCACTGGCAAGACCATCACCCTGGAGGTTGAGTCATCTGACACCATCGACAATGTGAAGGCAAAGATCCAGGACAAGGAGGGCATCCCACCGGACCAGCAGCGCCTCATCTTTGCTGGTAAGCAGCTTGAGGATGGCCG…	451	14	AK372915	low quality protein: ubiquitin-60s ribosomal protein l40-like	172	AK375488	2505987 polyubiquitin	153	88.9535		AK371303	1905985 polyubiquitin 2	150	87.2093
TA001101	16135	HO29B18	RLK	FAMILY	Receptor-like kinase	CATGGGATTCTGCTCAGAGGAAATGAGGAGAGCACTGGTTTACGAGTACATGCCTCAAGGTTCTCTGGACAAGTACATCTTCTCATCCGGGAAGAGTTTTTGCTGGGACAAGCTCGCCGAGATAGCTTTGGGCATTGCAAGGGGGATCGACTACCTTCATCAGGGTTGTGACATGCAGATTCTGCACTTTGACATCAAGCCACATAACATCCTTCTCGACAACAATTTTGTCCCCAAAGTTGCTGATTTTGGTCTCGCGAAACTATACCCAAGGGACAACAGCTTTGTGCCATCGAGAGCCCTACGGGGAACAATTGGGTACATAGCTCCTGAGATGATATCTCGTAGCTTCGGCGCCATATCGAGCAAGTCTGATGTTTACAGCTTTGGGATGCTGCT…	ATCAGGGTTGTGACATGCAGATTCTGCACTTTGACATCAAGCCACACAACATCCTTCTCGACAACAATTTTGTCCCCAAAGTTGCTGATTTTGGTCTCGCGAAACTATACCCAAGGGACAACAGCTTTGTGCCATCGAGAGCCCTACGGGGAACAATTGGGTACATAGCTCCTGAGATGATATCTCGTAGCTTCGGCGCCATATCGAGCAAGTCTGATGTTTACAGCTTTGGGATGCTGCTGCTAGAGATGGCCGGAGGAAGAAGGAATGCTGATCCAAATGCGGCAAACACGAGCCAAGCGTACTATCCGTCGTGGGTGTATGACCGGCTAACTCAACAAGATCATGTGGGTGAGATATTTGCTCATGTTTATACTGAGATGCATGAGTTGGAGAGGA…	500	15	AK368272	probable receptor-like protein kinase at5g39030-like	264	AK363840	821723 rust resistance kinase lr10	63	23.8636		AK360424	probable receptor-like protein kinase at1g67000-like	42	15.9091
TA000821	13653	HY07E20	5H QTL	MAP POS	Polyubiquitin	CCAGGTAACCATGGTTGACAGGCACTAAAGTGAAAGAACCAGCTACGGTCGCTACTACTCCTANATACAGGCAACGCGATCTAAGAGGAGGTGAACTTGGTGACGGCCTTGGTGCCCTCGGAGACGGCGTGCTTGGCGAGCTCGCCGGGGAGGACGAGGCGGACGGAGGTCTGGATCTCCCGGGAGGTGATGGTGGGCTTCTTGTTGTAGCGGGCGAGCTTGGCGGCCTCACCGGCGAGCTTCTCGAANATGTCGTTGATGAAGGAGTTCATGATGGACATGGCCTTGGAGGAGATGCCGATGTCGGGGTGCACCTGCTTGAGCACCTTGAAGATGTAGATCTTGTACGTCTCCACGCTCTTCTTCGCCTTCTTCTTGCCCTTCTTCTCGCCGCCGTCC…	ACCATGGTTGACAGGCACTAAAGTGAAAGAACCAGCTACGGTCGCTACTACTCCTANATACAGGCAACGCGATCTAAGAGGAGGTGAACTTGGTGACGGCCTTGGTGCCCTCGGAGACGGCGTGCTTGGCGAGCTCGCCGGGGAGGACGAGGCGGACGGAGGTCTGGATCTCCCGGGAGGTGATGGTGGGCTTCTTGTTGTAGCGGGCGAGCTTGGCGGCCTCACCGGCGAGCTTCTCGAANATGTCGTTGATGAAGGAGTTCATGATGGACATGGCCTTGGAGGAGATGCCGATGTCGGGGTGCACCTGCTTGAGCACCTTGAAGATGTAGATCTTGTACGTCTCCACGCTCTTCTTCGCCTTCTTCTTGCCCTTCTTCTCGCCGCCGTCCTTGCCGG…	517	16	AK375283	histone -like isoform 1	119	AK370551	histone -like isoform 1	111	93.2773		AK374993	histone -like isoform 1	110	92.437
TA000076	2987	HE01K23	-	REGULATED	Os-WRKY68-like	CTGGTGTCCGCCGGCAAGCCGCCGCTGTCCGGGCACAAGAGGAAGCCCTGCGCCGGCGCGCACTCGGAGGCCAACACCACGGGCAGCCGATGCCACTGCTCCAAGAGAAGGAAGAACCGCGTGAAGACGACGGTGAGAGTGCCGGCGGTGAGCGCGAAGATCGCTGACATCCCGCCGGACGAGTACTCGTGGAGGAAGTACGGCCAGAAGCCCATCAAGGGATCCCCTTACCCACGGGGCTACTACAAGTGCAGCACCGTACGAGGGTGCCCGGCGAGGAAGCACGTGGAGCGCGCCCTGGACGACCCGGCGATGCTGGTGGTGACCTACGAGGGCGAGCACCGCCACTCGCCGGGGCCGATGCCGATGCCGATGCCGATGCAGATGGCGCCGTCGCCG…	CTGGTGTCCGCCGGCAAGCCGCCGCTGTCCGGGCACAAGAGGAAGCCCTGCGCCGGCGCGCACTCGGAGGCCAACACCACGGGCAGCCGATGCCACTGCTCCAAGAGAAGGAAGAACCGCGTGAAGACGACGGTGAGAGTGCCGGCGGTGAGCGCGAAGATCGCTGACATCCCGCCGGACGAGTACTCGTGGAGGAAGTACGGCCAGAAGCCCATCAAGGGATCCCCTTACCCACGGGGCTACTACAAGTGCAGCACCGTACGAGGGTGCCCGGCGAGGAAGCACGTGGAGCGCGCCCTGGACGACCCGGCGATGCTGGTGGTGACCTACGAGGGCGAGCACCGCCACTCGCCGGGGCCGATGCCGATGCCGATGCCGATGCAGATGGC	389	19	AK371958	2584438 wrky transcription factor 64-like protein	207	MLOC_37802.1	1100715 wrky-type transcription factor 45-1	8	3.86473	YES	MLOC_65770.2	wrky transcription factor	7	3.38164	YES
TA000818	36806	HA28H16	5H QTL	MAP POS	Flavonol synthase	GCAGCAGTCAAGCAATCTCCACACACATCTCTCCTACTCCCGAATCCGTTCTCCACCTAGCCATGGACGCCTCAGCCACCGTAGCCGCCGGGAAGGGGAAGAAGGGCGCGGCCGGGCGCAAGGCCGGCGGCCCCAGGAAGAAGTCCGTGTCGCGGTCCGTCAAGGCCGGGCTCCAGTTCCCCGTCAGCCGCATCGGGCGCTTCCTCAAGAAGGGCCGCTACGCGCAGCGCGTCGGTTCCGGCGCCCCCGTCTACCTCGCGGCGGTCCTCGAGTACCTCGCCGCCGAGCTGCTGGAGCTGGCGGGCAACGCCGCCAAGGACAACAAGAAGAGCCGCATCACCCCCCGCCACCTGCTGCTCGCCATCAGGAACGACGAGGAGCTCGGCAAGCTGCTCACCG…	ACATCTCTCCTACTCCCGAATCCGTTCTCCACCTAGCCATGGACGCCTCAGCCACCGTAGCCGCCGGGAAGGGGAAGAAGGGCGCGGCCGGGCGCAAGGCCGGCGGCCCCAGGAAGAAGTCCGTGTCGCGGTCCGTCAAGGCCGGGCTCCAGTTCCCCGTCAGCCGCATCGGGCGCTTCCTCAAGAAGGGCCGCTACGCGCAGCGCGTCGGTTCCGGCGCCCCCGTCTACCTCGCGGCGGTCCTCGAGTACCTCGCCGCCGAGCTGCTGGAGCTGGCGGGCAACGCCGCCAAGGACAACAAGAAGAGCCGCATCACCCCCCGCCACCTGCTGCTCGCCATCAGGAACGACGAGGAGCTCGGCAAGCTGCTCACCGGCATCACCATCGCGCACGGCGGCG…	595	26	AK369538	histone h2a	240	AK374797	histone h2a	38	15.8333		AK251852.1	histone h2a	29	12.0833
TA000696	14157	HO13D15	-	REGULATED	Hv-Prx40 (MIR1)	CGGCACGAGGAGCTACGGCTATTACAACAGCAGGTGCCCTAGCGCGGAGAAGCTCGTCACGGCTGCCGTGAGGAAGGCTGTGGCTGCGAACCCCGGCATTGGTGCAGGGCTCATCCGTCTCTTCTTCCACGACTGCTTCGTTCGGGGGTGCGATGCTTCCGTTCTCCTCACCGCGACCAACTCTAACAACATGGACACGGAGAGGGAGGGCCCTCCAAACAAGGACAGCCTGCGAGGGTTCGAGGTGATCGACGAGGCCAAGGCGGCGATCGAGGCCGCCTGCCCAGGCACAGTCTCATGCGCCGACGTCGTCGCCTTCGCCGCCCGCGACGCGTCCTACTTCCTCAGCAACCGCAGGATCAACATCCCGATGCAGGGCGGCCGCTATGACGGGCGCGA…	CGGCACGAGGAGCTACGGCTATTACAACAGCAGGTGCCCTAGCGCGGAGAAGCTCGTCACGGCTGCCGTGAGGAAGGCTGTGGCTGCGAACCCCGGCATTGGTGCAGGGCTCATCCGTCTCTTCTTCCACGACTGCTTCGTTCGGGGGTGCGATGCTTCCGTTCTCCTCACCGCGACCAACTCTAACAACATGGACACGGAGAGGGAGGGCCCTCCAAACAAGGACAGCCTGCGAGGGTTCGAGGTGATCGACGAGGCCAAGGCGGCGATCGAGGCCGCCTGCCCAGGCACAGTCTCATGCGCCGACGTCGTCGCCTTCGCCGCCCGCGACGCGTCCTACTTCCTCAGCAACCGCAGGATCAACATCCCGATGCAGGGCGGCCGCTATGACGGGCGCGA…	526	28	AK353768	peroxidase 16-like	266	AK251900.1	peroxidase 52-like	55	20.6767		MLOC_72727.1	peroxidase 52-like	52	19.5489
TA001408	13780	Genomic_cDNA_PCR	PRX	FAMILY	Hv-Prx23	TCGAGCACTGTTGGCCTACCGCTCGCTCCCGCGCCCCCACGCAAGCGCACTCTCTCGCTCTCTAGCCGCGCAGCCGATACAAATCGTGCGTGCCGGCGTCAGTCACGCCACGCACGGTGCGCGTCCACGCCGAGTGGAGCGGAGCTGAGCAGAGCAGGGCTTTGCTCGACCGGCAATGGCGGGAGCCTGCTCGTGCGCCGGCCTCCTGGCGCTGGTCGTGCTCGCGTGCATCGCCGACGCTGCGACCGCGCAGCTGCGGCAGAACTACTACGCCACCAGCTGCCCCAGTGCCGAGTCCACCGTGCGCTCCGTCATCTCGCAGCACGTCCAGCAGAGCTTCGCCGTCGCGCCAGGCACGCTCCGCCTCTTCTTCCACGACTGCTTCGTCCGGGGGTGCGA…	GCGCACTCTCTCGCTCTCTAGCCGCGCAGCCGATACAAATCGTGCGTGCCGGCGTCAGTCACGCCACGCACGGTGCGCGTCCACGCCGAGTGGAGCGGAGCTGAGCAGAGCAGGGCTTTGCTCGACCGGCAATGGCGGGAGCCTGCTCGTGCGCCGGCCTCCTGGCGCTGGTCGTGCTCGCGTGCATCGCCGACGCTGCGACCGCGCAGCTGCGGCAGAACTACTACGCCACCAGCTGCCCCAGTGCCGAGTCCACCGTGCGCTCCGTCATCTCGCAGCACGTCCAGCAGAGCTTCGCCGTCGCGCCAGGCACGCTCCGCCTCTTCTTCCACGACTGCTTCGTCCGGGGGTGCGACGCGTCGGTGATGCTGATGGCGGCGAACGGGGACGACGAGAGCC…	404	28	MLOC_66485.1	peroxidase 16-like	98	AK354000	peroxidase 52-like	6	6.12245	YES	AK368386	peroxidase 52-like	6	6.12245	YES
TA000628		HO10F22	NHR	REGULATED	Hv-Prx29	CGGCACGAGGCTTCCACGACTGCTTCGTCCAAGGTTGTGACGCGTCTGTTCTGCTGTCTGGCATGGAACAAAACGCGGCGCCGAACGTCATGTCCCTGCGAGGCTTCGAAGTCATAGACAGCATCAAGGCGAAGCTCGAGACCATGTGCAAGCAGACCGTCTCCTGCGCCGACATCCTCACCGTCGCTGCCCGCGATTCCGTCGTCGCCTTGGGAGGGCCTTCGTGGACGGTTCCTCTTGGGAGGAGGGACTCCACCAATGCAAACGAAGCAGCGGCGAACTCCGATCTACCTCCCCCGTTCTTCGACCTCGTCAACCTCACCCAATCCTTCGGCGACAAGGGCTTCACCGTCACCGACATGGTCGCCCTCTCCGGCGCCCACACCATCGGGCAAGCCC…	CGGCACGAGGCTTCCACGACTGCTTCGTCCAAGGTTGTGACGCGTCTGTTCTGCTGTCTGGCATGGAACAAAACGCGGCGCCGAACGTCATGTCCCTGCGAGGCTTCGAAGTCATAGACAGCATCAAGGCGAAGCTCGAGACCATGTGCAAGCAGACCGTCTCCTGCGCCGACATCCTCACCGTCGCTGCCCGCGATTCCGTCGTCGCCTTGGGAGGGCCTTCGTGGACGGTTCCTCTTGGGAGGAGGGACTCCACCAATGCAAACGAAGCAGCGGCGAACTCCGATCTACCTCCCCCGTTCTTCGACCTCGTCAACCTCACCCAATCCTTCGGCGACAAGGGCTTCACCGTCACCGACATGGTCGCCCTCTCCGGCGCCCACACCATCGGGCAAGCCC…	532	36	MLOC_79176.1	peroxidase 16-like	257	AK355507	peroxidase 52-like	113	43.9689		MLOC_65226.3	peroxidase 57-like	20	7.7821	YES
TA000907	23353	HR01N23	PRX	FAMILY	Hv-Prx68	CGACAGTTCATTTCTCCGAAGAGCTACCTAGCACGATGAGGACGGCGTCGTCGCTTCTCTCCTTCCTCGCCGTCTCAATGTTTATCCTGCCCCCCATGGCGATGGCGGACGGCTACAGCCAGCCGCAAGACTACCAGCCGCCGGCCTACAGGAAGCCCGCGGACGGCCTTGTCGCCGGATACTACGGCAAGTCGTGCCCCGACATGGAGGGCATCGTCCAGAGGGCCGTCAAGAAGGCCTTCGCCGCAGACTACACCATCGCCGCTGGCCTCATCCGCCTCTTCTTCCATGACTTTGCCGTCGGCGGGTGCGACGCGTCGATCCTGATAGACGCGCCGGGGAGCGAGAGGTATGCCGCGGCGAGCAAGACGCTCCGGGGCTTCGAGCTGATCGAGGCCA…	CCTCGCCGTCTCAATGTTTATCCTGCCCCCCATGGCGATGGCGGACGGCTACAGCCAGCCGCAAGACTACCAGCCGCCGGCCTACAGGAAGCCCGCGGACGGCCTTGTCGCCGGATACTACGGCAAGTCGTGCCCCGACATGGAGGGCATCGTCCAGAGGGCCGTCAAGAAGGCCTTCGCCGCAGACTACACCATCGCCGCTGGCCTCATCCGCCTCTTCTTCCATGACTTTGCCGTCGGCGGGTGCGACGCGTCGATCCTGATAGACGCGCCGGGGAGCGAGAGGTATGCCGCGGCGAGCAAGACGCTCCGGGGCTTCGAGCTGATCGAGGCCATCAAGACGGAGCTGGAGGCCAAGTGCCCCAAGACCGTCTCCTGCGCCGACATCCTCACTGCCGC…	500	36	MLOC_20243.2	peroxidase 16-like	251	MLOC_65226.3	peroxidase 52-like	9	3.58566	YES	MLOC_79176.1	peroxidase 52-like	7	2.78884	YES
TA001397	24592	Genomic_cDNA_PCR	PRX	FAMILY	Hv-Prx63	TCGAGCACTGTTGGCCACTGGAAGCCATACCCAACTAGAGAAAAGTGAGGCAGAAGCACCACTAGTCGTTAGAGTAGCGATCGATGGCCTCTGCCTCTTGTCTTAGCTTAGTGGTGCTCGTGGCAATGGCCTCGGCGGCGTCGGCGCAGCTGTCGTCGACGTTCTACGACACGTCGTGTCCCAACGCGCTGGCCACCATCAAGGCCGGCGTGGCGGCCGCCGTGCAAAACGAAGCCCGCATGGGGGCGTCGCTGGTCCGGCTGCACTTCCACGACTGCTTTGTCGATGGATGTGACGGGTCCGTTCTGTTGGCGGACACGGGGAGCTTCGTCGGCGAGCAGGGGGCTGCCCCGAACAAGAATTCCATTCGAGGCATGAACGTCATCGACAGCATCAAGA…	ATGGCCTCTGCCTCTTGTCTTAGCTTAGTGGTGCTCGTGGCAATGGCCTCGGCGGCGTCGGCGCAGCTGTCGTCGACGTTCTACGACACGTCGTGTCCCAACGCGCTGGCCACCATCAAGGCCGGCGTGGCGGCCGCCGTGCAAAACGAAGCCCGCATGGGGGCGTCGCTGGTCCGGCTGCACTTCCACGACTGCTTTGTCGATGGATGTGACGGGTCCGTTCTGTTGGCGGACACGGGGAGCTTCGTCGGCGAGCAGGGGGCTGCCCCGAACAAGAATTCCATTCGAGGCATGAACGTCATCGACAGCATCAAGACCCAGGTGGAGGCCGTGTGCAAGCAGACCGTCTCCTGCGCCGACATCCTCGCCGTCGCCGCCCGTGACTCCGTCGTCGCGCTG…	502	43	MLOC_74605.1	peroxidase 16-like	270	MLOC_65225.2	peroxidase 52-like	59	21.8519		MLOC_39127.1	2497094 cationic peroxidase isozyme 40k precursor	27	10
TA000051	8700	HD02J12	-	RANDOM	No match	GTGTATTATGGTGTTTCAAGTATACCACTTCCCTTAAGAAGGTTGGAGTCAACGAGGCATCACATAACTGTGTTTGATGCATTCTTCAGGTTGAGGCTCTGATAATGGACATAACACAACTGCTGGAGACGAGATTAAAATATGGAAGATAGCAGCAGAGGAGGAAGCTGAAGTTGGTAGATCAATTGGCCAAGAGTTCCAGACCCAGCAAACAATGCAGAGAAACAAGAGTAACAAGCACGGACTAGCAGATCATATAAATGTATGGTAGCGATTCATCAATCATGGTCCAAGAATGACAGGGAAATTAAAACTAAGCAACACATGCCTGCATAATAGCAGAACCAAAGCAAGAGAAGAACGTTGATTAGCAGGCCGACAACGACGCCTGCTAAGGGA…	CGGCACGAGGAAAAAGCACAACGTATTCCTGTGTATTATGGTTGAGGCTCTGATAATGGACATAACACAACTGCTGGAGACGAGATTAAAATATGGAAGATAGCAGCAGAGGAGGAAGCTGAAGTTGGTAGATCAATTGGCCAAGAGTTCCAGACCCAGCAAACAATGCAGAGAAACAAGAGTAACAAGCACGGACTAGCAGATCATATAAATGTATGGTAGCGATTCATCAGTCATGGTCCAAGAATGACAGGGAAATTAAAACTAAGCAACACATGCCTGCATAATAGCAGAACCAAAGCAAGAGAAGAACGTTGATTAGCAGGCCGACAACGACGCCTGCTAAGGGAGCATCCACACGTGCATCCTTTTGCCACTACCAAAGCCCCATATCCTCGA…	553	n.a.	U35_8700	No match	272	n.a.	n.a.	n.a.	n.a.	n.a.	n.a.	n.a.	n.a.	n.a.	n.a.
TA000116	22490	HM04K15	-	REGULATED	Receptor-like kinase	GAAGAAGCCTGCTGAAAACCGAAAGGAGCACATAATTAATTTGGATCGGACAGACTCGGAACTTTTTGCAGTTGCACCACCTCCACCTCCACCTCCACCACCCCTTGCTGAAAAAGTTGTTGTACAGCCCAAGCTCATTGTTACTCCAGAAAAGAGATATAGCCCTCCACCAACGACAAGTACCCCAACTTCTGCCACACCCTACTCTGTTGCATCTCTTCAGCAATATACAAGCAATTTCAGAGAGCAGAACGTGATAAGGGAGAGTAGATTAGGAAAGGTATTCCTAGCTGAGCTTCCTGAAGGCAAGTTATTGGAAGTTATGAAGATCGACAATCCTAACGGAAGAGTATCAGTAGATGACTTTCTAGAACTGGTTGCGCTTATCTCAGAGATCAA…	GGGATGGAACTTGTTTTGGCATAATGCAGAGCACATCATATGTCACAGATTTCTGGGAGAAGTATAGCTATTGATCCTTGCCACTGTATCATGTAACTAATGTAAATTATGAGTAGGCCGTCACATTCATTCAAGGAAAACATCATGCTTTCCAAAAGGAATATCTTAGACAGAATATTGGGTATTTAGTGAACAGAAACTGGATGCAGGAAGCAGGGAAAATGTAGAGATGGGGAATGTTCAGGAACTGGATGTAAAACTGCTACTGCAATGCCAAGATCATCTTGGGTGAAGGAATTTGGGGGAATGTCGGAAGGAGTAGAGAACCCTACAGGAAAATTTCCTATGTAGCCCTCTGGAACAAATGAACTAGCTTCTTGAATTCCCATGGGATGGCTC…	410	n.a.	U35_22490	Receptor-like kinase	208	n.a.	n.a.	n.a.	n.a.	n.a.	n.a.	n.a.	n.a.	n.a.	n.a.
TA000136	17489	HO03B21	-	RANDOM	Casein protein kinase 2 alpha subunit	GCTGGNTGCGGGAATTCGGCACGAGGTTATCCTTACATCATGTCACTACCAGAGCCAGTTGTCCAGGAAATCCAGTACAAGCCTGTCCCGCCTCAACGCATGCGTATGACAGATGCCGACTACTACGCATTTTTCCAAAACCAGGTCATATTTTTAACCGGTGCTACGGGCGGACTCGGTGGCTGCCTTTTATATAAACTTGCACTCAAGCTTCAGACCAAAAAGATATACGCCCTCTGCCGTTCTAAGACCAAGGCTCTTCGATCATGGAACGATACTATGCCCCACCAGTACAAGGCGATATTGAACTCGGGCAAGGTAATATTACTGGAGGGTGACATTACAAAGCCAAACTTTGGCATTGACCCAGCTCAAGTGCATGACACTACAATTGTCATA…	GCTGGNTGCGGGAATTCGGCACGAGGTTATCCTTACATCATGTCACTACCAGAGCCAGTTGTCCAGGAAATCCAGTACAAGCCTGTCCCGCCTCAACGCATGCGTATGACAGATGCCGACTACTACGCATTTTTCCAAAACCAGGTCATATTTTTAACCGGTGCTACGGGCGGACTCGGTGGCTGCCTTTTATATAAACTTGCACTCAAGCTTCAGACCAAAAAGATATACGCCCTCTGCCGTTCTAAGACCAAGGCTCTTCGATCATGGAACGATACTATGCCCCACCAGTACAAGGCGATATTGAACTCGGGCAAGGTAATATTACTGGAGGGTGACATTACAAAGCCAAACTTTGGCATTGACCCAGCTCAAGTGCATGACACTACAATTGTCATA…	631	n.a.	U35_23857	Casein protein kinase 2 alpha subunit	272	n.a.	n.a.	n.a.	n.a.	n.a.	n.a.	n.a.	n.a.	n.a.	n.a.
TA000183	25461	HO07K05	-	RANDOM	Mitochondrial cyclophilin 1	CAACCATCTTATTCAGAACTATTCAAATTACAAAATAAACTATTACCTTAATTATGCAGTTCTCAGCCTCCGCAGCCGTTCCTATCCTTGCTCTATCACTAGCCTTTATAGGTTCAAACGCTCAAGGATCCCAAAATAACACTAGTACCACATTATACTTGGCTGTGAGCAGCTCAACTTCTACCGGTCAAGGTTCGGCTGCAGCTTCAGGAATGGCTATGGGAATGGGAGGAGGATCTGGCATGGCTAGCAGTAGCAGCAGCAACAGTGGTACTAGCGGCAGCAGCAACATGACAAGCAGTGGAAGCAGAGGAAGCAGCGGCAGCAGTAGCAGCAGTAGTAACAGCAGCAGCAGCAACAGCAGTAGTAGTGGCAGCAGTGGCAGCAGTGGCAGCAGTG…	CGGCACGAGGGCCGACTCCAGGAATGGAACTAACCCATCAATGCCTGACATTCCAACTTCAATACCCTCACCCGTCATCCCTCAAAATCCCACCTTTACATCTCCGGCTATTTTAATGCCTACTGGAATGAACCCTGCTGGAGGCATGGGAGGCAACAACGCTGGTGGATCTGGTACCGCTGGTTCCATGGCCATGGGAGGCAACAGTGCTGGCGGCGCTGGCGCAGCTGGATCTATGTCGATGGGAGGAAACAGCGCTGGTGGTGCTGGCGCAGCCGGATCTATGTCGATG	292	n.a.	U35_19698	Mitochondrial cyclophilin 1	180	n.a.	n.a.	n.a.	n.a.	n.a.	n.a.	n.a.	n.a.	n.a.	n.a.
TA000205	39894	HO09F12	-	REGULATED	Disease resistance protein Hcr2-0B	TGGATCGGCAAGCGGTTGTGATCTGCATCTGCGCTCATGGAGAAAGGGAACGAGCCCCTGTAACTGGACCGGCGTTTCCTGCAGCAAAGCTGTGCCTCGTGACCGTGACCATGGTGATGCTGCCTTAGCTGTGTCCGACATTTCGCTTGGGTACTGTTACCTTCAAGGCACGTTGGACAGTCTACACTTCGCAGACTTGCCACATCTTGTCTATCTGAACCTCAGTTTCAACTATCTCTGGGGCTCAATCCCATCAAACATTCGTGCTCTTCACGAGCTCACTCGCTTGGATCTATCCAACAATGACATGAAAGGACCCGTCCCAACATTCCTAGGTAATTTTAATAAACTAACCTCCATTAATTGATCTTTCTTACCACAATTTGTTTCTACCATGCC…	GATCGGCAAGCGGTTGTGATCTGCATCTGCGCTCATGGAGAAAGGGAACGAGCCCCTGTAACTGGACCGGCGTTTCCTGCAGCAAAGCTGTGCCTCGTGACCGTGACCATGGTGATGCTGCCTTAGCTGTGTCCGACATTTCGCTTGGGTACTGTTACCTTCAAGGCACGTTGGACAGTCTACACTTCGCAGACTTGCCACATCTTGTCTATCTGAACCTCAGTTTCAACTATCTCTGGGGCTCAATCCCATCAAACATTCGTTCTCTTGCCGAGCTCACTTGCTTGGATCTATCCAACAATGACCTGGAAGGATCCGTCCCAACATTCCTAGGTAATTTTAATAAACTAACCTCCATTAATTGATCTTTCTTACCACAATTTGTTTCTACCATGCCTG…	530	n.a.	U35_39894	Disease resistance protein Hcr2-0B	302	n.a.	n.a.	n.a.	n.a.	n.a.	n.a.	n.a.	n.a.	n.a.	n.a.
TA000212	2396	HO09K14	-	REGULATED	Pathogen-induced protein WIR1	CGGCACGAGGTCTCAACCCCTCGCTCAAACAATCATCAGCTAGCAGCCTCGAATCATCAGCATGGCTTCTGCTGGCCGTCGTCCCACGGTGCTCCTGCAGATCGCTCTCTTCGTCGTCGTCGCGGCGGTCATCATCAACAGCTCCGTCTGCCTTGCCGCCGGTGGCCACGACGGCACCGGCACTGTAGTAATAGGTCCAGGCACTGGTAGTGGTAGCAACGACCCAAACCACCCTGTTTTCCCGTCGCCGCCTGGTCAACACTACACCGGCGGTGGGTGCCGCAGAATTTACGGATGTAGTAAAGGACCACCGGCAGGTGGCCAGCCCTAATCAACACAATGCAAGGATGAAGGACGAAGAACCGAACGGGCGGCCTATAGATGCTTACTCCCTCCGTA…	CGGCACGAGGTCTCAACCCCTCGCTCAAACAATCATCAGCTAGCAGCCTCGAATCATCAGCATGGCTTCTGCTGGCCGTCGTCCCACGGTGCTCCTGCAGATCGCTCTCTTCGTCGTCGTCGCGGCGGTCATCATCAACAGCTCCGTCTGCCTTGCCGCCGGTGGCCACGACGGCACCGGCACTGTAGTAATAGGTCCAGGCACTGGTAGTGGTAGCAACGACCCAAACCACCCTGTTTTCCCGTCGCCGCCTGGTCAACACTACACCGGCGGTGGGTGCCGCAGAATTTACGGATGTAGTAAAGGACCACCGGCAGGTGGCCAGCCCTAATCAACACAATGCAAGGATGAAGGACGAAGAACCGAACGGGCGGCCTATAGAT	383	n.a.	U35_2397	Pathogen-induced protein WIR1	185	n.a.	n.a.	n.a.	n.a.	n.a.	n.a.	n.a.	n.a.	n.a.	n.a.
TA000243	22530	HO11P12	-	RANDOM	No match	ATTAAATATCACTTTTGTGTTTAACCTAACCTAACCTAACCTTCCCAAAAGATCAATTATTTAAAACAAAATCTTATAACATCAGTTTTGACGATTATAATGTCATTGTTTGTTCTCACCGCCGGTGACGAACTGTACGACTGCCTTATCCAGGCCGTACCGTTGGAATTTGCTGGTAAGCAATTCCTTTTCAACGCGCTGTGGATTTTCACAGTGCTTCTTCTCAATAGGCCTAGCTACGCCTATTATGTCGGTTTTTCTCGTGAAGTCACCTCGGAATTTGAGCTGATTCGATTGGCTCGTTTGGAAAAACGGAATGTTCAGTCTTCACAATTGAACTTTCTAACCCGGTTTTATAAGGACGTGATAGGTTCTTATTTGATATATTTCGGCGAGTTA…	GGGGCACGAGGGCCAACATTCGAAGCATTGATGACCATTGCTGTTCCTAAGGCAATGATATCTCAAAATGGAATTGATGCTTTGAGTGTACTAGAACTCTTTTCGGCGATGCTTGGAGAATAGCACCTAACGATGAAGCTCGCGATTGCGATTCTTTTCCGGTCGAGAGATTACTCACTCGACAATACGAGTTGATGAGCGGATTGTATGATGAGCGTAGCAAATCTACTCGTCTTTTGGAGCGCGTGGGAGTCGATCTGGCAGACAAGTTGCAACACTGTGTTTTCGAGAGAGCGATGCAGATTTTGGCAAAGTCTCCTCAACGTAAGTTTACAGACGATTTGCCGTCGAAAATTTGTGTTGAAGCCAAGCCAAT	376	n.a.	U35_22530	No match	175	n.a.	n.a.	n.a.	n.a.	n.a.	n.a.	n.a.	n.a.	n.a.	n.a.
TA000255	17671	HO12P04	-	RANDOM	No match	GGTTCATCTTCTTATAATCTCCGGTGCATTCTCATTAATCTATCATTCCAGTCTCAATAATTTTCGAATTTTCGAATTCTCGAATAATCTAATAACCTTTTCATCTTTACATCTTTCCGTCTTTCCTAATCTTTAATTCTCTTTTTAATTCTTACCAATATTTGGCCGGTCCAACCACAACTCGACAATGATGCTCAGCGGATTCCTCGTTTTATTTTCTCTAACTAACCTTGCTCTATCCCTTCCAACGCAAGGCATAAAGCCAGTGGCCCGAACCGTCTCCCAGGCTGCCGAGAACATGGCAAGTGATGCCAACGCAGTATCTGACGCTCTCAACAAACTACCAACTCTATCCACGCGAGAAGATATCCAATCCGTTTCACAGGTAGCCATCGACGC…	CGGCACGAGGCTTATAATCTTCGGTGCATTTTCATTAATCTATCATTCCAGTCTCAATAATTTTCGAATTTTCGAATTTTCGAATTATCTAATAACCTTTTCATCTTTACATCTTTCCGTCTTTCCTAATCTTTAATTCTCTTTTTAATTCTTACCAATATTTGGCCGGTCCAACCACAACTCGACAATGATGCTCAGCGGATTCCTCGTTTTATTTTCTCTAACTAACCTTGCTCTATCCCTTCCAACGCAAGGCATAAAGCCAGTGGCCCGAACCGTCTCCCAGGCTGCCGAGAACATGGCAAGTGATGCCAACGCAGTATCTGACGCTCTCAACAAACTACCAACTCTATCCACGCGAGAAGATATCCAATCCGTTTCACAGGTAGCCATCGACGC…	429	n.a.	U35_17671	No match	198	n.a.	n.a.	n.a.	n.a.	n.a.	n.a.	n.a.	n.a.	n.a.	n.a.
TA000371	24354	HS01G05	-	REGULATED	Putative resistance protein [Triticum monococcum]	GAACAAAAGGAATTTATTTATGTACAAGGCATCTGCTGCACACTTATGGCTTCAACCTGCTTGATGCATGCACTTCTTTATGCTGCGGTGCCGCAACTCCTTGTATCATGATGGACAAAGATTATGGTGGTGTTGTGTTGCCAAGAGGGGCGAGGAAACTGAAATCCCTGCACACTATAAGGGGTGTGCACGTTGCATATGGAGATGCCGTCATACAGGAGATTGGAAGACTCAGCGGGCTACGCAAGTTAGGAGTGATGGGCATCAATGAGAAAAATGATGTAAAGTTTTGTTCAGCCATTTCTAATCTTAGCCGCCTGGAGTCATTATCAGTGCAGTCAGACAAGGGATGCCTAGATGGCATTGCCTTGCCTCCGAAGAACCTCCGGAGCCTCAAAC…	CGGCACGAGGAACAAAAGGAATTTATTTATGTACAAGGCATCTGCTGCACACTTATGGCTTCAACCTGCTTGATGCATGCACTTCTTTATGCTGCGGTGCCGCAACTCCTTGTATCATGATGGACAAAGATTATGGTGGTGTTGTGTTGCCAAGAGGGGCGAGGAAACTGAAATCCCTGCACACTATAAGGGGTGTGCACGTTGCATATGGAGATGCCGTCATACAGGAGATTGGAAGACTCAGCGGGCTACGCAAGTTAGGAGTGATGGGCATCAATGAGAAAAATGATGTAAAGTTTTGTTCAGCCATTTCTAATCTTAGCCGCCTGGAGTCATTATCAGTGCAGTCAGACAAGGGATGCCTAGATGGCATTGCCTTGCCTCCGAAGAACCTCCGGA…	528	n.a.	U35_24354	Putative resistance protein [Triticum monococcum]	266	n.a.	n.a.	n.a.	n.a.	n.a.	n.a.	n.a.	n.a.	n.a.	n.a.
TA000373	27721	HS01K04	-	RANDOM	Alanine-aminotransferase	CGGCACGAGGAAGAGATAGACGGACAGCTAGAGGCGTCGGAAGATACTCGCTGCTCTGCCGCCCCCTTCGTCTTAGTTGATCTCGCCATGGCTGCCACCGTCGCCGTGGACAACCTGAACCCCAAGGTTTTAAAATGTGAGTATGCTGTGCGTGGAGAGATTGTCATCCATGCTCAGCGCTTGCAGGAACAGCTAAAGACTCAACCAGGGTCTCTACCTTTTGATGAGATCCTCTATTGTAACATTGGGAACCCACAATCTCTTGGTCAGCAACCAGTTACATTCTTCAGGGAGGTTCTTGCCCTTTGTGATCATCCAGACCTGTTGCAAAGAGAGGAAATCAAAACATTGTTCAGTGCTGATTCTATTTCTCGAGCAAAGCAGATTCTTGCCATGATA…	CGGCACGAGGAAGAGATAGACGGACAGCTAGAGGCGTCGGAAGATACTCGCTGCTCTGCCGCCCCCTTCGTCTTAGTTGATCTCGCCATGGCTGCCACCGTCGCCGTGGACAACCTGAACCCCAAGGTTTTAAAATGTGAGTATGCTGTGCGTGGAGAGATTGTCATCCATGCTCAGCGCTTGCAGGAACAGCTAAAGACTCAACCAGGGTCTCTACCTTTTGATGAGATCCTCTATTGTAACATTGGGAACCCACAATCTCTTGGTCAGCAACCAGTTACATTCTTCAGGGAGGTTCTTGCCCTTTGTGATCATCCAGACCTGTTGCAAAGAGAGGAAATCAAAACATTGTTCAGTGCTGATTCTATTTCTCGAGCAAAGCAGATTCTTGCCATGATA…	479	n.a.	U35_27721	Alanine-aminotransferase	107	n.a.	n.a.	n.a.	n.a.	n.a.	n.a.	n.a.	n.a.	n.a.	n.a.
TA000379	11820	HS03I05	-	REGULATED	AP2-EREBP transcription factor	CCCTCCTTGCACCCGTACCCCTTCTTCTAGCTAGCTATAGTCTTCTTCTTCTCAAGGCAAGGCACACGGCACACGGCACACGGCCGCCATGGACATGGACATGAGCTCTGCTGCCCACGCTGCTCACCACTGGCTCTCCTTCTCCCTCTCCAACAACTACCACCACGGCCTCCTCGAGGCCCTCTCCAGCTCCTCCTCCGGCCACCACATCGCCGGAGAGGAAGGCCCCGTGGACGAGGCGCCTAAGATGGAGGACTTCCTCGGCTGTGCCGGCGGCAGCGCCGGCACGACATCGACGGCTGTGGTAGACCAAGGCGAGCTGGGTAGCATCGCCGCGGGGTTCTTGCATCGGTATCCGGCGCACGACGGTACGCCGGACCAGAACTCCGGCGCGGTGAC…	CGGCACGAGGCGTACCCCTTCTTCTAGCTAGCTATAGTCTTCTTCTTCTCAAGGCAAGGCACACGGCACACGGCACACGGCCGCCATGGACATGGACATGAGCTCTGCTGCCCACGCTGCTCACCACTGGCTCTCCTTCTCCCTCTCCAACAACTACCACCACGGCCTCCTCGAGGCCCTCTCCAGCTCCTCCTCCGGCCACCACATCGCCGGAGAGGAAGGCCCCGTGGACGAGGCGCCTAAGATGGAGGACTTCCTCGGCTGTGCCGGCGGCAGCGCCGGCACGACATCGACGGCTGTGGTAGACCAAGGCGAGCTGGGTAGCATCGCCGCGGGGTTCTTGCATCGGTATCCGGCGCACGACGGTACGCCGGACCAGAACTCCGGCGCGGTGACCGT…	618	n.a.	U35_11820	AP2-EREBP transcription factor	306	n.a.	n.a.	n.a.	n.a.	n.a.	n.a.	n.a.	n.a.	n.a.	n.a.
TA000389	3673	HU02E12	-	RANDOM	Unknown protein	CAGACACAGGCAGGCGGGCGCCCCACCGTCTCTCCTCGCCACGCTCGGTATTCTATTCCTCACCCGATTCCGCCTCGCCATTCCTCCCCTCCAATCCGCCCGGCGACGCCGGACGCAGGGTCCGCCTCCTACGGCGCCGGCGACGACCCGCACGGTGCTAGGGCTCCGGTGACCTAGGCCCCCGCCCCGGGCGATCGCTGGGGGAGATCCATGTCCGCGGACACGCCCCCGCTCCCGCCGCCCGCGCCGCCGCTCGGCGCGCTGGATCCCGAGCCGGAGCCCGCGCAGCCGCTCGAGCCGCCCGAGGTGATGCACAAGACGAGGGCCGTTGACTTCCTCGGCCGCCGCACCCCCATCGTCTACCAGAACGACAACGGGCCCTGCCCGCTCCTCGCCATC…	CGGCACGAGGGTGGATCCTCAGGATACTGACACTGCTAGTGCCATTGGATCAAAGTCATACAATGCTCTTGCTTCTGGGCTTGCTGAATTTAAGTCAGAGAAACCAGCAGAAGAGGATAAACATGTTGCAGAGGAAGAAACTGTTGATTTTGCTGCTGCAACCGCAGCAGCATTAGGGGTTCCATCACCTACTGTTTCTCTAGGGAAATCATTTGATGAAAGTACACTCTCAGATTCAGCTGAACTGCAAATGAGACGAGGCGACCGTGAGGAAGACGAAGAACTAAGGAGAGTCCTTAGTCTATCCAAAGCTGAAAGCACGGACGTTGTTGATGGATCTGTTACCTTCAGCACTTCGCAGAGTCATTCATCCTCCAATATAGAGGATATACCACGTAG…	478	n.a.	U35_21696	Unknown protein	245	n.a.	n.a.	n.a.	n.a.	n.a.	n.a.	n.a.	n.a.	n.a.	n.a.
TA000424	16942	HW03O11	-	REGULATED	Stomatin-like protein (Rnr10)	AAAGACCAAAACCGCAAATATCTCATGCAACATATTCAAAGGTTCTGCATCTAACACCACCCATTCATATAGACACACAAAAAGCTTGCTCTCAAGCTGCTCCTAACCGACCGACCTACCTAATCAGCAAATCTTCACTCGTGACCCAGTTGCACTGCCTCCCTAGCAATCTATCTATCCAGTCTAGCTATCCATTCCTCCCTAACAAAACAGTAAAAAAAAAAAAAACTGCTTTACTTCTGGTGCGGAAAGGTGCCGAGGTCGCTCACGGATGGCATCCCAAGGGACAAATCAGCCTCTTCTGCCGCCACCGCCTGCTTGCTGGGGCTGGGGCTTCCCAGCGTCAGTTTCTGCTTGTACGTGTGGTTGTATATCTGAAGGGCCTGAGCAATCATTGTC…	AAAGACCAAAACCGCAAATATCTCATGCAACATATTCAAAGGTTCTGCATCTAACACCACCCATTCATATAGACACACAAAAAGCTTGCTCTCAAGCTGCTCCTAACCGACCGACCTACCTAATCAGCAAATCTTCACTCGTGACCCAGTTGCACTGCCTCCCTAGCAATCTATCTATCCAGTCTAGCTATCCATTCCTCCCTAACAAAACAGTAAAAAAAAAAAAAACTGCTTTACTTCTGGTGCGGAAAGGTGCCGAGGTCGCTCACGGATGGCATCCCAAGGGACAAATCAGCCTCTTCTGCCGCCACCGCCTGCTTGCTGGGGCTGGGGCTTCCCAGCGTCAGTTTCTGCTTGTACGTGTGGTTGTATATCTGAAGGGCCTGAGCAATCATT	396	n.a.	U35_16942	Stomatin-like protein (Rnr10)	206	n.a.	n.a.	n.a.	n.a.	n.a.	n.a.	n.a.	n.a.	n.a.	n.a.
TA000531	39125	HM01F03	-	RANDOM	No match	GCTGAACGGACGGCACCTCTGCGTTCAACACACGTACAACTCAATGACGCCTTCACCTCCTTGATCCTGCGAGCGATGGTGAAGAATAAGCTTGACTTCTCGGCAGCACGACGACGTGGTGGCGGTGGTGGTGGAGCTATCTCGGCAGGGCTTCACCAAGCGGTGCCGCAACAGAACGAGAGAGGAACTACGAGAGAGAGAGGAGGGCAGTGCCACATCTATTTTTCTCATGAGTCTGCCCTCCCTCTCCTCTAGTATATATAGGAGGG	CGGCACGAGGCTGAACGGACGGCACCTCTGCGTTCAACACACGTACAACTCAATGACGCCTTCACCTCCTTGATCCTGCGAGCGATGGTGAAGAATAAGCTTGACTTCTCGGCAGCACGACGACGTGGTGGCGGTGGTGGTGGAGCTATCTCGGCAGGGCTTCACCAAGCGGTGCCGCAACAGAACGAGAGAGGAACTACGAGAGAGAGAGGAGGGCAGTGCCACATCTATTTTTCTCATGAGTCTGCCCTCCCTCTCCTCTA	263	n.a.	U35_39124	No match	128	n.a.	n.a.	n.a.	n.a.	n.a.	n.a.	n.a.	n.a.	n.a.	n.a.
TA000751	5984	HO13M20	-	REGULATED	Pathogen-induced protein WIR1-like	GAGGGGCTTCATGACGATCATGGCGCGTTCTTCTTCGCTCGCTCTCACGGTGGCGGTGGTGGCAATCATCTGCTGTTCCATGCCACGCTCAACAACGGCAATACGAGTTGTTCCCGACGGATTTCATGGGTCACTCAATCCCCCTCCGTCGCCGCAACCCCATTATGCGGCGCATGGGCAACCCTACTACGGGACGGCCGTGCAGGTTCCATGGCCATAATTACTGCGAAAGGGAAGGTCAGCAACCTCCGCCGGCGACATCCCCACCACCGATGCCGCGCCGCAAGACCATACAAGTTGCTGCGAATTAACTTGCCTTACACTTGAATCACCACATAAATATGCGGCGATGACTATCCTGCGACATGATTATGAG	GAGGGGCTTCATGACGATCATGGCGCGTTCTTCTTCGCTCGCTCTCACGGTGGCGGTGGTGGCAATCATCTGCTGTTCCATGCCACGCTCAACAACGGCAATACGAGTTGTTCCCGACGGATTTCATGGGTCACTCAATCCCCCTCCGTCGCCGCAACCCCATTATGCGGCGCATGGGCAACCCTACTACGGGACGGCCGTGCAGGTTCCATGGCCATAATTACTGCGAAAGGGAAGGTCAG	242	n.a.	U35_5984	Pathogen-induced protein WIR1-like	112	n.a.	n.a.	n.a.	n.a.	n.a.	n.a.	n.a.	n.a.	n.a.	n.a.
TA001457	3352	HB10J09	-	REGULATED	Putative callose synthase	CGGCACGAGGAATATCAGTGAGGATATATTTGCAGGGTTTAATTCTACTCTGCGTCAAGGGAACATAACTCACCATGAGTATATCCAGGTTGGTAAAGGAAGAGATGTTGGGCTTAATCAGATCGCACTATTTGAAGGAAAAGTTGCGGGAGGAAACGGCGAACAAGTTCTTAGCAGAGATATATACAGACTTGGGCAACTTTTTGACTTTTTCAGGATGTTATCCTTCTATGTGACTACTGTTGGGTTTTACTTCTGTACGATGCTAACTGTACTGACAGTGTACATATTTCTCTATGGTAAAACCTATCTGGCTTTATCTGGTGTTGGAGAATCAATTCAAAATAGGGCGGATATACAGGGAAATGAAGCATTGAGCATAGCTCTGAACACCCAGTT…	ACTCTGCGTCAAGGGAACATAACTCACCATGAGTATATCCAGGTTGGTAAAGGAAGAGATGTTGGGCTTAATCAGATCGCACTATTTGAAGGAAAAGTTGCGGGAGGAAACGGCGAACAAGTTCTTAGCAGAGATATATACAGACTTGGGCAACTTTTTGACTTTTTCAGGATGTTATCCTTCTATGTGACTACTGTTGGGTTTTACTTCTGTACGATGCTAACTGTACTGACAGTGTACATATTTCTCTATGGTAAAACCTATCTGGCTTTATCTGGTGTTGGAGAATCAATTCAAAATAGGGCGGATATACAGGGAAATGAAGCATTGAGCATAGCTCTGAACACCCAGTTTCTTTTCCAGATTGGTGTGTTTACTGC	380	n.a.	U35_3352	Putative callose synthase	188	n.a.	n.a.	n.a.	n.a.	n.a.	n.a.	n.a.	n.a.	n.a.	n.a.
TA001445	279	Genomic_cDNA_PCR	-	RANDOM	Aspartate protease gene	ccttgctctatcattttataccacacaggtactgctttgccaacagatatttccttaaaccaagcccaaggataccatcgaactttgcaaccaagaaagtaacacctggctcctttgtgcttcaatgaactcctgatctttcacaactagatcgcccactgtaacgcacgcctccgcgaagttcaccgtcatcttcgacaccggcagctccaacctttgggtgccctccgccaagtctacttctcgattgcgtgctacctccactcacgctacaaggccggggcgtccagcacctcaagaagaatggaaagcctgctgccattcagtatggcactggttcgattgctggatattcagcgaggatagcgttacagtgggcgatctagttgtaaagatcca…	GCTCTATCATTTTATACCACACAGGTACTGCTTTGCCAACAGATATTTCCTTAAACCAAGCCCAAGGATACCATCGAACTTTGCAACCAAGAAAGTAACACCTGGCTCCTTTGTGCTTCAATGAACTCCTGATCTTTCACAACTAGATCGCCCACTGTAACGCACGCCTCCGCGAAGTTCACCGTCATCTTCGACACCGGCAGCTCCAACCTTTGGGTGCCCTCCGCCAAGTCTACTTCTCGATTGCGTGCTACCTCCACTCACGCTACAAGGCCGGGGCGTCCAGCACCTCAAGAAGAATGGAAAGCCTGCTGCCATTCAGTATGGCACTGGTTCGATTGCTGGATATTCAGCGAGGATAGCGTTACAGTGGGCGATCTAGTTGTAAAGATCCAGC	397	n.a.	U35_279	Aspartate protease gene	138	n.a.	n.a.	n.a.	n.a.	n.a.	n.a.	n.a.	n.a.	n.a.	n.a.
TA000813	15097	HX11M22	5H QTL	MAP POS	Unknown protein	GGAATTCGGCACGAGGCTCTCTTCTTCCTCGAGTCCCTGGTCATAGCACCATACTGGTAGCTAGCTAACAATGGCGGCCTCCAAGCCCCTTGCCCTCCTACTGCTCGTGGCTCTGTCCGCGATGGCCATGTCCGCCGCTGGTCAAGGCTGCGGCGGCCACAAGGTGACGGTGCAGAACCTGTGCGGCCACGACCTGAACCTGGGTATTGCGGCGGTGGCGGACAGCAAGGTCCTCTTCCCCAACGGCTGGCTGCTCCCCAACGGGAAGCACGAGTCGTTCGACGTGTGCTCGTGGTCCGGGAGCGTGTCGGCGCAGGGCGCCGCCGTGGCCAAGTTCCACCTGGGCCACGACGGCGGCGCGTACTACGAGGTGAGCACCGACCAGGCCAACATGCCCAT…	GCTCTCTTCTTCCTCGAGTCCCTGGTCATAGCACCATACTGGTAGCTAGCTAACAATGGCGGCCTCCAAGCCCCTTGCCCTCCTACTGCTCGTGGCTCTGTCCGCGATGGCCATGTCCGCCGCTGGTCAAGGCTGCGGCGGCCACAAGGTGACGGTGCAGAACCTGTGCGGCCACGACCTGAACCTGGGTATTGCGGCGGTGGCGGACAGCAAGGTCCTCTTCCCCAACGGCTGGCTGCTCCCCAACGGGAAGCACGAGTCGTTCGACGTGTGCTCGTGGTCCGGGAGCGTGTCGGCGCAGGGCGCCGCCGTGGCCAAGTTCCACCTGGGCCACGACGGCGGCGCGTACTACGAGGTGAGCACCGACCAGGCCAACATGCCCATCCGCGTCTCCGTCAC…	655	n.a.	U35_15097	Unknown protein	335	n.a.	n.a.	n.a.	n.a.	n.a.	n.a.	n.a.	n.a.	n.a.	n.a.
TA000822	15601	HY08D12	5H QTL	MAP POS	Methyl-CpG binding domain containing protein	GCCCCCGCTCCCCCCGCCCTCGCGTTCCTCGTGCGCGGCAGCCATGGCCACCGGCGGCGACCGCGCGGCGGAGGAGCTCGTGTCCGTCGAGATGCCCGCGCCCGACGGATGGGCCAAGAAGTTTACTCCCCAGAGCAGGGGAAGATCTGAGATTGTTTTTATTTCACCAACTGGAGAGGAAATTAAGAACAAGAAGCAGCTGAACAGCTATCTGAAGGCAAACCCTGGAGGCCCCACTTCATCGGAGTTTGACTGGTCAACTGGTGATACCCCAAGGCGTTCTGCTCGGATTAGCGAGAAAGTGAAGATATTTGATAGCCCTGAGGGTGAAAAGATACCAAAGCGTACTAGGAACTCAAGTGGCAGAAAGGGGAAGCAAGAGAAAAAGGAGGATCCTGA…	CCAAGAAGTTTACTCCCCAGAGCAGGGGAAGATCTGAGATTGTTTTTATTTCACCAACTGGAGAGGAAATTAAGAACAAGAAGCAGCTGAACAGCTATCTGAAGGCAAACCCTGGAGGCCCCACTTCATCGGAGTTTGACTGGTCAACTGGTGATACCCCAAGGCGTTCTGCTCGGATTAGCGAGAAAGTGAAGATATTTGATAGCCCTGAGGGTGAAAAGATACCAAAGCGTACTAGGAACTCAAGTGGCAGAAAGGGGAAGCAAGAGAAAAAGGAGGATCCTGAAACTGAAGAAGGCAAAGAAACTGAGGCTGGCAAGGAGGCCCCCAGTGAAGCAAAGGGCACTGATGTGGAGATGACGGTTGCTGAGGCGATTGAAGCTGCAAAGAGCACTGATG…	547	n.a.	U35_15601	Methyl-CpG binding domain containing protein	271	n.a.	n.a.	n.a.	n.a.	n.a.	n.a.	n.a.	n.a.	n.a.	n.a.
TA000867	89	HVSMEb0007O01f	5H QTL	MAP POS	No match	CAGAGAGCCCGAGCTGCTGCAGCAGGTTTTGAAAAGGGAATCGATCGTGATTTGGAACCTGTTCTTTACATGAACCCTCTTAACTAAGATTTTCTTATTTATACCTGTTCTACTTTTTTTCTGTTCTGGCTCGGTTATTCTATCTAGCCGAGCCATTCATTCCTTTTTATGAAAGAAAGATAAGGGACAGAATAAAAAAAAATGAAAGAAACAAACGTATTCAATAAGCAAAAGGAGAGAGAGGGATTCGAACCCTCGATAGTTCCTAGAACTATACCGGTTTTCAAGACCGGAGCTATCAACCACTCAGCCATCTCTCCACCGCCTAATCCTTATTTTACTCCTACAAATAGAACATAGCCATATAAAAAATAAAAATATTTATTAACCTCTAGAAAG…	CGATCGTGATTTGGAACCTGTTCTTTACATGAACCCTCTTAACTAAGATTTTCTTATTTATACCTGTTCTACTTTTTTTCTGTTCTGGCTCGGTTATTCTATCTAGCCGAGCCATTCATTCCTTTTTATGAAAGAAAGATAAGGGACAGAATAAAAAAAAATGAAAGAAACAAACGTATTCAATAAGCAAAAGGAGAGAGAGGGATTCGAACCCTCGATAGTTCCTAGAACTATACCGGTTTTCAAGACCGGAGCTATCAACCACTCAGCCATCTCTCCACCGCCTAATCCTTATTTTACTCCTACAAATAGAACATAGCCATATAAAAAATAAAAATATTTATTAACCTCTAGAAAGATATCAGATACAAGTTCCTTTTCGATATATCTCTGTATACT…	468	n.a.	U35_89	No match	243	n.a.	n.a.	n.a.	n.a.	n.a.	n.a.	n.a.	n.a.	n.a.	n.a.
TA001418	41036	Genomic_cDNA_PCR	ABC	FAMILY	ABC Transporter	GCACGAGGGATTTCTATCCAAAAACTTCACAACTAACTTACTTAACACATTTACGAGACAACGCGATGGTTTCCGCATCCAAAGCCGCCCGTGAGGCCAAGAGAGCTGCCGAAGGAAAAGCACCAAAAAAAACACTTGCTTCAAAATCGAAATCCAAAATTTCACCAACCTTGGACGCCGATGGAAACCCTCTTCCTGATGACGAACAATCTGCAGCCACCTCTAAGAAAATGGATGAAGTCAAACGACTGGCTGATCAAATGGATAAACATGGGCTCTCTGATCGGGTTACTACGGGCGCCCTAAGCTCTCTTAAGCAAAGTAGAGATGTCAAGATAACATCTGTCTCTTTAGTATTCCATGGTCGTGTTCTTATTACAGATACTATCATGGAGCTTA…	GACAACGCGATGGTTTCCGCATCCAAAGCCGCCCGTGAGGCCAAGAGAGCTGCCGAAGGAAAAGCACCAAAAAAAACACTTGCTTCAAAATCGAAATCCAAAATTTCACCAACCTTGGACGCCGATGGAAACCCTCTTCCTGATGACGAACAATCTGCAGCCACCTCTAAGAAAATGGATGAAGTCAAACGACTGGCTGATCAAATGGATAAACATGGGCTCTCTGATCGGGTTACTACGGGCGCCCTAAGCTCTCTTAAGCAAAGTAGAGATGTCAAGATAACATCTGTCTCTTTAGTATTCCATGGTCGTGTTCTTATTACAGATACTATCATGGAGCTTACATACGGTCGAAGGTATGGTCTTCTCGGAGAGAACGGTTGTGGCAAGTCTACGCTA…	505	n.a.	U35_41036	ABC Transporter	241	n.a.	n.a.	n.a.	n.a.	n.a.	n.a.	n.a.	n.a.	n.a.	n.a.
TA001437	41036	Genomic_cDNA_PCR	ABC	FAMILY	Unknown protein	GCACGAGGGATTTCTATCCAAAAACTTCACAACTAACTTACTTAACACATTTACGAGACAACGCGATGGTTTCCGCATCCAAAGCCGCCCGTGAGGCCAAGAGAGCTGCCGAAGGAAAAGCACCAAAAAAAACACTTGCTTCAAAATCGAAATCCAAAATTTCACCAACCTTGGACGCCGATGGAAACCCTCTTCCTGATGACGAACAATCTGCAGCCACCTCTAAGAAAATGGATGAAGTCAAACGACTGGCTGATCAAATGGATAAACATGGGCTCTCTGATCGGGTTACTACGGGCGCCCTAAGCTCTCTTAAGCAAAGTAGAGATGTCAAGATAACATCTGTCTCTTTAGTATTCCATGGTCGTGTTCTTATTACAGATACTATCATGGAGCTTA…	GACAACGCGATGGTTTCCGCATCCAAAGCCGCCCGTGAGGCCAAGAGAGCTGCCGAAGGAAAAGCACCAAAAAAAACACTTGCTTCAAAATCGAAATCCAAAATTTCACCAACCTTGGACGCCGATGGAAACCCTCTTCCTGATGACGAACAATCTGCAGCCACCTCTAAGAAAATGGATGAAGTCAAACGACTGGCTGATCAAATGGATAAACATGGGCTCTCTGATCGGGTTACTACGGGCGCCCTAAGCTCTCTTAAGCAAAGTAGAGATGTCAAGATAACATCTGTCTCTTTAGTATTCCATGGTCGTGTTCTTATTACAGATACTATCATGGAGCTTACATACGGTCGAAGGTATGGTCTTCTCGGAGAGAACGGTTGTGGCAAGTCTACGCTA…	505	n.a.	U35_41036	Unknown protein	241	n.a.	n.a.	n.a.	n.a.	n.a.	n.a.	n.a.	n.a.	n.a.	n.a.
TA000826	37339	HC01G08	CSL	FAMILY	Hv-CslE2	GTGATAAGCAACAGCCCAGTCATTCTGAATGTTGATTGTGATATGTACTCCAACAACTCAGAGTCCGTCAGAGATGCATTATGCTTCTTCCTAGATGAAGAGCAAGGTCAAGATATCGGTTTTGTGCAGTACCCTCAGAACTTTGACAATGTGGTGCACAATGACATCTATGGAAATCCCATCAACGTTGTCAACGAGTTGGATAACCCTTGCTTGGATGGATGGGGTGGAATGTGTTACTATGGTACTGGATGCTTCCATCGCAGAGAGGCCCTCTCTGGACAAATATATAGTAAAGATTACAAGGAAGATTGGGCTAAAGGAGTGGGGATAGCAGAAAATGCAGATGAACTGGAAGAAACATCAAAGTCATTGGTGACATGCACGTATGAGCATAAC…	CTCAGAGTCCGTCAGAGATGCATTATGCTTCTTCCTAGATGAAGAGCAAGGTCAAGATATCGGTTTTGTGCAGTACCCTCAGAACTTTGACAATGTGGTGCACAATGACATCTATGGAAATCCCATCAACGTTGTCAACGAGTTGGATAACCCTTGCTTGGATGGATGGGGTGGAATGTGTTACTATGGTACTGGATGCTTCCATCGCAGAGAGGCCCTCTCTGGACAAATATATAGTAAAGATTACAAGGAAGATTGGGCTAAAGGAGTGGGGATAGCAGAAAATGCAGATGAACTGGAAGAAACATCAAAGTCATTGGTGACATGCACGTATGAGCATAACACCCCGTGGGGCATTGAGAAAGGAGTTAGATATGGGTGCCCACTGGAGGATGTTAT…	554	n.a.	U35_37339	Hv-CslE2	257	n.a.	n.a.	n.a.	n.a.	n.a.	n.a.	n.a.	n.a.	n.a.	n.a.
TA001081	41256	HO34B24	E3	FAMILY	E3 ubiquitin-protein ligase	AAGAGATATTGATGTAACCGATGTCAATAAGAAAGAATACGTCGACATGATGGTTAAATGGAGAATTCAAAAGCGAATTGATGAGCAGTTCCAAGCTTTCATAACTGGCTTTCACGAGCTCATACCAGCAGAGCTAGTAAATGTTTTCGATGAGCGAGAATTAGAGCTACTTATCGGTGGTATTGCAGAGATAGATGTTGAAGATTGGAAAAAACACACAGATTATAGGGGATACACCGAATCAGACGAAGTAATTAAATTCTTCTGGCAGACCATTAGGAGCTGGGATGGTGAACAGAAGTCCAGACTATTACAGTTTGCGACAGGAACATCGCGAATCCCAGTGAATGGGTTTAAGGATCTACAAGGAAGTGATGGACCGAGGCGCTTTACTATTGA…	CCATTCGTTACATCCAACGTCGATACCAAACACTTACTCCTGTCCAAAACCCATGGTTTCTTCGACAGCCATCGTCAATTTGGCTTGTAAGGTTTCAAGACTCTTGTATGGAGGCAAATCGAGCCGGTTAAAGCATGTATGTGATTTTGGTAAGTTATTGATCTCACCAGCTTTCTCAATAGTAAAGCGCCTCGGTCCATCACTTCCTTGTAGATCCTTAAACCCATTCACTGGGATTCGCGATGTTCCTGTCGCAAACTGTAATAGTCTGGACTTCTGTTCACCATCCCAGCTCCTAATGGTCTGCCAGAAGAATTTAATTACTTCGTCTGATTCGGTGTATCCCCTATAATCTGTGTGTTTTTTCCAATCTTCAACATCTATCTCTGCAATACCACC…	501	n.a.	U35_41256	E3 ubiquitin-protein ligase	258	n.a.	n.a.	n.a.	n.a.	n.a.	n.a.	n.a.	n.a.	n.a.	n.a.
TA000325		HO28F02	NHR	REGULATED	No match	CCTAGTAGTTCTGATCTACCTTCCCATCTAATAGGATTAGTTATTATGTCTAAGCATGTTTTTAGAAGATTAGATGATTAAGCAAGCTCATTTGATATGTAAGTGGATAGTTTGAGGTTTTGTTTATCATGAAAAACAAGGGATTAGCAAGTTTGAGCTCGGTGGTAGAATTGCTCAATGAGACCGTGAATAGGAGCATGATTCAACCAATTGACATCAATGTTGGTAAATGCATGGAAAAATCTTATTGTATACATGATATGGTGATTGATTCCATATGTTTCTGCCAAGTGAAGAAAAGTCACTTCAATTGAAGCGATAACGGTCTGTCCAAAAGCAAGATTTGAAGATTATCCATCCCAAAGTGCATGACAGGTAGCAGCTATGCCACAAGTCAGG…	CCTAGTAGTTCTGATCTACCTTCCCATCTAATAGGATTAGTTATTATGTCTAAGCATGTTTTTAGAAGATTAGATGATTAAGCAAGCTCATTTGATATGTAAGTGGATAGTTTGAGGTTTTGTTTATCATGAAAAACAAGGGATTAGCAAGTTTGAGCTCGGTGGTAGAATTGCTCAATGAGACCGTGAATAGGAGCATGATTCAACCAATTGACATCAATGTTGGTAAATGCATGGAAAAATCTTATTGTATACATGATATGGTGATTGATTCCATATGTTTCTGCCAAGTGAAGAAAAGTCACTTCAATTGAAGCGATAACGGTCTGTCCAAAAGCAAGATTTGAAGATTATCCATCCCAAAGTGCATGA	372	n.a.	U35_41137	No match	192	n.a.	n.a.	n.a.	n.a.	n.a.	n.a.	n.a.	n.a.	n.a.	n.a.
TA000565		HO11O24	NHR	REGULATED	Zinc-finger protein	AACCAACCAACCACCCCCCTCATTAACAAAGCACCCAACCCTCCAACCTTGAGAAGGTGAGAGCTCAGCTGGGAGAAGAGAAGAGCAGGAAAGGGAGATCATCATCAGGCTCTGAAGAAACGGAGAAAAAGTAACTAACCGGTGGTTCTTGCCTCACGCCGGTGGCCATGGCCACCGTCGGGCCGCCTGGCGCCTTCCGGAGGATCACCGTGCACTACAGCACCGCCGGCGACGATGCGAACCACGATGACTTCCTCGAGTATGTGATCGGCGATGTTCTCCAACACCAGGACGGCCTGCACCAGTCCTGGAGCACACATTGCTGCCATGGGGAGAGCAGCAGAGGCACAGCAGCAGAAACCTCCGGAACTTCAGATGAACAGATCGCGGCCGACCTCA…	CAAAGCACCCAACCCTCCAACCTTGAGAAGGTGAGAGCTCAGCTGGGAGAAGAGAAGAGCTGGAAAGGGAGATCATCATCAGGCTCTGAAGAAACGGAGAAAAAGTAACTTAACCGGTGGTTCTTGCC	128	n.a.	U35_449	Zinc-finger protein	44	n.a.	n.a.	n.a.	n.a.	n.a.	n.a.	n.a.	n.a.	n.a.	n.a.
TA000602		HO02K10	NHR	REGULATED	Unknown protein	CGATTCGNCATGCTGTACATGTTCTTCTGTCAGCTTATCCTACGGTAGATGATTTGCAGCTGTGGNGGTTCTTGGTGGTGNCGTTGCATTTGTTTTGCTGTGCATTGGTTGGTGTTGCCAGTTCAGTAGACTTCCTGTGAACAAGTATCTCGGCACTCTATTCAGACCTGTGAT	CGATTCGNCATGCTGTACATGTTCTTCTGTCAGCTTATCCTACGGTAGATGATTTGCAGCTGTGGNGGTTCTTGGTGGTGNCGTTGCATTTGTTTTGCTGTGCATTGGTTGG	112	n.a.	U35_1102	Unknown protein	20	n.a.	n.a.	n.a.	n.a.	n.a.	n.a.	n.a.	n.a.	n.a.	n.a.
TA000742		HO11J15	NHR	REGULATED	No match	CGGCACGAGGGAGAAGGTGGCTTCATGACGATCATGGCGCGTTCTTCTTCGCTCGCTCTCACGGTGGCGGTGGTGGCAATCATCTGCTGTTCCATGCCACGCTCAACAACGGCAATACGAGGTATATACTACTCCCCAGTAATTAATCTCGGCAACTCGATGCCCGGAATGATGTTTAATTCATCTGTGTGTGTGTGTGTGCGCGCGTGTGTGCAGTTGTTCCCGACGGATTTCATGGGTCACTCAATCCCCCTCCGTCGCCGCAACCCCATTATGCGGCGCATGGGCAACCCTACACGGGACGGCCGTGCAGGTTCCATGGCCATAATTACTGCGAAAGGGAAGGTCAGCAACCTCCGCCGGCGACATCCCCACCACCGATGCCGCGCCGCAAGACCA…	CGGCACGAGGGAGAAGGTGGCTTCATGACGATCATGGCGCGTTCTTCTTCGCTCGCTCTCACGGTGGCGGTGGTGGCAATCATCTGCTGTTCCATGCCACGCTCAACAACGGCAATACGAGGTATATACTACTCCCCAGTAATTAATCTCGGCAACTCGATGCCCGGAATGATGTTTAATTCATCTGTGTGTGTGTGTGTGCGCGCGTGTGTGCAGTTGTTCCCGACGGATTTCATGGGTCACTCAATCCCCCTCCGTCGCCGCAACCCCATTATGCGGCGCATGGGCAACCCTACACGGGACGGCCGTGCAGGTTCCATGGCCATAATTACTGCGAAAGGGAAGGTCAG	350	n.a.	U35_40019		173	n.a.	n.a.	n.a.	n.a.	n.a.	n.a.	n.a.	n.a.	n.a.	n.a.
TA001398	4153	Genomic_cDNA_PCR	PRX	FAMILY	Hv-Prx53	ATCCACACGAAGTTGCAAAGCAACAGCTAGCGCACATCGGAAGCAGCAGCAGCCATGAAGCTCTGCTTCTGCCTCGCCGTTGTGACCCTGGCCGCGCTTCTCTCGTCCGAGGCCGTGGTCGCCTGCATCGACGTGGGCTTCTACGACAGGACCTGCCCGTCCGCCGAGACCCTGGTGCAGCAGACCGTGGCCGCCGCCTTCGGCAACGACTCCGGCGTCGCCCCGGCCATCATCCGCCTCCACTTCCACGACTGCTTCGTCAAGGGCTGCGACGGCTCCGTGCTGATCGACTCCACGCCTGGCAACAAGGCGGAGAAGGACTCGGGGCCCAACTTCCCCAGCCTCCGCTTCTTTGACGTGGTGGACCGCGCCAAGGCGGCCCTCGAGGCGCAATGCCCC…	CAACAGCAACCAGACGTTCCCGACGACGACGACCCTCATGGACCTCATCACGCCGACGAGGTTCGACAACAAGTACTACGTGGGGCTGACCAACAACCTGGGGCTCTTCCAGTCGGACGCGGCGCTGCTGACCAACGCCACCATGAAGTCGCTGGTCGACTCCTTCGTGCGCAGCGAGGCGGCGTTCCGGACCAGGTTCGCCAGGTCCATGCTCAAGATGGGGCAGATCGAGGTGCTCTCCGGGGCACAGGGCGAGATCAGGCGCAACTGCAGGGTCATCAACCCTACCAACGCCACTAGTGCCGGCGCCGTTCACCATCATCTTCTCCCGGGATCATCAGGTTCTTCAGGATCCAACCAGGTGGCTGCAAGCTGATTAGTTGGTGGTCACTAGAGATA…	503	n.a.	U35_4153	Hv-Prx53	269	n.a.	n.a.	n.a.	n.a.	n.a.	n.a.	n.a.	n.a.	n.a.	n.a.
TA001395	30409	Genomic_cDNA_PCR	WRKY	FAMILY	Hv-WRKY49	TCCCGGGCTCTGGGATCCAGGTGGGGAAGTTTGTTGAGAACTTGAGAGAGATGAAGCACATCAAGAAAAGCAGCAGCTCGTCCAGGCTTTTCTGCGACGACGACCGTTCAGCGGCGGCGTTGAGGGAGATGGCCAGGGAGCAGTCCCTGGTGACGCAGCTCCGGGCTGTCGTGCTGCCGGCGATCCAGCTAGCCGGCGGCGAGCGTGCCGAGGTCGTCGCCCAGATGTTCGAGAGCATACTTGACTGCTCGGCCAAGGCCATAGCCGCGCTCAAGCTTCTTCGGCTCGATCATTCTCAAGTTGATGATGAAGTGCTGCTGACGGCGATGGTGGACGACAAGACGAGAGTCAGGAAGATCGTCCCCGGTGACGGAGGAAAGGACGGCGACGACAATGCCA…	AGCTCGTCCAGGCTTTTCTGCGACGACGACCGTTCAGCGGCGGCGTTGAGGGAGATGGCCAGGGAGCAGTCCCTGGTGACGCAGCTCCGGGCTGTCGTGCTGCCGGCGATCCAGCTAGCCGGCGGCGAGCGTGCCGAGGTCGTCGCCCAGATGTTCGAGAGCATACTTGACTGCTCGGCCAAGGCCATAGCCGCGCTCAAGCTTCTTCGGCTCGATCATTCTCAAGTTGATGATGAAGTGCTGCTGACGGCGATGGTGGACGACAAGACGAGAGTCAGGAAGATCGTCCCCGGTGACGGAGGAAAGGACGGCGACGACAATGCCAAGCCCCTTCGCCGTCAGCGCAAGCGAAGGAGATTAGGCGATGACTCCGTGGCGCTTGAAACGCCTGTTCCTCAC…	505	n.a.	U35_30409	Hv-WRKY49	257	n.a.	n.a.	n.a.	n.a.	n.a.	n.a.	n.a.	n.a.	n.a.	n.a.
TA001452	2091	HV07E15	-	REGULATED	Chorismate Synthase (MIR6)	gcacgaggatcggtagtggatttgcaggtactgacctaactggaagtgagcataacgatagttctatatggatgagggtggaaatgtgagaacacgaaccaatcgctcgggcggtgtaagggcgggatatcaaatggtgaaaccatatacttcaaagtagctttcaagccaacagcactattgggaagaagcaaaatactgtgacaagggatcatgaggatatcgagcttctgacaggggtcgccatgacccatgtgttgtccctcgggctgttccaatggtggagacgatggcccattggtcctcatggaccagctgatggcacatgttgctcaatgcgagatgttcccgctgacctcgccctacaagaaccaatcggttccgcgaacagtacacctg…	Over-expression construct
TA001455	16280	HW05P16	GERMIN	REGULATED	Hv-Ger5a (SOD)	gccatatgggccgcaagctgatagcaagcaagcattgaccaatctatcatggcgaggctcacctttccgccgtagcggcctgcgccgtcctcctcgccctcgccgccccctccctcgcggcgaccccgacatgctccaggacgtctgcgtggccgacctgaaatccccgatcaagctaacgggttcccgtgcaaggcggacatcacggcggacgacttcttcttcgccggcctcaaaacgccggcaacaccaacaacccggcgggatccaacgtcacggcggcgaacgtgcagtcttccccggggtgaacacgctcggcgtgtccatggcgcgcatcgactacgcgccgggaggcagaacccgccgcacacccacccgcgcgccaccgagatcatcttc…	Over-expression construct
TA001454	14824	HK03D12	GERMIN	REGULATED	Hv-Ger2a	acgcgtccggcgcagtagcaagccatggccaacgcaatgttgctccctgtcctcatctcttcctcgtcctgcccttctccgccatggccctgacccaggacttctgcgtcgccgaccttcctgcagcgacacgccggcggggtacccgtgcaagaccggcgtcggcgcgggggactttactaccacggcctcgccgccgcgggcaacaccagcaacctcatcaaggcggccgtaacccggccttcgtcggccagttccccggcgtgaacgggctcggcatctctgcggcgaggctgacatcgccgtgggcggcgtcgtgccgatgcacacccacccggccgcctctgagctcctttcgtaaccgagggcaccatcttggcgggcttcatcagctcctcc…	Over-expression construct
TA001419	1790	HO20P07		FAMILY	Hv-RACB	cccacccaccgttggttctcttcttctccctcggcgagcgtagcgaccaggctaagcggggcacccagcgattcggcgcggagaccgcttcctcggccgcacccccgcatccctctccccccctcccccgcgctcccctccatttgtccccgcccccgcgccgcgcccccccaatctaacctccacaccccgccctgggcctcgctcctctggccccaaatcttaaccagctccctcctccccttcttcttcctcctcctcccctgtctcgcccgcagcttcaccggcagcgaggaaagagggaggatgagcgcgtccaggttcataaagtgcgtcaccgtgggggacggcgcctcggcaagacctgcatgctcatctcctacacctccaacaccttcc…	Over-expression construct

## Sheet: Remarks
HC gene = High Confidence gene from barley genome assembly
