# Supplementary material for: Discovery of genes affecting resistance of barley to adapted and non-adapted powdery mildew fungi
Source: Genome Biol. 2014 Dec 3;15(12):518. doi: 10.1186/s13059-014-0518-8 (PMC4302706; doi:10.1186/s13059-014-0518-8)
Supplement: Additional file 5: — Summary of results from genome-wide association scan for genes affecting QR to Bgh. [file 13059_2014_518_MOESM5_ESM.xlsx]

## Sheet: Remarks
W = Winter barley cultivar collection
S = Spring barley cultivar collection
dla = detached leaf assay

## Sheet: Data
U35 ID	Function (BlastX)	Affy Barley1 probeset	SNP_ID	Chrom	cM	Map	Genobar224_dla_minuslogP	W_field_minuslogP	W_dla_minuslogP	S_field_minuslogP	S_dla_minuslogP	max EXBARDIV	max value DLA	max value field	minuslog_p_sliding_window	minuslog_p_single_marker >3	ALL_minuslog_p_sliding_window >2
5569	AtABCI13	Contig15037_at	SCRI_RS_212890	5H	126.5	9K_SNP_LD	0.135786	3.31246	1.04001	0.371611	0.145815	3.31246	1.04001	3.31246	3.98911	YES	YES
14158	HvPrx64	Contig7080_at	11_21163	3H	73.1984	9K_SNP_BxM	0.332454	1.18509	1.25571	2.58503	0.182633	2.58503	1.25571	2.58503	2.58503		YES
14158	HvPrx64	Contig7080_at	SCRI_RS_27417	3H	73.1984	9K_SNP_BxM	0.332454	1.18509	1.25571	2.58503	0.182633	2.58503	1.25571	2.58503	2.36362		YES
18640	Receptor-like kinase	Contig20782_at	SCRI_RS_130320	5H	178.331	9K_SNP_BxM	0.807154			2.284	1.02826	2.284	1.02826	2.284	2.35996		YES
3506	Scarecrow-like protein	Contig9429_s_at	12_31390	5H	46.6648	9K_SNP_BxM	0.503209	0.0488568	0.365624	2.46852	0.73002	2.46852	0.73002	2.46852	2.49125		YES
3506	Scarecrow-like protein	Contig9429_s_at	SCRI_RS_175366	5H	46.6648	9K_SNP_BxM	0.503209	0.0488568	0.365624	2.42022	0.703116	2.42022	0.73002	2.42022	2.58087		YES
18735	ABC transporter	Contig9510_at	11_21226	1H	8.8293	9K_SNP_BxM	1.68613	1.20482	0.22127	0.249955	0.273844	1.68613	1.68613	1.20482	2.5252
31290	HvPrx69	EBro08_SQ010_F19_at	SCRI_RS_169970	2H	151.001	9K_SNP_BxM	0.556268	0.400772	0.629672	2.60206	0.50045	2.60206	0.629672	2.60206	2.04157		YES
15963	3-Mercaptopyruvate sulfurtransferase-like	Contig583_at	SCRI_RS_101263	5H	43.7597	9K_SNP_BxM	0.00335701	0.502794	0.514989	0.0276583	0.672641	0.672641	0.672641	0.502794	0.708519
1746	4-Coumarate coenzyme A ligase	Contig4676_at	11_21473	6H	54.3444	9K_SNP_BxM	0.64859	0.0900163	0.143876	0.642828	0.220043	0.64859	0.64859	0.642828	0.646669
9131	ABC transporter (AtABCF1-like)		SCRI_RS_236981	4H	3.7	9K_SNP_LD	0.194024	0.437113	0.270026	0.666553	0.327533	0.666553	0.327533	0.666553	1.15885
15479	Aconitate hydratase	Contig3351_s_at	12_10271	4H	108.752	9K_SNP_BxM	0.453704			0.756962	0.386793	0.756962	0.453704	0.756962	0.562592
604	Alpha/beta hydrolase	Contig2169_at	SCRI_RS_216855			9K_SNP_LD	0.00366348			0.0664621	0.246723	0.246723	0.246723	0.0664621
5005	Ankyrin-repeat containing protein	Contig12154_at	11_21431	1H	62.2749	9K_SNP_BxM	0.105241	0.465213	0.0363066	0.394156	0.365221	0.465213	0.365221	0.465213	0.72645
1363	AtABCI8	Contig3660_at	11_10312	3H	106.983	9K_SNP_BxM	0.113171	0.192803	0.0831777	0.195792	0.737549	0.737549	0.737549	0.195792	1.43539
2827	BAH domain protein (Rnr2)	Contig7814_at	11_11501	3H	54.4	9K_SNP_LD	0.088097	0.15453	0.790217	0.481091	0.301638	0.790217	0.790217	0.481091	0.790217
19578	Calmodulin-binding motif domain containing protein	Contig10757_at	SCRI_RS_136706	5H	31	9K_SNP_LD	0.0151578	0.98632	1.30539	0.166216	0.582196	1.30539	1.30539	0.98632	1.45764
19004	Calmodulin-binding protein	Contig14915_at	12_30337			9K_SNP_LD	0.877456					0.877456	0.877456	0
14693	Calreticulin 2	Contig1903_at	11_10072	2H	145.37	9K_SNP_BxM	0.144541	0.0289098	0.0223221	0.893469	1.13077	1.13077	1.13077	0.893469	1.43576
17489	Casein protein kinase 2 alpha subunit	Contig8401_at	12_30635	5H	136.975	9K_SNP_BxM	1.37986	0.983803	1.83565	0.766496	0.417142	1.83565	1.83565	0.983803	1.42301
844	Catalase 1	Contig2729_at	11_10174	7H	146.695	9K_SNP_BxM	0.458047	0.00113064	0.435334	0.10646	0.184754	0.458047	0.458047	0.10646	0.91009
16949	Cytochrome P450 monooxygenase	Contig1522_at	12_30310	2H	127.6	9K_SNP_LD	0.459671			0.0278898	0.244583	0.459671	0.459671	0.0278898	0.514376
16949	Cytochrome P450 monooxygenase	Contig1522_at	SCRI_RS_116226	2H	127.6	9K_SNP_LD	0.459671			0.0278898	0.244583	0.459671	0.459671	0.0278898	0.488929
16316	Diacylglycerol kinase	Contig5427_at	11_10566	2H	136.678	9K_SNP_BxM	1.12436	0.903438	0.434624	0.451979	1.20621	1.20621	1.20621	0.903438	1.52107
2326	Endo beta glucanase (Rnr4)	Contig6671_at	12_10717	2H	65.8604	9K_SNP_BxM	0.0978339			0.603452	1.32331	1.32331	1.32331	0.603452	1.20839
1473	Endo-1,4-beta-glucanase Cel1 [Hordeum vulgare subsp. vulgare]	Contig4147_at	12_10371	4H	47.2632	9K_SNP_BxM	0.138944	0.730487	0.924088			0.924088	0.924088	0.730487	0.778364
3197	Epoxide hydrolase-like protein	Contig7643_at	11_20987	5H	44.0479	9K_SNP_BxM	0.845272	0.0172766	0.208099	0.769807	0.0188159	0.845272	0.845272	0.769807	1.88782
15709	GAMyb protein	Contig3667_s_at	12_31018	3H	81.6371	9K_SNP_BxM	0.545918					0.545918	0.545918	0	0.712806
2649	Glucan synthase-like 4 [Hordeum vulgare]	Contig13152_at	12_31350	7H	2.1276	9K_SNP_BxM	0.682982	0.240332	0.0908185	1.86328	0.286593	1.86328	0.682982	1.86328	1.04814
16558	Glutathione S-transferase	Contig6333_at	12_30554	4H	96.6	9K_SNP_LD	0.0954467	1.04287	1.19382	1.28988	0.521001	1.28988	1.19382	1.28988	1.9913
20057	HD-ZIP Transcription Factor	Contig13590_at	12_31286	5H	129.4	9K_SNP_LD	0.11776	0.948847	0.10502	0.174509	0.108853	0.948847	0.11776	0.948847	0.798482
26556	Helix-loop-helix DNA-binding protein	HV_CEb0009B15r2_at	SCRI_RS_160471	5H	43.2538	9K_SNP_BxM	1.31426	0.439496	0.0189519	0.526221	0.886391	1.31426	1.31426	0.526221	1.11509
3389	Homocysteine S-methyltransferase	Contig12465_at	12_31385	4H	66	9K_SNP_LD	0.141703	0.0242466	0.00270101	1.34775	0.53254	1.34775	0.53254	1.34775	1.533
14098	Hsp90-like protein	Contig416_x_at	11_11012			9K_SNP_LD	0.380176	0.526075	0.0109508	0.560036	0.0679323	0.560036	0.380176	0.560036
5565	HvCSLA04	Contig12560_at	11_11302	2H	52.5	9K_SNP_LD	0.123782	0.675718	0.132002	0.0542853	0.501276	0.675718	0.501276	0.675718	0.718328
15157	HvCSLC09	Contig7541_s_at	SCRI_RS_78626	5H	138.95	9K_SNP_BxM	0.217384			1.76447	0.975514	1.76447	0.975514	1.76447	1.34437
17157	HvCSLD02 (RNR6)	rbasd15h01_s_at	11_11222			9K_SNP_LD	0.681102	0.11272	0.106682	1.58004	0.262251	1.58004	0.681102	1.58004
2913	HvCSLE01	Contig8067_at	12_31361	5H	91.6	9K_SNP_LD	0.0247061	0.258927	0.622512	1.44491	0.540155	1.44491	0.622512	1.44491	1.10754
3589	HvLsd1a	Contig10220_s_at	12_30707	5H	42.4508	9K_SNP_BxM	1.19179	0.374996	0.324863	0.00256993	0.484391	1.19179	1.19179	0.374996	1.2673
16561	HvMlo	Contig6351_at	12_30990	4H	103.1	9K_SNP_LD	0.694864	0.425274	0.725842	0.0626828	0.841336	0.841336	1.11295	0.425274	1.0453
16561	HvMlo	Contig6351_at	12_30988	4H	112.128	9K_SNP_BxM	1.11295	0.573001	0.533281	0.165452	0.951558	1.11295	1.11295	0.573001	1.01931
16561	HvMlo	Contig6351_at	12_30987	4H	112.128	9K_SNP_BxM	0.563043	0.0581905	0.0942041	0.181049	0.203912	0.563043	1.11295	0.181049	0.854238
13780	HvPrx23	Contig1861_at	11_10065	2H	130	9K_SNP_LD	0.225045	0.205582	0.58956	0.104522	0.35635	0.58956	0.58956	0.205582	0.604176
15854	HvRPN12a	Contig4333_at	11_10409	4H	3.7	9K_SNP_LD	0.578725	0.837436	0.201211	1.25493	1.24185	1.25493	1.24185	1.25493	1.36014
4676	HvRPN2e	Contig10661_at	11_21309	5H	62.8837	9K_SNP_BxM	0.256804					0.256804	0.256804	0	1.72733
3678	HvRPN3c	Contig8943_at	SCRI_RS_178985			9K_SNP_LD	0.0959881			1.34679	2.19382	2.19382	2.19382	1.34679
16489	HvRPN5a	Contig6375_at	11_20786	5H	189.6	9K_SNP_LD	0.121766					0.121766	0.121766	0	1.03067
16411	HvRPN9a	Contig5517_at	SCRI_RS_109060	1H	52.4625	9K_SNP_BxM	0.0665127	2.20761	0.765736	0.222573	0.530915	2.20761	0.765736	2.20761	1.43101
16976	HvRPN9d	Contig6947_at	SCRI_RS_116575	2H	112.9	9K_SNP_LD	0.0485653			0.667158	1.23882	1.23882	1.23882	0.667158	1.10523
922	HvRPT2a	Contig3021_at	11_10216	2H	26.5	9K_SNP_LD	0.346787	1.70997	0.129538	0.601366	0.322119	1.70997	0.346787	1.70997	0.870737
15934	HvWRKY01	Contig4386_at	12_30473	6H	53.9087	9K_SNP_BxM	1.12843	0.134304	0.376544	0.500588	0.414539	1.12843	1.12843	0.500588	0.845327
4162	HvWRKY28	Contig12005_at	SCRI_RS_188367	5H	50.2937	9K_SNP_BxM	0.123955	0.119186	0.195997	0.341702	0.477295	0.477295	0.477295	0.341702	0.477233
5543	HvWRKY42	Contig15657_at	SCRI_RS_212784	5H	79.6647	9K_SNP_BxM	0.20866	0.0151578	1.09313	0.117817	0.160333	1.09313	1.09313	0.117817	1.32889
3673	Hypothetical protein	Contig9607_at	12_31395	7H	90.6995	9K_SNP_BxM	1.02091	0.185153	0.953505	0.158078	0.519562	1.02091	1.02091	0.185153	0.962616
16817	Hypothetical protein plant	Contig5784_at	11_20701	4H	123.072	9K_SNP_BxM	0.212256			1.04818	0.325506	1.04818	0.325506	1.04818	1.4234
1947	Kelch repeat-containing serine/threonine phosphoesterase	Contig5295_at	12_10530	5H	31.0144	9K_SNP_BxM	0.208239	0.999566	0.00634337	0.0963133	0.275806	0.999566	0.275806	0.999566	0.798353
15601	Methyl-CpG binding domain containing protein	Contig3489_at	SCRI_RS_92500	5H	34.3	9K_SNP_LD	0.150519	0.34113	0.352421	0.297225	0.162538	0.352421	0.352421	0.34113	0.394134
3742	NBS-LRR type disease resistance protein	Contig19197_at	11_11435	2H	78	9K_SNP_LD	0.0586377	0.945387	0.0799289	0.674895	0.986741	0.986741	0.986741	0.945387	0.993938
3742	NBS-LRR type disease resistance protein	Contig19197_at	12_31398	2H	78	9K_SNP_LD	0.0957173	0.945387	0.0799289	0.674895	0.986741	0.986741	0.986741	0.945387	0.929502
17055	Nucellin-like aspartic protease	Contig6380_at	11_20782	4H	60.4113	9K_SNP_BxM	0.232918	0.0173218	1.24185	0.38321	0.143694	1.24185	1.24185	0.38321	1.22359
1285	Os01g36070_OsSWEET2a	Contig3612_at	11_20371	1H	22.0866	9K_SNP_BxM	0.296709	0.0557148	0.425621	1.12843	0.130475	1.12843	0.425621	1.12843	0.980364
2396	Pathogen-induced protein WIR1	Contig5974_s_at	11_20730	5H	36.1801	9K_SNP_BxM	1.90309	0.660747	0.439018	0.934047	0.395558	1.90309	1.90309	0.934047	1.03238
2705	Pre-mRNA splicing factor PRP38	HD03I16u_s_at	SCRI_RS_161476	7H	26.6005	9K_SNP_BxM	0.0436875	0.228192	0.203356	0.677988	0.227165	0.677988	1.33913	0.677988	0.708378
2705	Pre-mRNA splicing factor PRP38	HD03I16u_s_at	12_31351	7H	29.8	9K_SNP_LD	1.33913	0.0610302	0.0147981	0.670806	0.0209983	1.33913	1.33913	0.670806	1.04653
18048	Protoporphyrinogen IX oxidase	Contig7919_at	SCRI_RS_126187			9K_SNP_LD	0.243744			0.431798	0.703774	0.703774	0.703774	0.431798
4602	P-type ATPase	Contig14075_at	SCRI_RS_196439	1H	71.4	9K_SNP_LD	0.0156527					0.0156527	0.0156527	0	0.535558
7260	Putative stripe rust resistance protein	Contig17047_at	SCRI_RS_225155	7H	125.792	9K_SNP_BxM	0.620513	0.0415795	0.322941	0.138944	0.175354	0.620513	0.620513	0.138944	0.98586
3907	Receptor-like kinase [Hordeum vulgare]	Contig10743_at	12_31409	3H	3.1478	9K_SNP_BxM	0.982132	0.0649464	0.757459	0.0147981	0.214741	0.982132	0.982132	0.0649464	0.815039
22490	Receptor-likr kinase	Contig19639_at	SCRI_RS_149709	7H	136.6	9K_SNP_LD	0.279262			0.255472	0.179405	0.279262	0.279262	0.255472	0.442778
3071	Rnr5 ARM repeat protein	Contig11953_at	12_31367	3H	95.4	9K_SNP_LD	1.23284	0.54333	0.760951	0.0256726	0.0638383	1.23284	1.23284	0.54333	1.37156
16269	sugar transporter	Contig6707_at	SCRI_RS_106444	2H	55.9487	9K_SNP_BxM	0.188157	0.68361	0.218316	0.00414552	0.800794	0.800794	0.800794	0.68361	1.03815
11929	SWEET sugar transporter (OsSWEET14-like)		SCRI_RS_8388	6H	4.6005	9K_SNP_BxM	0.232993	0.856049	0.632644	1.01909	0.0142144	1.01909	0.632644	1.01909	0.797457
541	SWEET sugar transporter (OsSWEET14-like)	Contig2133_s_at	11_10107	6H	119	9K_SNP_LD	0.0958256	0.00979438	0.251734	0.0599818	0.450997	0.450997	0.450997	0.0599818	1.18759
8484	SWEET sugar transporter (OsSWEET15-like)		SCRI_RS_234502	7H	53.6	9K_SNP_LD	0.158954			0.34785	0.379448	0.379448	0.379448	0.34785	1.18209
17687	SWEET sugar transporter (OsSWEET1a-like)	Contig8208_at	12_30096	3H	127.1	9K_SNP_LD	0.139602	0.0508052	2.25181	0.378097	0.886057	2.25181	2.25181	0.378097	1.03478
1167	SWEET sugar transporter (OsSWEET4-like)	Contig3401_at	12_10278			9K_SNP_LD	0.550522					0.550522	0.550522	0
1198	Taxadien-5-alpha-ol O-acetyltransferase	Contig5885_at	11_20719	3H	48.8337	9K_SNP_BxM	0.0825995					0.0825995	0.0825995	0	0.0846231
15721	Thioredoxin-like protein CDSP32	Contig4855_s_at	11_20558	6H	112.3	9K_SNP_LD	0.00528701	0.454198	0.57741	0.115941	0.928118	0.928118	0.928118	0.454198	1.34503
16370	Tonoplast membrane integral protein	Contig7377_at	SCRI_RS_108369	4H	122.052	9K_SNP_BxM	0.987585	0.375512	0.422623	1.40561	0.193277	1.40561	0.987585	1.40561	1.02101
16370	Tonoplast membrane integral protein	Contig7377_at	12_31138			9K_SNP_LD	0.817585					0.817585	0.987585	0
14408	Transaldolase	Contig4084_at	11_10381	3H	130.191	9K_SNP_BxM	0.0278898			0.391367	0.928118	0.928118	0.928118	0.391367	0.888865
14496	Transketolase, chloroplastic-like	Contig1618_at	11_10025	7H	21.1	9K_SNP_LD	0.468904	0.50696	0.244888	0.817585	0.289544	0.817585	0.468904	0.817585	0.749009
14267	Ubiquitin carrier protein UBC7	Contig1562_s_at	11_20023	3H	103.187	9K_SNP_BxM	0.259716	1.93181	0.0693566	0.0954467	0.973467	1.93181	0.973467	1.93181	1.8136
