# Supplementary material for: Discovery of genes affecting resistance of barley to adapted and non-adapted powdery mildew fungi
Source: Genome Biol. 2014 Dec 3;15(12):518. doi: 10.1186/s13059-014-0518-8 (PMC4302706; doi:10.1186/s13059-014-0518-8)
Supplement: Additional file 7: — Summary of results from transcript quantification in phenotypic bulks of barley genotypes with different responses to Bgh attack. [file 13059_2014_518_MOESM7_ESM.xlsx]

## Sheet: Tabelle1
U35_contig_Nr	Barley1 probe set	CNV	Proposed function (BlastX)	Normalized transcript amount			t-test paired	t-test non-paired	t-test paired	t-test non-paired	Different bulked transcript amount	Lowest p	Resistance type
				Penetration resistance	Late colony arrest	Susceptible	Penentration resistance versus Susceptible		Late colony arrest versus Susceptible
5850	Contig24190_at	1	Receptor-like kinase (lectin-like)	1.8864	1.36762	1.19801	0.0207107	0.00194264	0.105986	0.0567136	YES	0.00194264	P
3589	Contig10220_s_at	1	Hv-Lsd1a	0.865347	0.62309	0.793417	0.407167	0.431416	0.051002	0.0145489	YES	0.0145489	L
964	Contig3323_at	1	BAX-Inhibitor1	1.0578	0.848122	1.11643	0.0191412	0.191789	0.0220887	0.0225634	YES	0.0191412	P+L
14157	Contig7079_at	1	Hv-Prx40 (MIR1)	0.710685	1.42139	0.408767	0.306641	0.357299	0.0453214	0.0213538	YES	0.0213538	L
1681	Contig4636_at	1	Unknown protein	0.659442	0.411549	2.91521	0.08062	0.0261465	0.0722208	0.022939	YES	0.022939	P+L
17157	rbasd15h01_s_at	1	Hv-CslD2 (Rnr6)	0.747032	0.549327	1.0237	0.12108	0.0664927	0.316729	0.314571	(YES)	0.0664927	P
14954	Contig3155_s_at	1	Hv-Ger4d (SOD)	2.72827	3.78585	2.04789	0.108774	0.120091	0.0688048	0.0964512	(YES)	0.0688048	L
16644	Contig6454_at	1	Hv-Lsd1b	1.67769	1.723	1.4352	0.429401	0.394815	0.398488	0.352102	-	0.352102	NS
14693	Contig1903_at	0	Calreticulin 1 or 2	1.41625	1.49	1.37152	0.316983	0.410839	0.00153186	0.141266	YES	0.00153186	L
42722	Contig23222_at	0	NPR1-like	0.504807	0.29954	1.44478	0.0425034	0.018847	0.273001	0.190136	YES	0.018847	P
5202	Contig17960_at	0	Pectin-lyase-like (MIR3)	13.1583	14.6186	74.0607	0.0248783	0.029722	0.084332	0.080155	YES	0.0248783	P
1790	Contig5202_at	0	Hv-RACB	0.98541	0.897331	1.0925	0.0255968	0.12287	0.3243	0.355433	YES	0.0255968	P
604	Contig2169_at	0	Alpha/beta hydrolase	1.10669	1.26169	0.734285	0.04849	0.108588	0.0335561	0.0792458	YES	0.0335561	P+L
15932	Contig4387_at	0	Hv-WRKY2	1.08634	0.82001	1.21253	0.154026	0.23304	0.0359768	0.0485416	YES	0.0359768	L
2396	Contig5974_s_at	0	Pathogen-induced protein WIR1	0.988331	1.57159	1.00173	0.469242	0.492435	0.052927	0.0385968	YES	0.0385968	L
2091	Contig5108_s_at	0	Chorismate Synthase (MIR6)	0.550543	0.671094	0.482386	0.121081	0.159461	0.0739597	0.0417705	YES	0.0417705	L
886	Contig2992_s_at	0	Chitinase (MIR5)	1.2789	0.978138	0.712896	0.0687313	0.136926	0.0445623	0.104022	YES	0.0445623	L
16268	Contig6706_at	0	Sorbitol transporter (MIR4)	0.536393	0.310581	0.410626	0.063873	0.0588182	0.23948	0.211053	(YES)	0.0588182	P
14375	Contig1424_at	0	Methionine synthase 2 enzyme	1.48357	1.76453	1.33236	0.44402	0.450363	0.0614979	0.070391	(YES)	0.0614979	L
15479	Contig3351_s_at	0	Aconitate hydratase	1.15591	1.06821	1.132	0.190637	0.106717	0.138854	0.112631	-	0.106717	NS
279	Contig2354_at	0	Aspartate protease gene	0.95938	1.39022	1.08143	0.353899	0.423635	0.181144	0.171345	-	0.171345	NS
1750	Contig4653_at	0	NADPH-cytochrome P450 reductase	5.0174	4.65933	5.2565	0.234359	0.193493	0.243199	0.210963	-	0.193493	NS
14824	Contig2768_s_at	0	Hv-Ger2a	0.106269	0.41338	6.0366	0.390305	0.341128	0.267707	0.184311	-	0.184311	NS
15506	Contig3636_at	0	Receptor-like kinase (BAK-1, MIR8)	14.0353	14.0331	11.2772	0.200762	0.211026	0.290833	0.290549	-	0.200762	NS
15934	Contig4386_at	0	Hv-WRKY1	1.31324	1.27305	0.898061	0.346012	0.362058	0.260491	0.251859	-	0.251859	NS
14548	Contig632_s_at	0	DnaJ like protein (MIR7)	0.722403	1.01975	0.257761	0.410564	0.381561	0.331736	0.274621	-	0.274621	NS
