# Supplementary material for: Discovery of genes affecting resistance of barley to adapted and non-adapted powdery mildew fungi
Source: Genome Biol. 2014 Dec 3;15(12):518. doi: 10.1186/s13059-014-0518-8 (PMC4302706; doi:10.1186/s13059-014-0518-8)
Supplement: Additional file 9: — Primary data of 91 significantly regulated transcripts corresponding to TIGS target genes tested in repeated bombardments of the QR screening. [file 13059_2014_518_MOESM9_ESM.xlsx]

## Sheet: Remarks
The values in columns "D" to "O" correspond to log(2)-transformed signal intensity as derived from GeneSpring software after quantile normalization
FC = fold change

## Sheet: Data
			Control				Bgh				Bgt				Bgh vs Control				Bgt vs Control				Bgh vs Control				Bgt vs Control
			06 h	12 h	24 h	74 h	06 h	12 h	24 h	74 h	06 h	12 h	24 h	74 h	06 h	12 h	24 h	74 h	06 h	12 h	24 h	74 h	06 h	12 h	24 h	74 h	06 h	12 h	24 h	74 h	paired	ANOVA	unpaired
U35_Contig	ProbeName	TIGS effect	[Mock, 6h](normalized) ( generallyPathogenRegulated_barley-Blu )	[Mock, 12h](normalized) ( generallyPathogenRegulated_barley-Blu )	[Mock, 24h](normalized) ( generallyPathogenRegulated_barley-Blu )	[Mock, 74h](normalized) ( generallyPathogenRegulated_barley-Blu )	[Host, 6h](normalized) ( generallyPathogenRegulated_barley-Blu )	[Host, 12h](normalized) ( generallyPathogenRegulated_barley-Blu )	[Host, 24h](normalized) ( generallyPathogenRegulated_barley-Blu )	[Host, 74h](normalized) ( generallyPathogenRegulated_barley-Blu )	[Non-host, 6h](normalized) ( generallyPathogenRegulated_barley-Blu )	[Non-host, 12h](normalized) ( generallyPathogenRegulated_barley-Blu )	[Non-host, 24h](normalized) ( generallyPathogenRegulated_barley-Blu )	[Non-host, 74h](normalized) ( generallyPathogenRegulated_barley-Blu )	FC ([Host-6h] vs [Mock-6h]) ( generallyPathogenRegulated_barley-Blu )	FC ([Host-12h] vs [Mock-12h]) ( generallyPathogenRegulated_barley-Blu )	FC ([Host-24h] vs [Mock-24h]) ( generallyPathogenRegulated_barley-Blu )	FC ([Host-74h] vs [Mock-74h]) ( generallyPathogenRegulated_barley-Blu )	FC ([Non-host-6h] vs [Mock-6h]) ( generallyPathogenRegulated_barley-Blu )	FC ([Non-host-12h] vs [Mock-12h]) ( generallyPathogenRegulated_barley-Blu )	FC ([Non-host-24h] vs [Mock-24h]) ( generallyPathogenRegulated_barley-Blu )	FC ([Non-host-74h] vs [Mock-74h]) ( generallyPathogenRegulated_barley-Blu )	Log FC ([Host-6h] vs [Mock-6h]) ( generallyPathogenRegulated_barley-Blu )	Log FC ([Host-12h] vs [Mock-12h]) ( generallyPathogenRegulated_barley-Blu )	Log FC ([Host-24h] vs [Mock-24h]) ( generallyPathogenRegulated_barley-Blu )	Log FC ([Host-74h] vs [Mock-74h]) ( generallyPathogenRegulated_barley-Blu )	Log FC ([Non-host-6h] vs [Mock-6h]) ( generallyPathogenRegulated_barley-Blu )	Log FC ([Non-host-12h] vs [Mock-12h]) ( generallyPathogenRegulated_barley-Blu )	Log FC ([Non-host-24h] vs [Mock-24h]) ( generallyPathogenRegulated_barley-Blu )	Log FC ([Non-host-74h] vs [Mock-74h]) ( generallyPathogenRegulated_barley-Blu )	significant in static paired t-test analysis ( generallyPathogenRegulated_barley-Blu )	significant in ANOVA single timepoint analysis ( generallyPathogenRegulated_barley-Blu )	significant in unpaired t-test single timepoint analysis ( generallyPathogenRegulated_barley-Blu )
15018	CUST_18847_PI390587928	NS	15.835	15.9033	15.4767	16.4342	15.9677	16.4543	16.5531	16.0187	16.3471	16.6731	16.3543	16.1503	1.09632	1.4651	2.10879	-1.33368	1.42611	1.70514	1.83739	-1.21749	0.132671	0.551002	1.07642	-0.415417	0.512083	0.769888	0.877655	-0.283905	NO	YES	YES
26360	CUST_25400_PI390587928	NS	1.40884	1.91999	2.83487	3.67544	1.36398	3.09535	4.23018	4.05626	2.13411	3.51571	4.99472	5.27479	-1.03158	2.25849	2.63044	1.30208	1.6532	3.02245	4.46866	3.03007	-0.044859	1.17536	1.3953	0.380821	0.725263	1.59572	2.15984	1.59935	YES	NO	NO
7260	CUST_12091_PI390587928	NS	9.59726	9.74849	8.66016	10.2759	10.7952	10.9177	11.4441	10.3887	10.9159	11.0763	11.1859	10.6454	2.29405	2.24892	6.88723	1.08135	2.49429	2.51018	5.75878	1.29191	1.1979	1.16923	2.78392	0.112828	1.31863	1.32779	2.52576	0.369503	YES	YES	YES
24354	CUST_38891_PI390587928	NS	2.76208	3.20234	1.40049	5.15155	2.22196	4.83464	5.53939	4.81649	1.88745	4.94637	5.77858	6.20877	-1.4541	3.10008	17.617	-1.26143	-1.83354	3.34971	20.7939	2.08091	-0.540124	1.63231	4.1389	-0.335057	-0.87463	1.74403	4.37809	1.05722	YES	YES	YES
5280	CUST_3670_PI390587928	NS	11.9548	11.691	11.622	12.4281	12.3458	12.1539	13.3546	13.0277	12.5291	12.3818	13.2419	12.9001	1.31133	1.37836	3.32336	1.51535	1.48897	1.61428	3.07348	1.38707	0.391029	0.462957	1.73264	0.599647	0.574311	0.690889	1.61987	0.472039	NO	YES	YES
1914	CUST_36245_PI390587928	NS	13.3586	14.8531	14.5873	13.0459	12.4852	14.0512	11.7721	11.0091	11.8219	12.9874	12.7704	12.3576	-1.83207	-1.74339	-7.03819	-4.10337	-2.90144	-3.64448	-3.52327	-1.61136	-0.873477	-0.801895	-2.8152	-2.03681	-1.53677	-1.86571	-1.81691	-0.688283	YES	YES	YES
5179	CUST_16460_PI390587928	NS	9.74871	9.58907	9.3269	10.1588	10.4084	10.7576	11.3645	10.5676	10.6176	11.3299	11.2316	10.6936	1.57978	2.24787	4.10551	1.32758	1.82621	3.34218	3.74425	1.44879	0.659725	1.16856	2.03756	0.408801	0.868856	1.74079	1.90468	0.534848	YES	YES	YES
19710	CUST_30680_PI390587928	NS	8.28163	7.05306	7.51359	7.64755	7.41855	6.34197	4.38114	4.42046	7.62135	6.01708	4.29117	6.2463	-1.81891	-1.63705	-8.76921	-9.36377	-1.58039	-2.05051	-9.3335	-2.64129	-0.863076	-0.711095	-3.13245	-3.22709	-0.660284	-1.03599	-3.22242	-1.40124	YES	NO	YES
16280	CUST_29369_PI390587928	NS	5.26707	4.85529	4.96483	5.5178	6.3724	7.06933	8.94814	7.5002	6.98861	7.67332	8.82547	6.32536	2.15148	4.63972	15.816	3.95151	3.29787	7.05197	14.5268	1.75025	1.10533	2.21404	3.98331	1.9824	1.72153	2.81803	3.86064	0.80756	YES	YES	YES
17046	CUST_35548_PI390587928	NS	11.063	12.3693	11.5109	10.9322	11.619	12.2364	13.312	12.0314	11.9605	12.7026	12.8498	11.6892	1.47016	-1.0965	3.48488	2.14226	1.8628	1.25993	2.5295	1.68989	0.555978	-0.132909	1.80111	1.09914	0.897474	0.333344	1.33885	0.756928	NO	YES	YES
39775	CUST_29557_PI390587928	NS	2.53999	2.43502	3.44757	4.0697	4.70725	6.18732	7.11861	5.334	5.40096	6.0771	7.10908	4.4744	4.49169	13.4759	12.7377	2.40211	7.26502	12.4847	12.6539	1.32382	2.16726	3.7523	3.67104	1.2643	2.86097	3.64208	3.66151	0.404702	YES	YES	NO
1473	CUST_13677_PI390587928	NS	10.12	10.5132	10.4898	9.6648	9.5141	9.65467	7.79321	7.71607	8.9017	8.84668	8.63774	8.78412	-1.52194	-1.81325	-6.48287	-3.86035	-2.32673	-3.17458	-3.61025	-1.84124	-0.605907	-0.858578	-2.69663	-1.94873	-1.21831	-1.66656	-1.8521	-0.880681	YES	YES	YES
18546	CUST_10633_PI390587928	NS	8.46225	8.94245	8.56751	9.61654	10.3565	11.5408	10.9406	10.7274	11.0996	11.5925	10.8363	8.74268	3.71738	6.05589	5.18068	2.15969	6.22192	6.2767	4.81926	-1.83256	1.89428	2.59834	2.37314	1.11082	2.63736	2.65001	2.26881	-0.873861	YES	YES	YES
7738	CUST_5837_PI390587928	NS	6.53122	6.56527	5.97167	6.72253	9.72038	10.1677	11.7848	11.0044	10.2721	10.7471	11.5584	10.0865	9.12079	12.146	56.2232	19.4521	13.3698	18.1494	48.0587	10.2957	3.18916	3.60241	5.81309	4.28185	3.74091	4.18185	5.58673	3.36397	YES	YES	YES
1664	CUST_5642_PI390587928	NS	6.76825	6.45786	6.37267	6.74095	8.16897	9.01652	10.3324	8.89253	8.86065	10.152	9.77982	7.89562	2.64033	5.89161	15.5598	4.44314	4.26457	12.9438	10.6085	2.22634	1.40072	2.55866	3.95975	2.15158	2.0924	3.69419	3.40715	1.15467	YES	YES	YES
19004	CUST_4270_PI390587928	NS	7.13552	7.23323	5.87405	7.00876	8.09352	9.35617	9.8529	10.0432	8.33736	9.11205	9.53727	7.56914	1.94261	4.35581	15.7672	8.19332	2.30033	3.67774	12.669	1.47466	0.957997	2.12294	3.97886	3.03445	1.20184	1.87882	3.66323	0.560379	YES	YES	YES
15270	CUST_10496_PI390587928	NS	9.67833	9.29062	8.41195	8.70943	10.998	11.339	14.8175	13.0544	11.9282	12.8728	14.2695	9.98798	2.49614	4.13639	84.7753	20.3222	4.75632	11.9769	57.9842	2.42596	1.3197	2.04837	6.40557	4.34499	2.24985	3.58219	5.85759	1.27855	YES	YES	YES
14824	CUST_5550_PI390587928	NS	16.2148	15.141	12.7679	13.5015	15.7826	14.4677	10.1757	12.3715	15.8588	14.6123	10.5095	12.1944	-1.34928	-1.59472	-6.03007	-2.1887	-1.27993	-1.44263	-4.78456	-2.47443	-0.432188	-0.673304	-2.59217	-1.13007	-0.356062	-0.528706	-2.25838	-1.30709	YES	YES	YES
604	CUST_12575_PI390587928	NS	12.5421	13.1301	12.9632	12.8654	12.7073	14.0218	14.8036	13.6491	13.2617	13.9454	14.3843	12.8827	1.12134	1.85534	3.58096	1.72152	1.64672	1.75968	2.67784	1.01205	0.165219	0.891683	1.84035	0.783681	0.719594	0.815311	1.42107	0.0172825	NO	YES	YES
4771	CUST_15944_PI390587928	NS	9.19762	8.8568	8.70571	8.89196	9.69693	11.0676	13.5961	12.2871	10.3254	12.0834	13.1288	10.7418	1.41354	4.62948	29.6585	10.5203	2.18515	9.36034	21.4528	3.60459	0.499317	2.21085	4.89037	3.3951	1.12773	3.22656	4.4231	1.84983	YES	YES	YES
18978	CUST_26474_PI390587928	NS	12.1331	11.9058	10.7164	11.8647	12.1953	14.2053	13.5401	13.5313	12.7131	13.6613	13.1192	11.5766	1.04412	4.92298	7.07995	3.17448	1.49487	3.37652	5.28831	-1.22109	0.0622826	2.29953	2.82374	1.66652	0.580021	1.75554	2.40281	-0.288171	YES	YES	YES
5850	CUST_39240_PI390587928	NS	12.1999	12.1584	12.2813	12.9189	13.2086	13.9279	14.5363	13.723	13.5172	13.7805	14.2474	12.676	2.01208	3.4093	4.77329	1.74605	2.49194	3.07812	3.90711	-1.18333	1.00869	1.76948	2.25498	0.804091	1.31727	1.62205	1.9661	-0.242856	YES	YES	YES
14098	CUST_575_PI390587928	NS	11.9984	12.4274	11.3136	12.4055	12.7149	13.8963	14.6333	12.806	12.9737	14.4132	14.2631	12.3735	1.64323	2.76819	9.98462	1.31989	1.96601	3.96083	7.72465	-1.02245	0.716534	1.46894	3.31971	0.400422	0.975269	1.9858	2.94947	-0.0320282	YES	YES	YES
18917	CUST_9633_PI390587928	NS	8.53701	8.85059	7.44302	7.95729	9.59599	9.8074	9.79565	9.89607	9.57357	9.80118	9.44436	8.42896	2.08346	1.941	5.10755	3.8338	2.05133	1.93266	4.00372	1.38672	1.05898	0.956802	2.35263	1.93878	1.03656	0.950587	2.00134	0.471672	YES	YES	YES
147	CUST_26541_PI390587928	NS	10.5244	10.3863	9.46816	10.0469	12.2655	12.6834	14.5459	14.6061	13.1231	13.5881	14.1412	12.594	3.34293	4.91476	33.7707	23.5744	6.05714	9.20117	25.5107	5.8446	1.74111	2.29712	5.0777	4.55915	2.59864	3.20182	4.67303	2.5471	YES	YES	YES
16949	CUST_30046_PI390587928	NS	10.9196	10.8637	10.5204	9.87827	13.2448	13.4911	15.5241	13.6398	14.0872	14.9065	14.9947	12.007	5.0112	6.17884	32.0823	13.5624	8.98545	16.4811	22.2277	4.37343	2.32516	2.62734	5.00371	3.76154	3.16759	4.04274	4.47429	2.12876	YES	YES	YES
14239	CUST_2677_PI390587928	NS	12.8789	14.3545	17.0355	15.7901	13.9256	15.1841	16.6559	14.6398	14.1662	15.6884	16.4335	15.7481	2.06579	1.77719	-1.30096	-2.21961	2.44071	2.52074	-1.51776	-1.02952	1.04669	0.829599	-0.379581	-1.15031	1.2873	1.33385	-0.601944	-0.0419693	NO	YES	YES
1818	CUST_21592_PI390587928	NS	9.56104	10.226	9.69445	9.66585	9.96446	10.3474	12.0226	10.8508	10.0704	10.4864	11.2475	9.7978	1.32264	1.08774	5.02152	2.27354	1.42342	1.19778	2.93447	1.09577	0.403421	0.121335	2.32812	1.18494	0.509366	0.26036	1.5531	0.131948	YES	YES	YES
16817	CUST_30863_PI390587928	NS	8.0602	8.02596	6.92042	8.20262	9.30101	10.0686	11.4158	10.4473	9.90957	10.9331	11.2199	9.33873	2.36332	4.12006	22.5551	4.73944	3.60343	7.50124	19.6908	2.19787	1.24081	2.04266	4.49538	2.24472	1.84937	2.90713	4.29945	1.1361	YES	YES	YES
19208	CUST_40197_PI390587928	NS	9.06803	8.99875	9.39607	9.09692	10.6672	11.0398	10.7608	9.58812	10.9741	11.5467	10.7234	9.14531	3.02964	4.11557	2.57531	1.40561	3.7479	5.84793	2.5094	1.03411	1.59914	2.04109	1.36475	0.4912	1.90608	2.54793	1.32734	0.0483923	YES	YES	YES
16269	CUST_28370_PI390587928	NS	10.9347	10.8206	10.6786	11.0597	13.1371	13.0179	15.0053	13.6522	13.7523	14.4887	14.4774	12.6235	4.60256	4.58635	20.0655	6.03144	7.05018	12.7117	13.9164	2.95636	2.20244	2.19735	4.32665	2.5925	2.81766	3.66808	3.79871	1.56382	YES	YES	YES
1198	CUST_25473_PI390587928	NS	12.2699	12.1031	12.4706	12.7853	13.0546	12.6978	13.7836	12.9718	13.2914	13.1619	13.4923	12.7756	1.72267	1.51013	2.48452	1.13802	2.03007	2.08314	2.03026	-1.00674	0.784649	0.594676	1.31296	0.186521	1.02153	1.05876	1.02166	-0.00968838	NO	YES	YES
15709	CUST_21590_PI390587928	NS	9.1478	8.08738	7.3945	7.31802	10.0475	9.23836	11.9681	12.223	10.0373	9.6222	12.4551	9.68085	1.86569	2.22065	23.8115	29.9596	1.85255	2.89751	33.3731	5.14379	0.899709	1.15098	4.57359	4.90494	0.889509	1.53481	5.06061	2.36283	YES	YES	YES
26561	CUST_13164_PI390587928	NS	7.50961	6.92608	6.61692	6.30539	7.56488	7.38771	8.84111	7.51317	7.96409	8.41474	8.2841	6.63404	1.03906	1.3771	4.67249	2.30982	1.37029	2.80629	3.17593	1.25583	0.0552726	0.461638	2.22419	1.20778	0.454481	1.48866	1.66718	0.328645	NO	YES	YES
960	CUST_27655_PI390587928	NS	14.5503	14.6936	14.5163	14.5274	15.3742	15.3471	16.9482	15.2015	15.9638	16.4201	16.111	14.8659	1.77014	1.57295	5.39608	1.59551	2.66383	3.30929	3.02035	1.26438	0.82386	0.65347	2.43191	0.674017	1.4135	1.72652	1.59472	0.338426	YES	YES	YES
3907	CUST_26707_PI390587928	NS	9.79653	9.30784	9.18769	9.7169	10.7371	11.4477	12.5281	11.6518	11.1242	11.8946	12.2198	10.7783	1.91927	4.40706	10.129	3.82357	2.50991	6.00761	8.17997	2.08695	0.940559	2.13982	3.34042	1.93492	1.32764	2.58679	3.03209	1.0614	YES	YES	YES
4765	CUST_15950_PI390587928	NS	11.2445	10.751	9.88827	14.0449	10.8979	12.6531	14.5926	13.4376	10.5666	10.151	14.3065	13.9459	-1.27164	3.73754	26.0708	-1.5234	-1.59987	-1.51569	21.3803	-1.07104	-0.346686	1.90209	4.70436	-0.607295	-0.677956	-0.599971	4.41821	-0.0990067	NO	YES	YES
2224	CUST_37183_PI390587928	NS	8.12018	6.75515	5.65977	8.12078	8.11382	6.37041	9.35246	10.0071	8.54535	7.54335	8.22372	8.29779	-1.00442	-1.30562	12.9303	3.697	1.34273	1.72691	5.91324	1.13054	-0.00636196	-0.38474	3.69268	1.88635	0.425167	0.788192	2.56395	0.177016	NO	YES	YES
16558	CUST_19743_PI390587928	NS	12.0917	11.4911	13.8441	14.0254	11.263	11.0093	11.4421	12.2878	10.373	10.6404	12.4755	13.714	-1.776	-1.39648	-5.28541	-3.3348	-3.29126	-1.80334	-2.58217	-1.24094	-0.82863	-0.481791	-2.40201	-1.7376	-1.71864	-0.850671	-1.36859	-0.311432	YES	YES	YES
11169	CUST_9816_PI390587928	NS	6.88152	6.3413	5.95726	7.14663	7.76999	7.55281	9.89553	9.00143	8.10155	7.61354	8.85382	7.18243	1.85121	2.31581	15.3298	3.61702	2.3295	2.41536	7.44649	1.02513	0.888468	1.21151	3.93827	1.8548	1.22002	1.27224	2.89656	0.0358033	YES	YES	YES
14375	CUST_3740_PI390587928	NS	14.5903	14.0724	15.0581	15.3635	14.8867	15.2809	18.1629	16.4982	15.0279	15.6897	17.901	15.5613	1.22804	2.31107	8.60284	2.19575	1.35435	3.06803	7.17467	1.14696	0.296361	1.20856	3.10481	1.13472	0.437602	1.61731	2.84291	0.197813	YES	YES	YES
20965	CUST_31717_PI390587928	NS	10.3772	10.5444	10.4441	10.4379	13.3291	13.002	14.8202	12.3879	13.9857	14.3869	14.1012	10.4213	7.73762	5.49311	20.7657	3.86374	12.1971	14.3452	12.615	-1.01158	2.95189	2.45762	4.37613	1.95	3.60847	3.8425	3.65707	-0.0166073	YES	YES	YES
14351	CUST_3805_PI390587928	NS	6.20746	5.04537	7.07363	6.13996	11.1313	9.58985	12.9037	13.1692	10.1737	10.5863	13.763	10.1061	30.3551	23.336	56.8883	130.62	15.6304	46.5581	103.202	15.6292	4.92387	4.54448	5.83006	7.02923	3.96629	5.54096	6.68933	3.96617	YES	YES	YES
3742	CUST_40630_PI390587928	NS	5.56747	5.28065	4.39378	5.12663	5.50584	6.66837	6.63882	7.12026	5.92612	6.46492	6.70549	4.7014	-1.04364	2.61665	4.74049	3.98239	1.28222	2.27249	4.96471	-1.34278	-0.0616307	1.38772	2.24504	1.99363	0.358644	1.18427	2.31171	-0.425228	YES	NO	NO
13856	CUST_34669_PI390587928	NS	6.69089	6.50896	6.36641	6.05932	9.0302	8.3532	13.9404	12.9322	10.0428	9.97011	13.7822	10.3421	5.06059	3.59065	190.548	117.202	10.2101	11.0131	170.756	19.4642	2.33931	1.84425	7.57401	6.87285	3.35193	3.46115	7.41579	4.28275	YES	YES	YES
16545	CUST_19782_PI390587928	NS	4.73183	4.48661	4.30807	4.11252	4.87418	4.68909	7.12234	5.69498	4.87908	4.04859	6.74775	4.58805	1.1037	1.15067	7.0336	2.99479	1.10746	-1.35475	5.42519	1.39043	0.142349	0.202474	2.81426	1.58246	0.147252	-0.438026	2.43967	0.475529	YES	YES	YES
20304	CUST_28680_PI390587928	NS	12.2956	11.6583	12.1792	13.1474	12.9249	13.2389	14.7912	14.4558	13.3056	13.4805	14.4184	13.7462	1.54675	2.99083	6.11377	2.47673	2.01386	3.53602	4.72147	1.51453	0.62924	1.58055	2.61206	1.30844	1.00996	1.82213	2.23924	0.598866	YES	YES	YES
23441	CUST_32209_PI390587928	NS	7.527	7.38417	7.12626	6.6294	7.01033	6.93816	5.85694	5.93862	6.91357	7.05836	6.41961	6.57396	-1.43066	-1.36226	-2.41048	-1.61416	-1.52989	-1.25336	-1.63201	-1.03918	-0.516678	-0.446002	-1.26932	-0.690785	-0.613431	-0.325806	-0.706649	-0.0554452	NO	YES	YES
3619	CUST_21732_PI390587928	NS	10.6767	11.7244	10.4332	11.9601	10.1895	10.9193	8.85769	9.91541	9.68119	10.2754	9.19908	11.9218	-1.40167	-1.74719	-2.9805	-4.12592	-1.99377	-2.73013	-2.35245	-1.02695	-0.487149	-0.805035	-1.57556	-2.04472	-0.995502	-1.44897	-1.23416	-0.0383606	YES	YES	YES
5915	CUST_24865_PI390587928	NS	10.2512	8.59525	8.87325	10.3931	10.6623	8.90611	10.7943	12.1237	11.1396	9.32353	10.2485	10.178	1.32973	1.24045	3.7871	3.31855	1.85115	1.65666	2.59415	-1.16081	0.411135	0.310862	1.92109	1.73055	0.888418	0.72828	1.37526	-0.215136	YES	YES	YES
5540	CUST_13719_PI390587928	NS	3.17655	4.15956	2.97875	3.60332	3.33675	4.95065	5.47872	5.18659	4.36255	5.07537	4.89619	3.21073	1.11744	1.73038	5.65674	2.9965	2.27521	1.88663	3.77754	-1.31275	0.160198	0.791089	2.49997	1.58328	1.186	0.915808	1.91745	-0.392589	YES	NO	NO
5070	CUST_6138_PI390587928	NS	8.68204	8.38632	8.98194	8.79369	8.20099	8.07084	7.36031	7.62719	8.10323	8.02175	7.96382	8.62416	-1.39576	-1.24443	-3.07723	-2.24466	-1.49362	-1.2875	-2.02528	-1.12469	-0.481048	-0.31548	-1.62163	-1.1665	-0.578812	-0.364568	-1.01812	-0.169527	NO	YES	YES
2893	CUST_31693_PI390587928	NS	12.434	11.4862	10.9326	11.7927	13.552	13.2169	12.831	12.6643	13.4304	13.7588	12.9154	11.7678	2.17047	3.31892	3.728	1.82958	1.99493	4.83209	3.95256	-1.01742	1.11801	1.73071	1.8984	0.87151	0.996338	2.27265	1.98279	-0.0249176	YES	NO	NO
1167	CUST_7039_PI390587928	NS	11.2561	11.3929	11.8344	11.0003	11.0667	10.7492	10.504	10.0075	11.2171	10.7413	10.7026	10.5436	-1.14023	-1.5623	-2.51472	-1.98999	-1.02738	-1.57089	-2.19131	-1.37239	-0.189326	-0.643669	-1.3304	-0.992758	-0.0389633	-0.651584	-1.13179	-0.456689	NO	YES	YES
18817	CUST_34735_PI390587928	NS	11.8861	11.734	11.7485	11.0676	11.5084	11.2447	10.036	10.1601	11.4182	11.1418	10.715	10.6876	-1.29928	-1.40379	-3.2772	-1.87586	-1.38308	-1.50751	-2.04686	-1.30132	-0.377709	-0.489326	-1.71246	-0.907555	-0.467882	-0.592171	-1.03341	-0.379976	NO	YES	YES
3352	CUST_18270_PI390587928	NS	10.4709	10.5247	10.3676	11.0679	10.6929	10.7907	11.8424	11.2441	10.8888	11.0632	11.4934	11.2462	1.16633	1.20245	2.77936	1.12993	1.33601	1.45241	2.18228	1.13157	0.221979	0.265974	1.47475	0.176235	0.417931	0.538444	1.12584	0.178328	NO	YES	YES
40515	CUST_10865_PI390587928	1-tailed	2.45423	3.01937	1.81702	2.1299	4.0799	5.37816	6.43763	4.9774	4.56668	5.67007	5.94554	2.6637	3.08586	5.12939	24.6004	7.19751	4.32427	6.27972	17.4908	1.44774	1.62567	2.35879	4.62061	2.8475	2.11246	2.6507	4.12852	0.533802	YES	YES	YES
16863	CUST_41251_PI390587928	1-tailed	10.9704	11.0251	10.9821	10.8116	10.5244	10.6983	8.96353	10.2111	10.1559	10.1477	9.42036	10.4901	-1.36223	-1.25417	-4.05189	-1.5162	-1.7587	-1.83697	-2.95215	-1.24966	-0.445968	-0.326737	-2.01859	-0.600457	-0.814508	-0.877327	-1.56177	-0.321533	NO	YES	YES
17055	CUST_28891_PI390587928	1-tailed	8.82248	8.56541	7.69473	8.01428	8.92208	9.14014	11.9346	10.8815	8.92792	9.42963	11.1073	9.09638	1.07148	1.48939	18.8946	7.29641	1.07582	1.82035	10.6483	2.11711	0.0996065	0.574721	4.2399	2.86719	0.105436	0.864214	3.41255	1.08209	YES	YES	YES
48	CUST_10627_PI390587928	1-tailed	7.27072	7.65635	7.29005	6.90191	7.83848	7.94998	9.71246	10.8176	8.33415	8.1057	9.02133	7.46862	1.48222	1.22572	5.36068	15.0919	2.08989	1.36542	3.32024	1.48114	0.567757	0.293628	2.42242	3.9157	1.06343	0.449348	1.73129	0.566711	YES	YES	YES
39851	CUST_31485_PI390587928	1-tailed	6.22571	5.52513	5.20477	6.10021	7.6918	8.08084	8.3662	7.35139	7.77689	8.85477	8.05457	6.40311	2.76273	5.87955	8.94715	2.38035	2.93057	10.0536	7.20902	1.23362	1.46609	2.55571	3.16143	1.25117	1.55118	3.32964	2.8498	0.302904	YES	YES	YES
4602	CUST_33793_PI390587928	1-tailed	8.87947	8.4675	8.78752	8.95393	10.9735	10.827	11.662	10.144	11.4458	11.2663	11.4581	9.56535	4.26952	5.13176	7.3334	2.2816	5.92285	6.95854	6.36668	1.52775	2.09407	2.35945	2.87448	1.19004	2.56629	2.79878	2.67054	0.611411	YES	YES	YES
9124	CUST_22586_PI390587928	1-tailed	5.61073	5.03421	4.16244	6.61641	4.90106	6.85064	10.3278	6.12082	5.13299	4.25634	9.39118	6.78962	-1.63543	3.52207	71.7733	-1.4099	-1.39255	-1.7146	37.4978	1.12756	-0.709667	1.81642	6.16538	-0.495593	-0.477734	-0.777869	5.22874	0.17321	NO	YES	YES
14243	CUST_10878_PI390587928	1-tailed	14.6537	14.237	14.2592	13.3958	14.2153	13.9354	15.7817	15.0018	14.1021	13.9049	15.5363	14.1273	-1.35511	-1.23255	2.8729	3.04417	-1.46567	-1.2589	2.42362	1.66039	-0.438408	-0.30164	1.52251	1.60605	-0.551556	-0.332167	1.27717	0.731523	NO	YES	YES
14773	CUST_22077_PI390587928	1-tailed	6.91912	5.88624	5.20811	7.47083	10.1932	8.73643	9.99145	12.9265	9.13776	8.71597	9.98705	10.8853	9.67342	7.21099	27.5377	43.884	4.65452	7.10944	27.4539	10.6626	3.27403	2.8502	4.78334	5.45562	2.21863	2.82974	4.77894	3.41448	YES	YES	YES
15932	CUST_25177_PI390587928	1-tailed	9.48074	10.0739	8.45588	9.72361	11.3449	13.0681	12.0835	11.5113	12.372	13.7379	12.3318	9.79955	3.64048	7.96784	12.3599	3.45249	7.41929	12.6758	14.6815	1.05405	1.86413	2.99419	3.6276	1.78764	2.89128	3.664	3.87592	0.0759373	YES	YES	YES
761	CUST_6642_PI390587928	1-tailed	7.20994	7.38969	7.09152	7.16618	7.87636	7.85162	9.77464	9.36003	8.4458	10.334	10.0762	10.3837	1.58713	1.37738	6.42245	4.57522	2.35522	7.69707	7.91572	9.30208	0.666419	0.461927	2.68312	2.19384	1.23586	2.94431	2.98472	3.21755	YES	YES	YES
603	CUST_12577_PI390587928	1-tailed	7.98226	8.00879	6.67655	7.31853	9.97281	10.5394	11.7977	12.1364	9.52415	11.0782	12.3239	10.5021	3.97388	5.77805	34.8036	28.205	2.91176	8.39434	50.1207	9.08568	1.99055	2.53058	5.12116	4.81788	1.54189	3.06942	5.64733	3.18359	YES	YES	YES
18640	CUST_31741_PI390587928	1-tailed	5.97917	4.48242	2.85419	3.20576	6.63169	6.04453	6.34706	6.72524	6.33911	6.26391	6.38269	5.37235	1.57191	2.95284	11.2579	11.4675	1.28337	3.4378	11.5394	4.48961	0.652516	1.5621	3.49287	3.51947	0.359942	1.78149	3.5285	2.16659	YES	YES	YES
1285	CUST_3897_PI390587928	1-tailed	4.25602	3.72943	4.5698	3.84477	3.08338	2.10774	2.64956	3.01183	3.33322	2.55787	3.43885	3.68144	-2.25424	-3.07737	-3.78485	-1.78131	-1.89578	-2.25256	-2.19004	-1.11987	-1.17264	-1.6217	-1.92024	-0.832938	-0.922793	-1.17157	-1.13096	-0.163327	YES	NO	NO
8056	CUST_8464_PI390587928	1-tailed	8.91959	8.6317	9.33361	9.05078	8.74246	8.55629	8.3062	8.59891	8.41498	8.04996	8.55518	9.10827	-1.13063	-1.05366	-2.03836	-1.36781	-1.41874	-1.49666	-1.71526	1.04065	-0.177128	-0.0754089	-1.02741	-0.451871	-0.504612	-0.581746	-0.778427	0.0574865	NO	YES	YES
3229	CUST_14723_PI390587928	1-tailed	2.09881	1.89866	1.75029	1.67435	4.97356	4.95677	5.94609	5.05337	5.40184	5.09058	5.2321	2.73307	7.33478	8.32883	18.3257	10.4037	9.86984	9.13827	11.172	2.08308	2.87475	3.05811	4.1958	3.37902	3.30303	3.19192	3.48181	1.05872	YES	YES	YES
43536	CUST_30446_PI390587928	2-tailed	1.67191	1.75639	1.8951	1.71791	1.89424	2.04155	4.84519	5.32028	1.76624	1.64206	3.83767	2.84486	1.16662	1.21855	7.72794	12.1456	1.06757	-1.08247	3.84389	2.18396	0.222329	0.285165	2.95008	3.60237	0.0943264	-0.11433	1.94257	1.12695	YES	YES	YES
14157	CUST_38248_PI390587928	2-tailed	3.59089	2.63533	3.35647	1.64737	7.43085	5.88989	6.76477	3.55053	8.33879	7.4244	7.00487	1.57279	14.32	9.54374	10.617	3.74032	26.8695	27.6474	12.5394	-1.05305	3.83996	3.25456	3.4083	1.90316	4.7479	4.78907	3.6484	-0.0745803	YES	YES	YES
6978	CUST_9190_PI390587928	2-tailed	5.93594	8.24665	10.4245	8.68486	4.66388	7.67317	8.80799	6.60737	3.02757	6.80291	9.16188	8.49926	-2.41506	-1.48811	-3.06643	-4.22073	-7.50769	-2.72026	-2.3994	-1.13729	-1.27206	-0.573482	-1.61656	-2.07749	-2.90837	-1.44375	-1.26267	-0.185603	YES	YES	YES
2987	CUST_2233_PI390587928	2-tailed	7.00235	6.51464	6.01288	6.98149	6.9713	7.65613	7.29311	7.15805	7.42699	8.34704	7.19543	7.09653	-1.02175	2.2061	2.42878	1.13019	1.34224	3.56129	2.26978	1.08301	-0.0310435	1.1415	1.28023	0.176566	0.424645	1.8324	1.18255	0.115042	NO	YES	YES
14158	CUST_38247_PI390587928	2-tailed	12.236	11.4128	11.5067	11.4049	14.4587	13.8227	16.0915	13.6911	15.3138	15.431	15.5011	11.6929	4.66777	5.3141	23.9974	4.87755	8.44317	16.2028	15.9377	1.22095	2.22273	2.40982	4.5848	2.28616	3.07779	4.01817	3.99437	0.288007	YES	YES	YES
4293	CUST_4300_PI390587928	2-tailed	13.9352	13.5229	13.4858	13.8672	14.4317	14.6192	14.8126	14.6388	14.8828	14.7729	14.7257	13.8879	1.4108	2.13797	2.50852	1.70719	1.92868	2.37833	2.36186	1.01443	0.496518	1.09624	1.32684	0.771623	0.947611	1.24995	1.23993	0.0206661	NO	YES	YES
17157	CUST_35946_PI390587928	2-tailed	6.20166	6.11431	5.21106	6.6078	6.41775	7.10091	7.30193	6.9271	7.0637	7.12207	7.09655	5.79055	1.16159	1.9815	4.26005	1.24772	1.81761	2.01079	3.69478	-1.76205	0.216097	0.986597	2.09087	0.319299	0.862043	1.00776	1.88549	-0.817251	NO	YES	YES
19087	CUST_11806_PI390587928	2-tailed	7.44209	7.20093	7.14663	7.50511	9.70895	9.53153	11.0753	9.80781	10.188	9.86217	10.7452	7.68443	4.81276	5.03016	15.2284	4.9338	6.70827	6.32576	12.1138	1.13235	2.26687	2.33061	3.92869	2.3027	2.74594	2.66124	3.59858	0.179317	YES	YES	YES
17745	CUST_25782_PI390587928	2-tailed	9.53019	10.3008	9.67898	10.3235	11.0801	11.7405	12.6249	12.0128	11.549	12.243	12.3448	10.5284	2.928	2.71256	7.70578	3.22498	4.05245	3.84285	6.34585	1.15257	1.54992	1.43965	2.94594	1.68929	2.0188	1.94218	2.66581	0.204851	YES	YES	YES
14914	CUST_35663_PI390587928	2-tailed	13.3605	13.1923	13.9914	14.097	13.6498	13.9634	16.1649	14.7912	13.6632	14.7596	15.8867	14.9451	1.22199	1.70653	4.51128	1.618	1.2334	2.96346	3.72001	1.80012	0.289232	0.771069	2.17354	0.69421	0.302644	1.56728	1.8953	0.848094	YES	YES	YES
20697	CUST_24621_PI390587928	2-tailed	8.85554	8.4003	7.65444	9.63655	10.6803	10.3564	12.1044	11.3787	10.9648	11.2563	11.805	11.089	3.5424	3.88004	21.8568	3.3454	4.31466	7.23992	17.7605	2.73678	1.82473	1.95607	4.45001	1.74218	2.10925	2.85597	4.1506	1.45248	YES	YES	YES
19741	CUST_9453_PI390587928	2-tailed	9.78538	9.93736	8.11326	9.93615	10.1067	11.3654	11.6065	11.8658	10.7412	11.326	10.5923	8.74523	1.24948	2.69091	11.2606	3.80958	1.93969	2.61833	5.5754	-2.28297	0.321327	1.42809	3.49321	1.92963	0.955823	1.38865	2.47907	-1.19091	YES	YES	YES
1681	CUST_5620_PI390587928	2-tailed	6.3987	6.07035	6.07772	7.31501	7.2013	8.97651	8.64445	8.35046	7.40353	7.8482	8.53708	6.84111	1.74424	7.49623	5.92465	2.04975	2.0067	3.42915	5.49973	-1.38885	0.802597	2.90617	2.56673	1.03545	1.00483	1.77785	2.45936	-0.473896	YES	YES	YES
1746	CUST_4689_PI390587928	2-tailed	10.1498	10.3379	11.2597	10.5687	11.0368	11.1997	12.4188	10.8506	11.4027	12.2119	12.0763	10.8284	1.84924	1.81738	2.23308	1.21584	2.38315	3.66552	1.7612	1.1972	0.886933	0.861856	1.15903	0.281956	1.25287	1.87402	0.816562	0.259665	YES	YES	YES
14954	CUST_4542_PI390587928	2-tailed	12.1099	11.6551	12.3949	12.6082	14.6175	14.5379	16.575	14.63	15.1535	15.1945	15.8348	13.5015	5.68652	7.3756	18.1281	4.06097	8.24523	11.6265	10.8526	1.8574	2.50755	2.88276	4.18016	2.02182	3.04356	3.53934	3.43997	0.893285	YES	YES	YES
15518	CUST_21109_PI390587928	2-tailed	9.19672	9.3361	9.28105	9.63514	9.75286	9.89384	10.5224	10.0635	10.0578	10.0727	10.1897	9.83628	1.47033	1.47196	2.36428	1.34569	1.81637	1.66629	1.87729	1.1496	0.55614	0.557743	1.2414	0.42835	0.861057	0.736635	0.908649	0.201134	NO	YES	YES
16561	CUST_32077_PI390587928	2-tailed	14.7808	13.7983	13.4303	14.6353	14.8166	14.539	13.8318	14.6245	14.9274	15.087	14.0425	14.4431	1.02517	1.671	1.32086	-1.00751	1.107	2.44324	1.52855	-1.14253	0.0358658	0.740708	0.401483	-0.0107918	0.146652	1.28879	0.612163	-0.192233	NO	YES	YES
4162	CUST_3280_PI390587928	2-tailed	13.571	13.3746	12.7276	13.9539	13.1859	13.9612	14.9097	14.434	13.3818	13.7704	14.3488	14.0435	-1.30596	1.5017	4.53797	1.39485	-1.14009	1.31569	3.07623	1.06408	-0.385115	0.586593	2.18205	0.480107	-0.189142	0.395819	1.62116	0.0896034	NO	YES	YES
